# Supplementary material for: Bats, Trypanosomes, and Triatomines in Ecuador: New Insights into the Diversity, Transmission, and Origins of Trypanosoma cruzi and Chagas Disease
Source: PLoS One. 2015 Oct 14;10(10):e0139999. doi: 10.1371/journal.pone.0139999 (PMC4605636; doi:10.1371/journal.pone.0139999)
Supplement: S2 Dataset — Alignment of an 806 bp fragment of the 18S rRNA gene from 100 sequences of Trypanosoma cruzi sensu lato. This file was used for the network genealogy (Fig 2). (TXT) [file pone.0139999.s003.txt]

>B3        
GGTTTAGTCCCATCCACTTCGGATTTGGTGACCCATGCCCTTGTGGTCCGTGAACA--CA
--TTCAGAAACAAAAAACACGGGAGTGGTACCTTTT--CTGATTATCGCATGTCATGCAT
GCCAGAGGGCGCCCGTGATTTTTTACTGTGACTAAAAAAGTGTGACCAAAGCAGTCATTC
GACTTGAATTAGAAAGCATGGGATAACAAAGGAGCAGCCTATGGGCCACCGTTTCGGCTT
TTGTTGGTTTTAAAAGTCCATTGGAGATTATGGGGCAGTGTGACAAGCGGCTGGGTGGTT
ATTCCACACACA------------CTCC-TTTT-----GGA--C-GT------------G
TGTGTGGCAC-TCGTCGCCTTTGTGGGAAATCCGTGTGGCACT---GTTT-G----TTGT
TGGCAG--ACTTCGGTCTT--GCCTTCG--CA--TCT---CACACGTGT--CATGCCTTC
CCTCAACTCACGGCATCCAGGAATGAAGGAGGGTAGTTCGGGGGAGAACGTACTGGTGCG
TCAGAGGTGAAATTCTTAGACCGCACCAAGACGAACTACAGCGAAGGCATTCTTCAAGGA
TACCTTCCTCAATCAAGAACCAAAGTGTGGGGATCGAAGATGATTAGAGACCATTGTAGT
CCACACTGCAAACGATGACACCCATGAATTGGGGAGTTTTTGGTCGTAGGCGTGGTCGGG
TTTGATTAC----TTTTTCATCCCGTTCCTCGTCTCGCCAATGAATAT-C--AATTTACG
TGCATATTCTTTTTGGTCCTCGTTTT
>BhB7Phy   
GGTTTAGTCCCATCCACTTCGGATTTGGTGACCCATGCCCTTGTGGTCCGTGAACA--CA
--TTCAGAAACAAAAAACACGGGAGTGGTACCTTTT--CTGATTATCGCATGTCATGCAT
GCCAGAGGGCGCCCGTGATTTTTTACTGTGACTAAAAAAGTGTGACCAAAGCAGTCATTC
GACTTGAATTAGAAAGCATGGGATAACAAAGGAGCAGCCTATGGGCCACCGTTTCGGCTT
TTGTTGGTTTTAAAAGTCCATTGGAGATTATGGGGCAGTGTGACAAGCGGCTGGGTGGTT
ATTCCACACACA------------CTCC-TTTT-----GGA--C-GT------------G
TGTGTGGCAC-TCGTCGCCTTTGTGGGAAATCCGTGTGGCACT---GTTT-G----TTGT
TGGCAG--ACTTCGGTCTT--GCCTTCG--CA--TCT---CACACGTGT--CATGCCTTC
CCTCAACTCACGGCATCCAGGAATGAAGGAGGGTAGTTCGGGGGAGAACGTACTGGTGCG
TCAGAGGTGAAATTCTTAGACCGCACCAAGACGAACTACAGCGAAGGCATTCTTCAAGGA
TACCTTCCTCAATCAAGAACCAAAGTGTGGGGATCGAAGATGATTAGAGACCATTGTAGT
CCACACTGCAAACGATGACACCCATGAATTGGGGAGTTTTTGGTCGTAGGCGTGGTCGGG
TTTGATTAC----TTTTTCATCCCGTTCCTCGTCTCGCCAATGAATAT-C--AATTTACG
TGCATATTCTTTTTGGTCTTCGTTTT
>PA510Phy  
GGTTTAGTCCCATCCACTTCGGATTTGGTGACCCATGCCCTTGTGGTCCGTGAACA--CA
--TTCAGAAACAAAAAACACGGGAGTGGTACCTTTT--CTGATTATCGCATGTCATGCAT
GCCAGAGGGCGCCCGTGATTTTTTACTGTGACTAAAAAAGTGTGACCAAAGCAGTCATTC
GACTTGAATTAGAAAGCATGGGATAACAAAGGAGCAGCCTATGGGCCACCGTTTCGGCTT
TTGTTGGTTTTAAAAGTCCATTGGAGATTATGGGGCAGTGTGACAAGCGGCTGGGTGGTT
ATTCCACACACA------------CTCC-TTTT-----GGA--C-GT------------G
TGTGTGGCAC-TCGTCGCCTTTGTGGGAAATCCGTGTGGCACT---GTTT-G----TTGT
TGGCAG--ACTTCGGTCTT--GCCTTCG--CA--TCT---CACACGTGT--CATGCCTTC
CCTCAACTCACGGCATCCAGGAATGAAGGAGGGTAGTTCGGGGGAGAACGTACTGGTGCG
TCAGAGGTGAAATTCTTAGACCGCACCAAGACGAACTACAGCGAAGGCATTCTTCAAGGA
TACCTTCCTCAATCAAGAACCAAAGTGTGGGGATCGAAGATGATTAGAGACCATTGTAGT
CCACACTGCAAACGATGACACCCATGAATTGGGGAGTTTTTGGTCGTAGGCGTGGTCGGG
TTTGATTAC----TTTTTCATCCCGTTCCTCGTCTCGCCAATGAATAT-C--AATTTACG
TGCATATTCTTTTTGGTCCTCGTTTT
>To1067Phy 
GGTTTAGTCCCATCCACTTCGGATTTGGTGACCCATGCCCTTGTGGTCCGTGAACA--CA
--TTCAGAAACAAAAAACACGGGAGTGGTACCTTTT--CTGATTATCGCATGTCATGCAT
GCCAGAGGGCGCCCGTGATTTTTTACTGTGACTAAAAAAGTGTGACCAAAGCAGTCATTC
GACTTGAATTAGAAAGCATGGGATAACAAAGGAGCAGCCTATGGGCCACCGTTTCGGCTT
TTGTTGGTTTTAAAAGTCCATTGGAGATTATGGGGCAGTGTGACAAGCGGCTGGGTGGTT
ATTCCACACACA------------CTCC-TTTT-----GGA--C-GT------------G
TGTGTGGCAC-TCGTCGCCTTTGTGGGAAATCCGTGTGGCACT---GTTT-G----TTGT
TGGCAG--ACTTCGGTCTT--GCCTTCG--CA--TCT---CACACGTGT--CATGCCTTC
CCTCAACTCACGGCATCCAGGAATGAAGGAGGGTAGTTCGGGGGAGAACGTACTGGTGCG
TCAGAGGTGAAATTCTTAGACCGCACCAAGACGAACTACAGCGAAGGCATTCTTCAAGGA
TACCTTCCTCAATCAAGAACCAAAGTGTGGGGATCGAAGATGATTAGAGACCATTGTAGT
CCACACTGCAAACGATGACACCCATGAATTGGGGAGTTTTTGGTCGTAGGCGTGGTCGGG
TTTGATTAC----TTTTTCATCCCGTTCCTCGTCTCGCCAATGAATAT-C--AATTTACG
TGCATATTCTTTTTGGTCCTCGTTTT
>BAr424Phy 
GGTTTAGTCCCATCCACTTCGGATTTGGTGACCCATGCCCTTGTGGTCCGTGAACA--CA
--TTCAGAAACAAAAAACACGGGAGTGGTACCTTTT--CTGATTATCGCATGTCATGCAT
GCCAGAGGGCGCCCGTGATTTTTTACTGTGACTAAAAAAGTGTGACCAAAGCAGTCATTC
GACTTGAATTAGAAAGCATGGGATAACAAAGGAGCAGCCTATGGGCCACCGTTTCGGCTT
TTGTTGGTTTTAAAAGTCCATTGGAGATTATGGGGCAGTGTGACAAGCGGCTGGGTGGTT
ATTCCACACACA------------CTCC-TTTT-----GGA--C-GT------------G
TGTGTGGCAC-TCGTCGCCTTTGTGGGAAATCCGTGTGGCACT---GTTT-G----TTGT
TGGCAG--ACTTCGGTCTT--GCCTTCG--CA--TCT---CACACGTGT--CATGCCTTC
CCTCAACTCACGGCATCCAGGAATGAAGGAGGGTAGTTCGGGGGAGAACGTACTGGTGCG
TCAGAGGTGAAATTCTTAGACCGCACCAAGACGAACTACAGCGAAGGCATTCTTCAAGGA
TACCTTCCTCAATCAAGAACCAAAGTGTGGGGATCGAAGATGATTAGAGACCATTGTAGT
CCACACTGCAAACGATGACACCCATGAATTGGGGAGTTTTTGGTCGTAGGCGTGGTCGGG
TTTGATTAC----TTTTTCATCCCGTTCCTCGTCTCGCCAATGAATAT-C--AATTTACG
TGCATATTCTTTTTGGTCCTCGTTTT
>BAr420Chr 
GGTTTAGTCCCATCCACTTCGGATTTGGTGACCCATGCCCTTGTGGTCCGTGAACA--CA
--TTCAGAAACAAAAAACACGGGAGTGGTACCTTTT--CTGATTATCGCATGTCATGCAT
GCCAGAGGGCGCCCGTGATTTTTTACTGTGACTAAAAAAGTGTGACCAAAGCAGTCATTC
GACTTGAATTAGAAAGCATGGGATAACAAAGGAGCAGCCTATGGGCCACCGTTTCGGCTT
TTGTTGGTTTTAAAAGTCCATTGGAGATTATGGGGCAGTGTGACAAGCGGCTGGGTGGTT
ATTCCACACACACG----------CTCC-TTTT-----GGA--C-GT------------G
TGTGTGGCAC-TCGTCGCCTTTGTGGGAAATCCGTGTGGCACT---GTTT-G----TTGT
TGGCAG--ACTTCGGTCTT--GCCTTCG--CA--TCT---CACACGTGT--CATGCCTTC
CCTCAACTCACGGCATCCAGGAATGAAGGAGGGTAGTTCGGGGGAGAACGTACTGGTGCG
TCAGAGGTGAAATTCTTAGACCGCACCAAGACGAACTACAGCGAAGGCATTCTTCAAGGA
TACCTTCCTCAATCAAGAACCAAAGTGTGGGGATCGAAGATGATTAGAGACCATTGTAGT
CCACACTGCAAACGATGACACCCATGAATTGGGGAGTTTTTGGTCGTAGGCGTGGTCGGG
TTTGATTAC----TTTTTCATCCCGTTCCTCGTCTCGCCAATGAATAT-C--AATTTACG
TGCATATTCTTTTTGGTCCTCGTTTT
>Am708Chr  
GGTTTAGTCCCATCCACTTCGGATTTGGTGACCCATGCCCTTGTGGTCCGTGAACA--CA
--TTCAGAAACAAAAAACACGGGAGTGGTACCTTTT--CTGATTATCGCATGTCATGCAT
GCCAGAGGGCGCCCGTGATTTTTTACTGTGACTAAAAAAGTGTGACCAAAGCAGTCATTC
GACTTGAATTAGAAAGCATGGGATAACAAAGGAGCAGCCTATGGGCCACCGTTTCGGCTT
TTGTTGGTTTTAAAAGTCCATTGGAGATTATGGGGCAGTGTGACAAGCGGCTGGGTGGTT
ATTCCACACACACG----------CTCC-TTTT-----GGA--C-GT------------G
TGTGTGGCAC-TCGTCGCCTTTGTGGGAAATCCGTGTGGCACT---GTTT-G----TTGT
TGGCAG--ACTTCGGTCTT--GCCTTCG--CA--TCT---CACACGTGT--CATGCCTTC
CCTCAACTCACGGCATCCAGGAATGAAGGAGGGTAGTTCGGGGGAGAACGTACTGGTGCG
TCAGAGGTGAAATTCTTAGACCGCACCAAGACGAACTACAGCGAAGGCATTCTTCAAGGA
TACCTTCCTCAATCAAGAACCAAAGTGTGGGGATCGAAGATGATTAGAGACCATTGTAGT
CCACACTGCAAACGATGACACCCATGAATTGGGGAGTTTTTGGTCGTAGGCGTGGTCGGG
TTTGATTAC----TTTTTCATCCCGTTCCTCGTCTCGCCAATGAATAT-C--AATTTACG
TGCATATTCTTTTTGGTCCTCGTTTT
>Am423Ton  
GGTTTAGTCCCATCCACTTCGGATTTGGTGACCCATGCCCTTGTGGTCCGTGAACA--CA
--TTCAGAAACAAAAAACACGGGAGTGGTACCTTTT--CTGATTATCGCATGTCATGCAT
GCCAGAGGGCGCCCGTGATTTTTTACTGTGACTAAAAAAGTGTGACCAAAGCAGTCATTC
GACTTGAATTAGAAAGCATGGGATAACAAAGGAGCAGCCTATGGGCCACCGTTTCGGCTT
TTGTTGGTTTTAAAAGTCCATTGGAGATTATGGGGCAGTGTGACAAGCGGCTGGGTGGTT
ATTCCACACACACG----------CTCC-TTTT-----GGA--C-GT------------G
TGTGTGGCAC-TCGTCGCCTTTGTGGGAAATCCGTGTGGCACT---GTTT-G----TTGT
TGGCAG--ACTTCGGTCTT--GCCTTCG--CA--TCT---CACACGTGT--CATGCCTTC
CCTCAACTCACGGCATCCAGGAATGAAGGAGGGTAGTTCGGGGGAGAACGTACTGGTGCG
TCAGAGGTGAAATTCTTAGACCGCACCAAGACGAACTACAGCGAAGGCATTCTTCAAGGA
TACCTTCCTCAATCAAGAACCAAAGTGTGGGGATCGAAGATGATTAGAGACCATTGTAGT
CCACACTGCAAACGATGACACCCATGAATTGGGGAGTTTTTGGTCGTAGGCGTGGTCGGG
TTTGATTAC----TTTTTCATCCCGTTCCTCGTCTCGCCAATGAATAT-C--AATTTACG
TGCATATTCTTTTTGGTCCTCGTTTT
>BAr426Ton 
GGTTTAGTCCCATCCACTTCGGATTTGGTGACCCATGCCCTTGTGGTCCGTGAACA--CA
--TTCAGAAACAAAAAACACGGGAGTGGTACCTTTT--CTGATTATCGCATGTCATGCAT
GCCAGAGGGCGCCCGTGATTTTTTACTGTGACTAAAAAAGTGTGACCAAAGCAGTCATTC
GACTTGAATTAGAAAGCATGGGATAACAAAGGAGCAGCCTATGGGCCACCGTTTCGGCTT
TTGTTGGTTTTAAAAGTCCATTGGAGATTATGGGGCAGTGTGACAAGCGGCTGGGTGGTT
ATTCCACACACACG----------CTCC-TTTT-----GGA--C-GT------------G
TGTGTGGCAC-TCGTCGCCTTTGTGGGAAATCCGTGTGGCACT---GTTT-G----TTGT
TGGCAG--ACTTCGGTCTT--GCCTTCG--CA--TCT---CACACGTGT--CATGCCTTC
CCTCAACTCACGGCATCCAGGAATGAAGGAGGGTAGTTCGGGGGAGAACGTACTGGTGCG
TCAGAGGTGAAATTCTTAGACCGCACCAAGACGAACTACAGCGAAGGCATTCTTCAAGGA
TACCTTCCTCAATCAAGAACCAAAGTGTGGGGATCGAAGATGATTAGAGACCATTGTAGT
CCACACTGCAAACGATGACACCCATGAATTGGGGAGTTTTTGGTCGTAGGCGTGGTCGGG
TTTGATTAC----TTTTTCATCCCGTTCCTCGTCTCGCCAATGAATAT-C--AATTTACG
TGCATATTCTTTTTGGTCCTCGTTTT
>Bar419Tra 
GGTTTAGTCCCATCCACTTCGGATTTGGTGACCCATGCCCTTGTGGTCCGTGAACA--CA
--TTCAGAAACAAAAAACACGGGAGTGGTACCTTTT--CTGATTATCGCATGTCATGCAT
GCCAGAGGGCGCCCGTGATTTTTTACTGTGACTAAAAAAGTGTGACCAAAGCAGTCATTC
GACTTGAATTAGAAAGCATGGGATAACAAAGGAGCAGCCTATGGGCCACCGTTTCGGCTT
TTGTTGGTTTTAAAAGTCCATTGGAGATTATGGGGCAGTGTGACAAGCGGCTGGGTGGTT
ATTCCACACACACG----------CTCC-TTTT-----GGA--C-GT------------G
TGCGTGGCAC-TCGTCGCCTTTGTGGGAAATCCGTGTGGCACT---GTTT-G----TTGT
TGGCAG--ACTTCGGTCTT--GCCTTCG--CA--TCT---CACACGTGT--CATGCCTTC
CCTCAACTCACGGCATCCAGGAATGAAGGAGGGTAGTTCGGGGGAGAACGTACTGGTGCG
TCAGAGGTGAAATTCTTAGACCGCACCAAGACGAACTACAGCGAAGGCATTCTTCAAGGA
TACCTTCCTCAATCAAGAACCAAAGTGTGGGGATCGAAGATGATTAGAGACCATTGTAGT
CCACACTGCAAACGATGACACCCATGAATTGGGGAGTTTTTGGTCGTAGGCGTGGTCGGG
TTTGATTAC----TTTTTCATCCCGTTCCTCGTCTCGCCAATGAATAT-C--AATTTACG
TGCATATTCTTTTTGGTCCTCGTTTT
>PV502Tra  
GGTTTAGTCCCATCCACTTCGGATTTGGTGACCCATGCCCTTGTGGTCCGTGAACA--CA
--TTCAGAAACAAAAAACACGGGAGTGGTACCTTTT--CTGATTATCGCATGTCATGCAT
GCCAGAGGGCGCCCGTGATTTTTTACTGTGACTAAAAAAGTGTGACCAAAGCAGTCATTC
GACTTGAATTAGAAAGCATGGGATAACAAAGGAGCAGCCTATGGGCCACCGTTTCGGCTT
TTGTTGGTTTTAAAAGTCCATTGGAGATTATGGGGCAGTGTGACAAGCGGCTGGGTGGTT
ATTCCACACACACG----------CTCC-TTTT-----GGA--C-GT------------G
TGCGTGGCAC-TCGTCGCCTTTGTGGGAAATCCGTGTGGCACT---GTTT-G----TTGT
TGGCAG--ACTTCGGTCTT--GCCTTCG--CA--TCT---CACACGTGT--CATGCCTTC
CCTCAACTCACGGCATCCAGGAATGAAGGAGGGTAGTTCGGGGGAGAACGTACTGGTGCG
TCAGAGGTGAAATTCTTAGACCGCACCAAGACGAACTACAGCGAAGGCATTCTTCAAGGA
TACCTTCCTCAATCAAGAACCAAAGTGTGGGGATCGAAGATGATTAGAGACCATTGTAGT
CCACACTGCAAACGATGACACCCATGAATTGGGGAGTTTTTGGTCGTAGGCGTGGTCGGG
TTTGATTAC----TTTTTCATCCCGTTCCTCGTCTCGCCAATGAATAT-C--AATTTACG
TGCATATTCTTTTTGGTCCTCGTTTT
>MN344CAr  
GGTTTAGTCCCATCCACTTCGGATTTGGTGACCCATGCCCTTGTGGTCCGTGAACA--CA
--TTCAGAAACAAAAAACACGGGAGTGGTACCTTTT--CTGATTATCGCATGTCATGCAT
GCCAGAGGGCGCCCGTGATTTTTTACTGTGACTAAAAAAGTGTGACCAAAGCAGTCATTC
GACTTGAATTAGAAAGCATGGGATAACAAAGGAGCAGCCTATGGGCCACCGTTTCGGCTT
TTGTTGGTTTTAAAAGTCCATTGGAGATTATGGGGCAGTGTGACAAGCGGCTGGGTGGTT
ATTCCACACACACG----------CTCC-TTTT-----GGA--C-GT------------G
TGTGTGGCAC-TCGTCGCCTTTGTGGGAAATCCGTGTGGCACT---GTTT-G----TTGT
TGGCAG--ACTTCGGTCTT--GCCTTCG--CA--TCT---CACACGTGT--CATGCCTTC
CCTCAACTCACGGCATCCAGGAATGAAGGAGGGTAGTTCGGGGGAGAACGTACTGGTGCG
TCAGAGGTGAAATTCTTAGACCGCACCAAGACGAACTACAGCGAAGGCATTCTTCAAGGA
TACCTTCCTCAATCAAGAACCAAAGTGTGGGGATCGAAGATGATTAGAGACCATTGTAGT
CCACACTGCAAACGATGACACCCATGAATTGGGGAGTTTTTGGTCGTAGGCGTGGTCGGG
TTTGATTAC----TTTTTCATCCCGTTCCTCGTCTCGCCAATGAATAT-C--AATTTACG
TGCATATTCTTTTTGGTCCTCGTTTT
>Pv466CAr  
GGTTTAGTCCCATCCACTTCGGATTTGGTGACCCATGCCCTTGTGGTCCGTGAACA--CA
--TTCAGAAACAAAAAACACGGGAGTGGTACCTTTT--CTGATTATCGCATGTCATGCAT
GCCAGAGGGCGCCCGTGATTTTTTACTGTGACTAAAAAAGTGTGACCAAAGCAGTCATTC
GACTTGAATTAGAAAGCATGGGATAACAAAGGAGCAGCCTATGGGCCACCGTTTCGGCTT
TTGTTGGTTTTAAAAGTCCATTGGAGATTATGGGGCAGTGTGACAAGCGGCTGGGTGGTT
ATTCCACACACACG----------CTCC-TTTT-----GGA--C-GT------------G
TGTGTGGCAC-TCGTCGCCTTTGTGGGAAATCCGTGTGGCACT---GTTT-G----TTGT
TGGCAG--ACTTCGGTCTT--GCCTTCG--CA--TCT---CACACGTGT--CATGCCTTC
CCTCAACTCACGGCATCCAGGAATGAAGGAGGGTAGTTCGGGGGAGAACGTACTGGTGCG
TCAGAGGTGAAATTCTTAGACCGCACCAAGACGAACTACAGCGAAGGCATTCTTCAAGGA
TACCTTCCTCAATCAAGAACCAAAGTGTGGGGATCGAAGATGATTAGAGACCATTGTAGT
CCACACTGCAAACGATGACACCCATGAATTGGGGAGTTTTTGGTCGTAGGCGTGGTCGGG
TTTGATTAC----TTTTTCATCCCGTTCCTCGTCTCGCCAATGAATAT-C--AATTTACG
TGCATATTCTTTTTGGTCCTCGTTTT
>Pv477CAr  
GGTTTAGTCCCATCCACTTCGGATTTGGTGACCCATGCCCTTGTGGTCCGTGAACA--CA
--TTCAGAAACAAAAAACACGGGAGTGGTACCTTTT--CTGATTATCGCATGTCATGCAT
GCCAGAGGGCGCCCGTGATTTTTTACTGTGACTAAAAAAGTGTGACCAAAGCAGTCATTC
GACTTGAATTAGAAAGCATGGGATAACAAAGGAGCAGCCTATGGGCCACCGTTTCGGCTT
TTGTTGGTTTTAAAAGTCCATTGGAGATTATGGGGCAGTGTGACAAGCGGCTGGGTGGTT
ATTCCACACACACG----------CTCC-TTTT-----GGA--C-GT------------G
TGTGTGGCAC-TCGTCGCCTTTGTGGGAAATCCGTGTGGCACT---GTTT-G----TTGT
TGGCAG--ACTTCGGTCTT--GCCTTCG--CA--TCT---CACACGTGT--CATGCCTTC
CCTCAACTCACGGCATCCAGGAATGAAGGAGGGTAGTTCGGGGGAGAACGTACTGGTGCG
TCAGAGGTGAAATTCTTAGACCGCACCAAGACGAACTACAGCGAAGGCATTCTTCAAGGA
TACCTTCCTCAATCAAGAACCAAAGTGTGGGGATCGAAGATGATTAGAGACCATTGTAGT
CCACACTGCAAACGATGACACCCATGAATTGGGGAGTTTTTGGTCGTAGGCGTGGTCGGG
TTTGATTAC----TTTTTCATCCCGTTCCTCGTCTCGCCAATGAATAT-C--AATTTACG
TGCATATTCTTTTTGGTCCTCGTTTT
>Pv501CAr  
GGTTTAGTCCCATCCACTTCGGATTTGGTGACCCATGCCCTTGTGGTCCGTGAACA--CA
--TTCAGAAACAAAAAACACGGGAGTGGTACCTTTT--CTGATTATCGCATGTCATGCAT
GCCAGAGGGCGCCCGTGATTTTTTACTGTGACTAAAAAAGTGTGACCAAAGCAGTCATTC
GACTTGAATTAGAAAGCATGGGATAACAAAGGAGCAGCCTATGGGCCACCGTTTCGGCTT
TTGTTGGTTTTAAAAGTCCATTGGAGATTATGGGGCAGTGTGACAAGCGGCTGGGTGGTT
ATTCCACACACACG----------CTCC-TTTT-----GGA--C-GT------------G
TGTGTGGCAC-TCGTCGCCTTTGTGGGAAATCCGTGTGGCACT---GTTT-G----TTGT
TGGCAG--ACTTCGGTCTT--GCCTTCG--CA--TCT---CACACGTGT--CATGCCTTC
CCTCAACTCACGGCATCCAGGAATGAAGGAGGGTAGTTCGGGGGAGAACGTACTGGTGCG
TCAGAGGTGAAATTCTTAGACCGCACCAAGACGAACTACAGCGAAGGCATTCTTCAAGGA
TACCTTCCTCAATCAAGAACCAAAGTGTGGGGATCGAAGATGATTAGAGACCATTGTAGT
CCACACTGCAAACGATGACACCCATGAATTGGGGAGTTTTTGGTCGTAGGCGTGGTCGGG
TTTGATTAC----TTTTTCATCCCGTTCCTCGTCTCGCCAATGAATAT-C--AATTTACG
TGCATATTCTTTTTGGTCCTCGTTTT
>PA611ArT  
GGTCTAGTCCCATCCACTTCGGATTTGGTGACCCATGCCCTTGTGGTCCGTGAACA--CA
--TTCAGAAACAAAAAACACGGGAGTGGTACCTTTT--CTGATTATCGCATGTCATGCAT
GCCAGAGGGCGCCCGTGATTTTTTACTGTGACTAAAAAAGTGTGACCAAAGCAGTCATTC
GACTTGAATTAGAAAGCATGGGATAACAAAGGAGCAGCCTATGGGCCACCGTTTCGGCTT
TTGTTGGTTTTAAAAGTCCATTGGAGATTATGGGGCAGTGTGACAAGCGGCTGGGTGGTT
ATTCCACACACACG----------CTCC-TTTTTT---GGA--C-GT------------G
TGTGTGGCAC-TCGTCGCCTTTGTGGGAAATCCGTGTGGCACT---GTTT-G----TTGT
TGGCAG--ACTTCGGTCTT--GCCTTCG--CA--TCT---CACACGTGT--CATGCCTTC
CCTCAACTCACGGCATCCAGGAATGAAGGAGGGTAGTTCGGGGGAGAACGTACTGGTGCG
TCAGAGGTGAAATTCTTAGACCGCACCAAGACGAACTACAGCGAAGGCATTCTTCAAGGA
TACCTTCCTCAATCAAGAACCAAAGTGTGGGGATCGAAGATGATTAGAGACCATTGTAGT
CCACACTGCAAACGATGACACCCATGAATTGGGGAGTTTTTGGTCGTAGGCGTGGTCGGG
TTTGATTAC----TTTTTCATCCCGTTCCTCGTCTCGCCAATGAATAT-C--AATTTACG
TGCATATTCTTTTTGGTCCTCGTTTT
>PA626ArT  
GGTCTAGTCCCATCCACTTCGGATTTGGTGACCCATGCCCTTGTGGTCCGTGAACA--CA
--TTCAGAAACAAAAAACACGGGAGTGGTACCTTTT--CTGATTATCGCATGTCATGCAT
GCCAGAGGGCGCCCGTGATTTTTTACTGTGACTAAAAAAGTGTGACCAAAGCAGTCATTC
GACTTGAATTAGAAAGCATGGGATAACAAAGGAGCAGCCTATGGGCCACCGTTTCGGCTT
TTGTTGGTTTTAAAAGTCCATTGGAGATTATGGGGCAGTGTGACAAGCGGCTGGGTGGTT
ATTCCACACACACG----------CTCC-TTTTTT---GGA--C-GT------------G
TGTGTGGCAC-TCGTCGCCTTTGTGGGAAATCCGTGTGGCACT---GTTT-G----TTGT
TGGCAG--ACTTCGGTCTT--GCCTTCG--CA--TCT---CACACGTGT--CATGCCTTC
CCTCAACTCACGGCATCCAGGAATGAAGGAGGGTAGTTCGGGGGAGAACGTACTGGTGCG
TCAGAGGTGAAATTCTTAGACCGCACCAAGACGAACTACAGCGAAGGCATTCTTCAAGGA
TACCTTCCTCAATCAAGAACCAAAGTGTGGGGATCGAAGATGATTAGAGACCATTGTAGT
CCACACTGCAAACGATGACACCCATGAATTGGGGAGTTTTTGGTCGTAGGCGTGGTCGGG
TTTGATTAC----TTTTTCATCCCGTTCCTCGTCTCGCCAATGAATAT-C--AATTTACG
TGCATATTCTTTTTGGTCCTCGTTTT
>PA1089ArT 
GGTCTAGTCCCATCCACTTCGGATTTGGTGACCCATGCCCTTGTGGTCCGTGAACA--CA
--TTCAGAAACAAAAAACACGGGAGTGGTACCTTTT--CTGATTATCGCATGTCATGCAT
GCCAGAGGGCGCCCGTGATTTTTTACTGTGACTAAAAAAGTGTGACCAAAGCAGTCATTC
GACTTGAATTAGAAAGCATGGGATAACAAAGGAGCAGCCTATGGGCCACCGTTTCGGCTT
TTGTTGGTTTTAAAAGTCCATTGGAGATTATGGGGCAGTGTGACAAGCGGCTGGGTGGTT
ATTCCACACACACG----------CTCC-TTTTTT---GGA--C-GT------------G
TGTGTGGCAC-TCGTCGCCTTTGTGGGAAATCCGTGTGGCACT---GTTT-G----TTGT
TGGCAG--ACTTCGGTCTT--GCCTTCG--CA--TCT---CACACGTGT--CATGCCTTC
CCTCAACTCACGGCATCCAGGAATGAAGGAGGGTAGTTCGGGGGAGAACGTACTGGTGCG
TCAGAGGTGAAATTCTTAGACCGCACCAAGACGAACTACAGCGAAGGCATTCTTCAAGGA
TACCTTCCTCAATCAAGAACCAAAGTGTGGGGATCGAAGATGATTAGAGACCATTGTAGT
CCACACTGCAAACGATGACACCCATGAATTGGGGAGTTTTTGGTCGTAGGCGTGGTCGGG
TTTGATTAC----TTTTTCATCCCGTTCCTCGTCTCGCCAATGAATAT-C--AATTTACG
TGCATATTCTTTTTGGTCCTCGTTTT
>PA1093ArT 
GGTCTAGTCCCATCCACTTCGGATTTGGTGACCCATGCCCTTGTGGTCCGTGAACA--CA
--TTCAGAAACAAAAAACACGGGAGTGGTACCTTTT--CTGATTATCGCATGTCATGCAT
GCCAGAGGGCGCCCGTGATTTTTTACTGTGACTAAAAAAGTGTGACCAAAGCAGTCATTC
GACTTGAATTAGAAAGCATGGGATAACAAAGGAGCAGCCTATGGGCCACCGTTTCGGCTT
TTGTTGGTTTTAAAAGTCCATTGGAGATTATGGGGCAGTGTGACAAGCGGCTGGGTGGTT
ATTCCACACACACG----------CTCC-TTTTTT---GGA--C-GT------------G
TGTGTGGCAC-TCGTCGCCTTTGTGGGAAATCCGTGTGGCACT---GTTT-G----TTGT
TGGCAG--ACTTCGGTCTT--GCCTTCG--CA--TCT---CACACGTGT--CATGCCTTC
CCTCAACTCACGGCATCCAGGAATGAAGGAGGGTAGTTCGGGGGAGAACGTACTGGTGCG
TCAGAGGTGAAATTCTTAGACCGCACCAAGACGAACTACAGCGAAGGCATTCTTCAAGGA
TACCTTCCTCAATCAAGAACCAAAGTGTGGGGATCGAAGATGATTAGAGACCATTGTAGT
CCACACTGCAAACGATGACACCCATGAATTGGGGAGTTTTTGGTCGTAGGCGTGGTCGGG
TTTGATTAC----TTTTTCATCCCGTTCCTCGTCTCGCCAATGAATAT-C--AATTTACG
TGCATATTCTTTTTGGTCCTCGTTTT
>PA478ArT  
GGTCTAGTCCCATCCACTTCGGATTTGGTGACCCATGCCCTTGTGGTCCGTGAACA--CA
--TTCAGAAACAAAAAACACGGGAGTGGTACCTTTT--CTGATTATCGCATGTCATGCAT
GCCAGAGGGCGCCCGTGATTTTTTACTGTGACTAAAAAAGTGTGACCAAAGCAGTCATTC
GACTTGAATTAGAAAGCATGGGATAACAAAGGAGCAGCCTATGGGCCACCGTTTCGGCTT
TTGTTGGTTTTAAAAGTCCATTGGAGATTATGGGGCAGTGTGACAAGCGGCTGGGTGGTT
ATTCCACACACACG----------CTCC-TTTTTT---GGA--C-GT------------G
TGTGTGGCAC-TCGTCGCCTTTGTGGGAAATCCGTGTGGCACT---GTTT-G----TTGT
TGGCAG--ACTTCGGTCTT--GCCTTCG--CA--TCT---CACACGTGT--CATGCCTTC
CCTCAACTCACGGCATCCAGGAATGAAGGAGGGTAGTTCGGGGGAGAACGTACTGGTGCG
TCAGAGGTGAAATTCTTAGACCGCACCAAGACGAACTACAGCGAAGGCATTCTTCAAGGA
TACCTTCCTCAATCAAGAACCAAAGTGTGGGGATCGAAGATGATTAGAGACCATTGTAGT
CCACACTGCAAACGATGACACCCATGAATTGGGGAGTTTTTGGTCGTAGGCGTGGTCGGG
TTTGATTAC----TTTTTCATCCCGTTCCTCGTCTCGCCAATGAATAT-C--AATTTACG
TGCATATTCTTTTTGGTCCTCGTTTT
>PA1702ArT 
GGTCTAGTCCCATCCACTTCGGATTTGGTGACCCATGCCCTTGTGGTCCGTGAACA--CA
--TTCAGAAACAAAAAACACGGGAGTGGTACCTTTT--CTGATTATCGCATGTCATGCAT
GCCAGAGGGCGCCCGTGATTTTTTACTGTGACTAAAAAAGTGTGACCAAAGCAGTCATTC
GACTTGAATTAGAAAGCATGGGATAACAAAGGAGCAGCCTATGGGCCACCGTTTCGGCTT
TTGTTGGTTTTAAAAGTCCATTGGAGATTATGGGGCAGTGTGACAAGCGGCTGGGTGGTT
ATTCCACACACACG----------CTCC-TTTTTT---GGA--C-GT------------G
TGTGTGGCAC-TCGTCGCCTTTGTGGGAAATCCGTGTGGCACT---GTTT-G----TTGT
TGGCAG--ACTTCGGTCTT--GCCTTCG--CA--TCT---CACACGTGT--CATGCCTTC
CCTCAACTCACGGCATCCAGGAATGAAGGAGGGTAGTTCGGGGGAGAACGTACTGGTGCG
TCAGAGGTGAAATTCTTAGACCGCACCAAGACGAACTACAGCGAAGGCATTCTTCAAGGA
TACCTTCCTCAATCAAGAACCAAAGTGTGGGGATCGAAGATGATTAGAGACCATTGTAGT
CCACACTGCAAACGATGACACCCATGAATTGGGGAGTTTTTGGTCGTAGGCGTGGTCGGG
TTTGATTAC----TTTTTCATCCCGTTCCTCGTCTCGCCAATGAATAT-C--AATTTACG
TGCATATTCTTTTTGGTCCTCGTTTT
>PA1708ArT 
GGTCTAGTCCCATCCACTTCGGATTTGGTGACCCATGCCCTTGTGGTCCGTGAACA--CA
--TTCAGAAACAAAAAACACGGGAGTGGTACCTTTT--CTGATTATCGCATGTCATGCAT
GCCAGAGGGCGCCCGTGATTTTTTACTGTGACTAAAAAAGTGTGACCAAAGCAGTCATTC
GACTTGAATTAGAAAGCATGGGATAACAAAGGAGCAGCCTATGGGCCACCGTTTCGGCTT
TTGTTGGTTTTAAAAGTCCATTGGAGATTATGGGGCAGTGTGACAAGCGGCTGGGTGGTT
ATTCCACACACACG----------CTCC-TTTTTT---GGA--C-GT------------G
TGTGTGGCAC-TCGTCGCCTTTGTGGGAAATCCGTGTGGCACT---GTTT-G----TTGT
TGGCAG--ACTTCGGTCTT--GCCTTCG--CA--TCT---CACACGTGT--CATGCCTTC
CCTCAACTCACGGCATCCAGGAATGAAGGAGGGTAGTTCGGGGGAGAACGTACTGGTGCG
TCAGAGGTGAAATTCTTAGACCGCACCAAGACGAACTACAGCGAAGGCATTCTTCAAGGA
TACCTTCCTCAATCAAGAACCAAAGTGTGGGGATCGAAGATGATTAGAGACCATTGTAGT
CCACACTGCAAACGATGACACCCATGAATTGGGGAGTTTTTGGTCGTAGGCGTGGTCGGG
TTTGATTAC----TTTTTCATCCCGTTCCTCGTCTCGCCAATGAATAT-C--AATTTACG
TGCATATTCTTTTTGGTCCTCGTTTT
>MBC1539   
NNNNNNNNNNNNNNNNNNNNNNNNNNNNNNNNNNNNNNNNNNNNNNNNNNNNNNNN----
--NNNNNNNNNNNNNNNNNNNNNNNNNNNNNNNNNN--NNNNNNNNNNNNNNNNNNNNNN
NNNNNNNNNNNNNNNNNNNNNNNNNNNNNNNNNNNNNNNNNNNNNNNNNNNNNNNNNNNN
NNNNNNNNNNNNNNNNNNNNNNNNNNNNNNNGAGCAGCCTATGGGCCACCGTTTCGGCTT
TTGTTGGTTTTAAAAGTCCATTGGAGATTATGGGGCAGTGTGACAAGCGGCTGGGTGGTT
ATTCCACACACA------------CTCC-TTTT-----GGA--C-GT------------G
TGTGTGGCAC-TCGTCGCCTTTGTGGGAAATCCGTGTGGCACT---GTTT-G----TTGT
TGGCAG--ACTTCGGTCTT--GCCTTCG--CA--TCT---CACACGTGT--CATGCCTTC
CCTCAACTCACGGCATCCAGGAATGAAGGAGGGTAGTTCGGGGGAGAACGTACTGGTGCG
TCAGAGGTGAAATTCTTAGACCGCACCAAGACGAACTACAGCGAAGGCATTCTTCAAGGA
TACCTTCCTCAATCAAGAACCAAAGTGTGGGGATCGAAGATGATTAGAGACCATTGTAGT
CCACACTGCAAACGATGACACCCATGAATTGGGGAGTTTTTGGTCGTAGGCGTGGTCGGG
TTTGATTAC----TTTTTCATCCCGTTCCTCGTCTCGCCAATGAATAT-C--AATTTACG
TGCATATTCTTTTTGGTCCTCGTTTT
>MBC1540   
NNNNNNNNNNNNNNNNNNNNNNNNNNNNNNNNNNNNNNNNNNNNNNNNNNNNNNNN----
--NNNNNNNNNNNNNNNNNNNNNNNNNNNNNNNNNN--NNNNNNNNNNNNNNNNNNNNNN
NNNNNNNNNNNNNNNNNNNNNNNNNNNNNNNNNNNNNNNNNNNNNNNNNNNNNNNNNNNN
NNNNNNNNNNNNNNNNNNNNNNNNNNNNNNNNNNNNGCCTATGGGCCACCGTTTCGGCTT
TTGTTGGTTTTAAAAGTCCATTGGAGATTATGGGGCAGTGTGACAAGCGGCTGGGTGGTT
ATTCCACACACA------------CTCC-TTTT-----GGA--C-GT------------G
TGTGTGGCAC-TCGTCGCCTTTGTGGGAAATCCGTGTGGCACT---GTTT-G----TTGT
TGGCAG--ACTTCGGTCTT--GCCTTCG--CA--TCT---CACACGTGT--CATGCCTTC
CCTCAACTCACGGCATCCAGGAATGAAGGAGGGTAGTTCGGGGGAGAACGTACTGGTGCG
TCAGAGGTGAAATTCTTAGACCGCACCAAGACGAACTACAGCGAAGGCATTCTTCAAGGA
TACCTTCCTCAATCAAGAACCAAAGTGTGGGGATCGAAGATGATTAGAGACCATTGTAGT
CCACACTGCAAACGATGACACCCATGAATTGGGGAGTTTTTGGTCGTAGGCGTGGTCGGG
TTTGATTAC----TTTTTCATCCCGTTCCTCGTCTCGCCAATGAATAT-C--AATTTACG
TGCATATTCTTTTTGGTCCTCGTTTT
>MBC1544   
NNNNNNNNNNNNNNNNNNNNNNNNNNNNNNNNNNNNNNNNNNNNNNNNNNNNNNNN----
--NNNNNNNNNNNNNNNNNNNNNNNNNNNNNNNNNN--NNNNNNNNNNNNNNNNNNNNNN
NNNNNNNNNNNNNNNNNNNNNNNNNNNNNNNNNNNNNNNNNNNNNNNNNNNNNNNNNNNN
NNNNNNNNNNNNNNNNNNNNNNNNNNNNNNNNNNNNNNNNNNNNNNNNNNNNNNNNNNNN
NNNNNNNNNNNNNNNNNNNNNNNNNNNNNNNNNNNNNNNNNNNNNNNNNNNNNNNNNNNN
NNNNNNNNNNNN------------NNNN-NNNN-----NNN--N-NN------------N
NNNNNNNNNN-NNNNNNNNNNNNNNNNNNNNNNNNNNNNNNNN---NNNN-N----NNNN
NNNNNN--NNNNNNNNNNN--NCCTTCG--CA--TCT---CACACGTGT--CATGCCTTC
CCTCAACTCACGGCATCCAGGAATGAAGGAGGGTAGTTCGGGGGAGAACGTACTGGTGCG
TCAGAGGTGAAATTCTTAGACCGCACCAAGACGAACTACAGCGAAGGCATTCTTCAAGGA
TACCTTCCTCAATCAAGAACCAAAGTGTGGGGATCGAAGATGATTAGAGACCATTGTAGT
CCACACTGCAAACGATGACACCCATGAATTGGGGAGTTTTTGGTCGTAGGCGTGGTCGGG
TTTGATTAC----TTTTTCATCCCGTTCCTCGTCTCGCCAATGAATAT-C--AANNNNNN
NNNNNNNNNNNNNNNNNNNNNNNNNN
>MBC1549   
NNNNNNNNNNNNNNNNNNNNNNNNNNNNNNNNNNNNNNNNNNNNNNNNNNNNNNNN----
--NNNNNNNNNNNNNNNNNNNNNNNNNNNNNNNNNN--NNNNNNNNNNNNNNNNNNNNNN
NNNNNNNNNNNNNNNNNNNNNNNNNNNNNNNNNNNNNNNNNNNNNNNNNNNNNNNNNNNN
NNNNNNNNNNNNNNNNNNNNNNNNNNNNNNNGAGCAGCCTATGGGCCACCGTTTCGGCTT
TTGTTGGTTTTAAAAGTCCATTGGAGATTATGGGGCAGTGTGACAAGCGGCTGGGTGGTT
ATTCCACACACA------------CTCC-TTTT-----GGA--C-GT------------G
TGTGTGGCAC-TCGTCGCCTTTGTGGGAAATCCGTGTGGCACT---GTTT-G----TTGT
TGGCAG--ACTTCGGTCTT--GCCTTCG--CA--TCT---CACACGTGT--CATGCCTTC
CCTCAACTCACGGCATCCAGGAATGAAGGAGGGTAGTTCGGGGGAGAACGTACTGGTGCG
TCAGAGGTGAAATTCTTAGACCGCACCAAGACGAACTACAGCGAAGGCATTCTTCAAGGA
TACCTTCCTCAATCAAGAACCAAAGTGTGGGGATCGAAGATGATTAGAGACCATTGTAGT
CCACACTGCAAACGATGACACCCATGAATTGGGGAGTTTTTGGTCGTAGGCGTGGTCGGG
TTTGATTAC----TTTTTCATCCCGTTCCTCGTCTCGCCAATGAATAT-C--AATTTACG
TGCATATTCTTTTTGGTCCTCGTTTT
>MBC1553   
NNNNNNNNNNNNNNNNNNNNNNNNNNNNNNNNNNNNNNNNNNNNNNNNNNNNNNNN----
--NNNNNNNNNNNNNNNNNNNNNNNNNNNNNNNNNN--NNNNNNNNNNNNNNNNNNNNNN
NNNNNNNNNNNNNNNNNNNNNNNNNNNNNNNNNNNNNNNNNNNNNNNNNNNNNNNNNNNN
NNNNNNNNNNNNNNNNNNNNNNNNNNNNNNNGAGCAGCCTATGGGCCACCGTTTCGGCTT
TTGTTGGTTTTAAAAGTCCATTGGAGATTATGGGGCAGTGTGACAAGCGGCTGGGTGGTT
ATTCCACACACA------------CTCC-TTTT-----GGA--C-GT------------G
TGTGTGGCAC-TCGTCGCCTTTGTGGGAAATCCGTGTGGCACT---GTTT-G----TTGT
TGGCAG--ACTTCGGTCTT--GCCTTCG--CA--TCT---CACACGTGT--CATGCCTTC
CCTCAACTCACGGCATCCAGGAATGAAGGAGGGTAGTTCGGGGGAGAACGTACTGGTGCG
TCAGAGGTGAAATTCTTAGACCGCACCAAGACGAACTACAGCGAAGGCATTCTTCAAGGA
TACCTTCCTCAATCAAGAACCAAAGTGTGGGGATCGAAGATGATTAGAGACCATTGTAGT
CCACACTGCAAACGATGACACCCATGAATTGGGGAGTTTTTGGTCGTAGGCGTGGTCGGG
TTTGATTAC----TTTTTCATCCCGTTCCTCGTCTCGCCAATGAATAT-C--AATTTACG
TGCATATTCTTTTTGGTCCTCGTTTT
>TK15182   
NNNNNNNNNNNNNNNNNNNNNNNNNNNNNNNNNNNNNNNNNNNNNNNNNNNNNNNN----
--NNNNNNNNNNNNNNNNNNNNNNNNNNNNNNNNNN--NNNNNNNNNNNNNNNNNNNNNN
NNNNNNNNNNNNNNNNNNNNNNNNNNNNNNNNNNNNNNNNNNNNNNNNNNNNNNNNNNNN
NNNNNNNNNNNNNNNNNNNNNNNNNNNNNNNNNNNNNNNNATGGGCCACCGTTTCGGCTT
TTGTTGGTTTTAAAAGTCCATTGGAGATTATGGGGCAGTGTGACAAGCGGCTGGGTGGTT
ATTCCACACACA------------CTCC-TTTT-----GGA--C-GT------------G
TGTGTGGCAC-TCGTCGCCTTTGTGGGAAATCCGTGTGGCACT---GTTT-G----TTGT
TGGCAG--ACTTCGGTCTT--GCCTTCG--CA--TCT---CACACGTGT--CATGCCTTC
CCTCAACTCACGGCATCCAGGAATGAAGGAGGGTAGTTCGGGGGAGAACGTACTGGTGCG
TCAGAGGTGAAATTCTTAGACCGCACCAAGACGAACTACAGCGAAGGCATTCTTCAAGGA
TACCTTCCTCAATCAAGAACCAAAGTGTGGGGATCGAAGATGATTAGAGACCATTGTAGT
CCACACTGCAAACGATGACACCCATGAATTGGGGAGTTTTTGGTCGTAGGCGTGGTCGGG
TTTGATTAC----TTTTTCATCCCGTTCCTCGTCTCGCCAATGAATAT-C--AATTTACG
TGCATATTCTTTTTGGTCCTCGTTTT
>CLBR      
GGTTTAGTCCCATCCACTTCGGATT-GGTGACCCATGCCCTTGTGGTCCGTGAACAGAC-
-ATTCAGAAACAAAAAACACGGGAGTGGTACCTTTTCTCTGATTATCGCATGTCATGCAT
GCCAGAGGGCGCCCGTGATTTTTTACTGTGACTAAAAAAGTGTGACCAAAGCAGTCATTC
GACTTGAATTAGAAAGCATGGGATAACAAAGGAGCAGCCTCTGGGCCACCGTTTCGGCTT
TTGTTGGTTTTAAAAGTCCATTGGAGATTATGGGGCAGTGTGACAAGCGGCTGGGTGGTT
ATTCCACACACATACACA------CTCCCTTTTTTTTGGGA--C-GTGTT---TGTAT-G
TGTGTGGCA-CTCGTCGCCTTTGTGGGAAATCCGTGTGGCACT---GTTT-GTG--TTGT
TGGCAG--ACTTCGGTCTT-ACCCTTCG--CA--TCT---CACA--TGTGTCATGCCTTC
CCTCAACTCACGGCATCCAGGAATGAAGGAGGGTAGTTCGGGGGAGAACGTACTGGTGCG
TCAGAGGTGAAATTCTTAGACCGCACCAAGACGAACTACAGCGAAGGCATTCTTCAAGGA
TACCTTCCTCAATCAAGAACCAAAGTGTGGGGATCGAAGATGATTAGAGACCATTGTAGT
CCACACTGCAAACGATGACACCCATGAATTGGGGAGTTTTTGGTCGTAGGCGTGGTCGGG
TTTGATTAT-TT-TTTTTCATCCCGTTCCTCGTCTCGCCAATGAATATTA-AAATTTACG
TGCATATTCTTTTTGGTCCTCGTTTT
>esm       
GGTTTAGTCCCATCCACTTCGGATT-GGTGACCCATGCCCTTGTGGTCCGTGAACAGAC-
-ATTCAGAAACAAAAAACACGGGAGTGGTACCTTTTCTCTGATTATCGCATGTCATGCAT
GCCAGAGGGCGCCCGTGATTTTTTACTGTGACTAAAAAAGTGTGACCAAAGCAGTCATTC
GACTTGAATTAGAAAGCATGGGATAACAAAGGAGCAGCCTCTGGGCCACCGTTTCGGCTT
TTGTTGGTTTTAAAAGTCCATTGGAGATTATGGGGCAGTGTGACAAGCGGCTGGGTGGTT
ATTCCACACACATACACA------CTCCCTTTTTTTTGGGA--C-GTGTT---TGTAT-G
TGTGTGGCA-CTCGTCGCCTTTGTGGGAAATCCGTGTGGCACT---GTTT-GTG--TTGT
TGGCAG--ACTTCGGTCTT-ACCCTTCG--CA--TCT---CACA--TGTGTCATGCCTTC
CCTCAACTCACGGCATCCAGGAATGAAGGAGGGTAGTTCGGGGGAGAACGTACTGGTGCG
TCAGAGGTGAAATTCTTAGACCGCACCAAGACGAACTACAGCGAAGGCATTCTTCAAGGA
TACCTTCCTCAATCAAGAACCAAAGTGTGGGGATCGAAGATGATTAGAGACCATTGTAGT
CCACACTGCAAACGATGACACCCATGAATTGGGGAGTTTTTGGTCGTAGGCGTGGTCGGG
TTTGATTAT-TT-TTTTTCATCCCGTTCCTCGTCTCGCCAATGAATATTA-AAATTTACG
TGCATATTCTTTTTGGTCCTCGTTTT
>TCruziY   
GGTTTAGTCCCATCCACTTCGGATT-GGTGACCCATGCCCTTGTGGTCCGTGAACAGAC-
-ATTCAGAAACAAAAAACACGGGAGTGGTACCTTTTCTCTGATTATCGCATGTCATGCAT
GCCAGAGGGCGCCCGTGATTTTTTACTGTGACTAAAAAAGTGTGACCAAAGCAGTCATTC
GACTTGAATTAGAAAGCATGGGATAACAAAGGAGCAGCCTCTGGGCCACCGTTTCGGCTT
TTGTTGGTTTTAAAAGTCCATTGGAGATTATGGGGCAGTGTGACAAGCGGCTGGGTGGTT
ATTCCACACACATACACA------CTCCCTTTTTTTTGGGA--C-GTGTT---TGTAT-G
TGTGTGGCA-CTCGTCGCCTTTGTGGGAAATCCGTGTGGCACT---GTTT-GTG--TTGT
TGGCAG--ACTTCGGTCTT-ACCCTTCG--CA--TCT---CACA--TGTGTCATGCCTTC
CCTCAACTCACGGCATCCAGGAATGAAGGAGGGTAGTTCGGGGGAGAACGTACTGGTGCG
TCAGAGGTGAAATTCTTAGACCGCACCAAGACGAACTACAGCGAAGGCATTCTTCAAGGA
TACCTTCCTCAATCAAGAACCAAAGTGTGGGGATCGAAGATGATTAGAGACCATTGTAGT
CCACACTGCAAACGATGACACCCATGAATTGGGGAGTTTTTGGTCGTAGGCGTGGTCGGG
TTTGATTAT-TT-TTTTTCATCCCGTTCCTCGTCTCGCCAATGAATATTA-AAATTTACG
TGCATATTCTTTTTGGTC-TCGTTTT
>Sinesio   
GGTTTAGTCCCATCCACTTCGGATT-GGTGACCCATGCCCTTGTGGTCCGTGAACAGAC-
-ATTCAGAAACAAAAAACACGGGAGTGGTACCTTTTCTCTGATTATCGCATGTCATGCAT
GCCAGAGGGCGCCCGTGATTTTTTACTGTGACTAAAAAAGTGTGACCAAAGCAGTCATTC
GACTTGAATTAGAAAGCATGGGATAACAAAGGAGCAGCCTCTGGGCCACCGTTTCGGCTT
TTGTTGGTTTTAAAAGTCCATTGGAGATTATGGGGCAGTGTGACAAGCGGCTGGGTGGTT
ATTCCACACACATACACA------CTCCCTTTTTTTTGGGA--C-GTGTT---TGTAT-G
TGTGTGGCA-CTCGTCGCCTTTGTGGGAAATCCGTGTGGCACT---GTTT-GTG--TTGT
TGGCAG--ACTTCGGTCTT-ACCCTTCG--CA--TCT---CACA--TGTGTCATGCCTTC
CCTCAACTCACGGCATCCAGGAATGAAGGAGGGTAGTTCGGGGGAGAACGTACTGGTGCG
TCAGAGGTGAAATTCTTAGACCGCACCAAGACGAACTACAGCGAAGGCATTCTTCAAGGA
TACCTTCCTCAATCAAGAACCAAAGTGTGGGGATCGAAGATGATTAGAGACCATTGTAGT
CCACACTGCAAACGATGACACCCATGAATTGGGGAGTTTTTGGTCGTAGGCGTGGTCGGG
TTTGATTAT-TT-TTTTTCATCCCGTTCCTCGTCTCGCCAATGAATATTA-AAATTTACG
TGCATATTCTTTTTGGTCCTCGTTTT
>bAsileu   
GGTTTAGTCCCATCCACTTCGGATT-GGTGACCCATGCCCTTGTGGTCCGTGAACAGAC-
-ATTCAGAAACAAAAAACACGGGAGTGGTACCTTTTCTCTGATTATCGCATGTCATGCAT
GCCAGAGGGCGCCCGTGATTTTTTACTGTGACTAAAAAAGTGTGACCAAAGCAGTCATTC
GACTTGAATTAGAAAGCATGGGATAACAAAGGAGCAGCCTCTGGGCCACCGTTTCGGCTT
TTGTTGGTTTTAAAAGTCCATTGGAGATTATGGGGCAGTGTGACAAGCGGCTGGGTGGTT
ATTCCACACACATACACA------CTCCCTTTTTTTTGGGA--C-GTGTT---TGTAT-G
TGTGTGGCA-CTCGTCGCCTTTGTGGGAAATCCGTGTGGCACT---GTTT-GTG--TTGT
TGGCAG--ACTTCGGTCTT-ACCCTTCG--CA--TCT---CACA--TGTGTCATGCCTTC
CCTCAACTCACGGCATCCAGGAATGAAGGAGGGTAGTTCGGGGGAGAACGTACTGGTGCG
TCAGAGGTGAAATTCTTAGACCGCACCAAGACGAACTACAGCGAAGGCATTCTTCAAGGA
TACCTTCCTCAATCAAGAACCAAAGTGTGGGGATCGAAGATGATTAGAGACCATTGTAGT
CCACACTGCAAACGATGACACCCATGAATTGGGGAGTTTTTGGTCGTAGGCGTGGTCGGG
TTTGATTAT-TT-TTTTTCATCCCGTTCCTCGTCTCGCCAATGAATATTA-AAATTTACG
TGCATATTCTTTTTGGTCCTCGTTTT
>139       
GGTTTAGTCCCATCCACTTCGGATT-GGTGACCCATGCCCTTGTGGTCCGTGAACAGAC-
-ATTCAGAAACAAAAAACACGGGAGTGGTACCTTTTCTCTGATTATCGCATGTCATGCAT
GCCAGAGGGCGCCCGTGATTTTTTACTGTGACTAAAAAAGTGTGACCAAAGCAGTCATTC
GACTTGAATTAGAAAGCATGGGATAACAAAGGAGCAGCCTCTGGGCCACCGTTTCGGCTT
TTGTTGGTTTTAAAAGTCCATTGGAGATTATGGGGCAGTGTGACAAGCGGCTGGGTGGTT
ATTCCACACACATACACA------CTCCCTTTTTTTTGGGA--C-GTGTT---TGTAT-G
TGTGTGGCA-CTCGTCGCCTTTGTGGGAAATCCGTGTGGCACT---GTTT-GTG--TTGT
TGGCAG--ACTTCGGTCTT-ACCCTTCG--CA--TCT---CACA--TGTGTCATGCCTTC
CCTCAACTCACGGCATCCAGGAATGAAGGAGGGTAGTTCGGGGGAGAACGTACTGGTGCG
TCAGAGGTGAAATTCTTAGACCGCACCAAGACGAACTACAGCGAAGGCATTCTTCAAGGA
TACCTTCCTCAATCAAGAACCAAAGTGTGGGGATCGAAGATGATTAGAGACCATTGTAGT
CCACACTGCAAACGATGACACCCATGAATTGGGGAGTTTTTGGTCGTAGGCGTGGTCGGG
TTTGATTAT-TT-TTTTTCATCCCGTTCCTCGTCTCGCCAATGAATATTA-AAATTTACG
TGCATATTCTTTTTGGTCCTCGTTTT
>873       
GGTTTAGTCCCATCCACTTCGGATT-GGTGACCCATGCCCTTGTGGTCCGTGAACAGAC-
-ATTCAGAAACAAAAAACACGGGAGTGGTACCTTTTCTCTGATTATCGCATGTCATGCAT
GCCAGAGGGCGCCCGTGATTTTTTACTGTGACTAAAAAAGTGTGACCAAAGCAGTCATTC
GACTTGAATTAGAAAGCATGGGATAACAAAGGAGCAGCCTCTGGGCCACCGTTTCGGCTT
TTGTTGGTTTTAAAAGTCCATTGGAGATTATGGGGCAGTGTGACAAGCGGCTGGGTGGTT
ATTCCACACACATACACA------CTCCCTTTTTTTTGGGA--C-GTGTT---TGTAT-G
TGTGTGGCA-CTCGTCGCCTTTGTGGGAAATCCGTGTGGCACT---GTTT-GTG--TTGT
TGGCAG--ACTTCGGTCTT-ACCCTTCG--CA--TCT---CACA--TGTGTCATGCCTTC
CCTCAACTCACGGCATCCAGGAATGAAGGAGGGTAGTTCGGGGGAGAACGTACTGGTGCG
TCAGAGGTGAAATTCTTAGACCGCACCAAGACGAACTACAGCGAAGGCATTCTTCAAGGA
TACCTTCCTCAATCAAGAACCAAAGTGTGGGGATCGAAGATGATTAGAGACCATTGTAGT
CCACACTGCAAACGATGACACCCATGAATTGGGGAGTTTTTGGTCGTAGGCGTGGTCGGG
TTTGATTAT-TT-TTTTTCATCCCGTTCCTCGTCTCGCCAATGAATATTA-AAATTTACG
TGCATATTCTTTTTGGTCCTCGTTTT
>Jjulio    
GGTTTAGTCCCATCCACTTCGGATT-GGTGACCCATGCCCTTGTGGTCCGTGAACAGAC-
-ATTCAGAAACAAAAAACACGGGAGTGGTACCTTTT--CTGATTATCGCATGTCATGCAT
GCCAGAGGGCGCCCGTGATTTTTTACTGTGACTAAAAAAGTGTGACCAAAGCAGTCATTC
GACTTGAATTAGAAAGCATGGGATAACAAAGGAGCAGCCTCTGGGCCACCGTTTCGGCTT
TTGTTGGTTTTAAAAGTCCATTGGAGATTATGGGGCAGTGTGACAAGCGGCTGGGTGGTT
ATTCCACACACA------------CTCCTTTTTT----GGA--C-GTGTT----------
-GTGTGGCA-CTCGTCGCCTTTGTGGGAAATCCGTGTGGCACT---GTTT-GTG--TTGT
TGGCA--GACTTCGGTCTT--GCCTTCG--CA--TATTT-CACA--TGTGTCATGCCTTC
CCTCAACTCACGGCATCCAGGAATGAAGGAGGGTAGTTCGGGGGAGAACGTACTGGTGCG
TCAGAGGTGAAATTCTTAGACCGCACCAAGACGAACTACAGCGAAGGCATTCTTCAAGGA
TACCTTCCTCAATCAAGAACCAAAGTGTGGGGATCGAAGATGATTAGAGACCATTGTAGT
CCACACTGCAAACGATGACACCCATGAATTGGGGAGTTTTTGGTCGTAGGCGTGGTCGGG
CTTGATTA--TTATTTTTCATCCCGTTCCTCGTCTCGCCAATGAATA--TTAAATTTACG
TGCATATTCTTTTTGGTCT-CGTTTT
>463       
GGTTTAGTCCCATCCACTTCGGATT-GGTGACCCATGCCCTTGTGGTCCGTGAACAGAC-
-ATTCAGAAACAAAAAACACGGGAGTGGTACCTTTT--CTGATTATCGCATGTCATGCAT
GCCAGAGGGCGCCCGTGATTTTTTACTGTGACTAAAAAAGTGTGACCAAAGCAGTCATTC
GACTTGAATTAGAAAGCATGGGATAACAAAGGAGCAGCCTCTGGGCCACCGTTTCGGCTT
TTGTTGGTTTTAAAAGTCCATTGGAGATTATGGGGCAGTGTGACAAGCGGCTGGGTGGTT
ATTCCACACACA------------CTCCTTTTTT----GGA--C-GTGTT----------
-GTGTGGCA-CTCGTCGCCTTTGTGGGAAATCCGTGTGGCACT---GTTT-GTG--TTGT
TGGCA--GACTTCGGTCTT--GCCTTCG--CA--TATTT-CACA--TGTGTCATGCCTTC
CCTCAACTCACGGCATCCAGGAATGAAGGAGGGTAGTTCGGGGGAGAACGTACTGGTGCG
TCAGAGGTGAAATTCTTAGACCGCACCAAGACGAACTACAGCGAAGGCATTCTTCAAGGA
TACCTTCCTCAATCAAGAACCAAAGTGTGGGGATCGAAGATGATTAGAGACCATTGTAGT
CCACACTGCAAACGATGACACCCATGAATTGGGGAGTTTTTGGTCGTAGGCGTGGTCGGG
CTTGATTA--TTATTTTTCATCCCGTTCCTCGTCTCGCCAATGAATA--TTAAATTTACG
TGCATATTCTTTTTGGTCT-CGTTTT
>82        
GGTTTAGTCCCATCCACTTCGGATT-GGTGACCCATGCCCTTGTGGTCCGTGAACAGAC-
-ATTCAGAAACAAAAAACACGGGAGTGGTACCTTTT--CTGATTATCGCATGTCATGCAT
GCCAGAGGGCGCCCGTGATTTTTTACTGTGACTAAAAAAGTGTGACCAAAGCAGTCATTC
GACTTGAATTAGAAAGCATGGGATAACAAAGGAGCAGCCTCTGGGCCACCGTTTCGGCTT
TTGTTGGTTTTAAAAGTCCATTGGAGATTATGGGGCAGTGTGACAAGCGGCTGGGTGGTT
ATTCCACACACA------------CTCCTTTTTT----GGA--C-GTGTT----------
-GTGTGGCA-CTCGTCGCCTTTGTGGGAAATCCGTGTGGCACT---GTTT-GTG--TTGT
TGGCA--GACTTCGGTCTT--GCCTTCG--CA--TATTT-CACA--TGTGTCATGCCTTC
CCTCAACTCACGGCATCCAGGAATGAAGGAGGGTAGTTCGGGGGAGAACGTACTGGTGCG
TCAGAGGTGAAATTCTTAGACCGCACCAAGACGAACTACAGCGAAGGCATTCTTCAAGGA
TACCTTCCTCAATCAAGAACCAAAGTGTGGGGATCGAAGATGATTAGAGACCATTGTAGT
CCACACTGCAAACGATGACACCCATGAATTGGGGAGTTTTTGGTCGTAGGCGTGGTCGGG
CTTGATTA--TTATTTTTCATCCCGTTCCTCGTCTCGCCAATGAATA--TTAAATTTACG
TGCATATTCTTTTTGGTCT-CGTTTT
>668       
GGTTTAGTCCCATCCACTTCGGATT-GGTGACCCATGCCCTTGTGGTCCGTGAACAGAC-
-ATTCAGAAACAAAAAACACGGGAGTGGTACCTTTT--CTGATTATCGCATGTCATGCAT
GCCAGAGGGCGCCCGTGATTTTTTACTGTGACTAAAAAAGTGTGACCAAAGCAGTCATTC
GACTTGAATTAGAAAGCATGGGATAACAAAGGAGCAGCCTCTGGGCCACCGTTTCGGCTT
TTGTTGGTTTTAAAAGTCCATTGGAGATTATGGGGCAGTGTGACAAGCGGCTGGGTGGTT
ATTCCACACACA------------CTCCTTTTTT----GGA--C-GTGTT----------
-GTGTGGCA-CTCGTCGCCTTTGTGGGAAATCCGTGTGGCACT---GTTT-GTG--TTGT
TGGCA--GACTTCGGTCTT--GCCTTCG--CA--TATTT-CACA--TGTGTCATGCCTTC
CCTCAACTCACGGCATCCAGGAATGAAGGAGGGTAGTTCGGGGGAGAACGTACTGGTGCG
TCAGAGGTGAAATTCTTAGACCGCACCAAGACGAACTACAGCGAAGGCATTCTTCAAGGA
TACCTTCCTCAATCAAGAACCAAAGTGTGGGGATCGAAGATGATTAGAGACCATTGTAGT
CCACACTGCAAACGATGACACCCATGAATTGGGGAGTTTTTGGTCGTAGGCGTGGTCGGG
CTTGATTA--TTATTTTTCATCCCGTTCCTCGTCTCGCCAATGAATA--TTAAATTTACG
TGCATATTCTTTTTGGTCT-CGTTTT
>661       
GGTTTAGTCCCATCCACTTCGGATT-GGTGACCCATGCCCTTGTGGTCCGTGAACAGAC-
-ATTCAGAAACAAAAAACACGGGAGTGGTACCTTTT--CTGATTATCGCATGTCATGCAT
GCCAGAGGGCGCCCGTGATTTTTTACTGTGACTAAAAAAGTGTGACCAAAGCAGTCATTC
GACTTGAATTAGAAAGCATGGGATAACAAAGGAGCAGCCTCTGGGCCACCGTTTCGGCTT
TTGTTGGTTTTAAAAGTCCATTGGAGATTATGGGGCAGTGTGACAAGCGGCTGGGTGGTT
ATTCCACACACA------------CTCCTTTTTT----GGA--C-GTGTT----------
-GTGTGGCA-CTCGTCGCCTTTGTGGGAAATCCGTGTGGCACT---GTTT-GTG--TTGT
TGGCA--GACTTCGGTCTT--GCCTTCG--CA--TATTT-CACA--TGTGTCATGCCTTC
CCTCAACTCACGGCATCCAGGAATGAAGGAGGGTAGTTCGGGGGAGAACGTACTGGTGCG
TCAGAGGTGAAATTCTTAGACCGCACCAAGACGAACTACAGCGAAGGCATTCTTCAAGGA
TACCTTCCTCAATCAAGAACCAAAGTGTGGGGATCGAAGATGATTAGAGACCATTGTAGT
CCACACTGCAAACGATGACACCCATGAATTGGGGAGTTTTTGGTCGTAGGCGTGGTCGGG
CTTGATTA--TTATTTTTCATCCCGTTCCTCGTCTCGCCAATGAATA--TTAAATTTACG
TGCATATTCTTTTTGGTCT-CGTTTT
>NCR13     
GGTTTAGTCCCATCCACTTCGGATT-GGTGACCCATGCCCTTGTGGTCCGTGAACAGAC-
-ATTCAGAAACAAAAAACACGGGAGTGGTACCTTTT--CTGATTATCGCATGTCATGCAT
GCCAGAGGGCGCCCGTGATTTTTTACTGTGACTAAAAAAGTGTGACCAAAGCAGTCATTC
GACTTGAATTAGAAAGCATGGGATAACAAAGGAGCAGCCTCTGGGCCACCGTTTCGGCTT
TTGTTGGTTTTAAAAGTCCATTGGAGATTATGGGGCAGTGTGACAAGCGGCTGGGTGGTT
ATTCCACACACA--CAC------TCTCCTTTTTTT---GGA--C-GTGTT----GT-TGT
TGTGTGGCA-CTCGTCGCCTTTGTGGGAAATCCGTGTGGCACT---GTTT-GTGTGTTGT
TGGCA--GACTTCGGTCTT--GCCTCCG--CA--TATTTTCACA--TGTGTCATGCCTTC
CCTCAACTCACGGCATCCAGGAATGAAGGAGGGTAGTTCGGGGGAGAACGTACTGGTGCG
TCAGAGGTGAAATTCTTAGACCGCACCAAGACGAACTACAGCGAAGGCATTCTTCAAGGA
TACCTTCCTCAATCAAGAACCAAAGTGTGGGGATCGAAGATGATTAGAGACCATTGTAGT
CCACACTGCAAACGATGACACCCATGAATTGGGGAGTTTTTGGTCGCAGGCGTGGTCGGG
CTTGATTA--TTATTTTTCATCCCGTTCCTCGTCTCGCCAATGAATA--TTAAATTTACG
TGCATATTCTTTTTGGTCTTCGTTTT
>SC43C11   
GGTTTAGTCCCATCCACTTCGGATT-GGTGACCCATGCCCTTGTGGTCCGTGAACAGAC-
-ATTCAGAAACAAAAAACACGGGAGTGGTACCTTTT--CTGATTATCGCATGTCATGCAT
GCCAGAGGGCGCCCGTGATTTTTTACTGTGACTAAAAAAGTGTGACCAAAGCAGTCATTC
GACTTGAATTAGAAAGCATGGGATAACAAAGGAGCAGCCTCTGGGCCACCGTTTCGGCTT
TTGTTGGTTTTAAAAGTCCATTGGAGATTATGGGGCAGTGTGACAAGCGGCTGGGTGGTT
ATTCCACACACA--CAC------TCTCCTTTTTTT---GGA--C-GTGTT----GT-TGT
TGTGTGGCA-CTCGTCGCCTTTGTGGGAAATCCGTGTGGCACT---GTTT-GTGTGTTGT
TGGCA--GACTTCGGTCTT--GCCTCCG--CA--TATTTTCACA--TGTGTCATGCCTTC
CCTCAACTCACGGCATCCAGGAATGAAGGAGGGTAGTTCGGGGGAGAACGTACTGGTGCG
TCAGAGGTGAAATTCTTAGACCGCACCAAGACGAACTACAGCGAAGGCATTCTTCAAGGA
TACCTTCCTCAATCAAGAACCAAAGTGTGGGGATCGAAGATGATTAGAGACCATTGTAGT
CCACACTGCAAACGATGACACCCATGAATTGGGGAGTTTTTGGTCGCAGGCGTGGTCGGG
CTTGATTA--TTATTTTTCATCCCGTTCCTCGTCTCGCCAATGAATA--TTAAATTTACG
TGCATATTCTTTTTGGTCTTCGTTTT
>1078      
GGTTTAGTCCCATCCACTTCGGATT-GGTGACCCATGCCCTTGTGGTCCGTGAACAGAC-
-ATTCAGAAACAAAAAACACGGGAGTGGTACCTTTT--CTGATTATCGCATGTCATGCAT
GCCAGAGGGCGCCCGTGATTTTTTACTGTGACTAAAAAAGTGTGACCAAAGCAGTCATTC
GACTTGAATTAGAAAGCATGGGATAACAAAGGAGCAGCCTCTGGGCCACCGTTTCGGCTT
TTGTTGGTTTTAAAAGTCCATTGGAGATTATGGGGCAGTGTGACAAGCGGCTGGGTGGTT
ATTCCACACACA--CAC------TCTCCTTTTTTTT--GGA--C-GTGTT----GT-TGT
TGTGTGGCA-CTCGTCGCCTTTGTGGGAAATCCGTGTGGCACT---GTTT-GTGTGTTGT
TGGCA--GACTTCGGTCTT--GCCTCCG--CA--TATTTTCACA--TGTGTCATGCCTTC
CCTCAACTCACGGCATCCAGGAATGAAGGAGGGTAGTTCGGGGGAGAACGTACTGGTGCG
TCAGAGGTGAAATTCTTAGACCGCACCAAGACGAACTACAGCGAAGGCATTCTTCAAGGA
TACCTTCCTCAATCAAGAACCAAAGTGTGGGGATCGAAGATGATTAGAGACCATTGTAGT
CCACACTGCAAACGATGACACCCATGAATTGGGGAGTTTTTGGTCGCAGGCGTGGTCGGG
CTTGATTA--TTATTTTTCATCCCGTTCCTCGTCTCGCCAATGAATA--TTAAATTTACG
TGCATATTCTTTTTGGTCTTCGTT--
>ArmA13    
GGTTTAGTCCCATCCACTTCGGATT-GGTGACCCATGCCCTTGTGGTCCGTGAACAGAC-
-ATTCAGAAACAAAAAACACGGGAGTGGTACCTTTT--CTGATTATCGCATGTCATGCAT
GCCAGAGGGCGCCCGTGATTTTTTACTGTGACTAAAAAAGTGTGACCAAAGCAGTCATTC
GACTTGAATTAGAAAGCATGGGATAACAAAGGAGCAGCCTCTGGGCCACCGTTTCGGCTT
TTGTTGGTTTTAAAAGTCCATTGGAGATTATGGGGCAGTGTGACAAGCGGCTGGGTGGTT
ATTCCACACACA--CAC------TCTCCTTTTTTTT--GGA--C-GTGTT----GT-TGT
TGTGTGGCA-CTCGTCGCCTTTGTGGGAAATCCGTGTGGCACT---GTTT-GTGTGTTGT
TGGCA--GACTTCGGTCTT--GCCTCCG--CA--TATTTTCACA--TGTGTCATGCCTTC
CCTCAACTCACGGCATCCAGGAATGAAGGAGGGTAGTTCGGGGGAGAACGTACTGGTGCG
TCAGAGGTGAAATTCTTAGACCGCACCAAGACGAACTACAGCGAAGGCATTCTTCAAGGA
TACCTTCCTCAATCAAGAACCAAAGTGTGGGGATCGAAGATGATTAGAGACCATTGTAGT
CCACACTGCAAACGATGACACCCATGAATTGGGGAGTTTTTGGTCGCAGGCGTGGTCGGG
CTTGATTA--TTATTTTTCATCCCGTTCCTCGTCTCGCCAATGAATA--TTAAATTTACG
TGCATATTCTTTTTGGTCTTCGTT--
>3663      
GGTTTAGTCCCATCCACTTCGGATT-GGTGACCCATGCCCTTGTGGTCCGTGAACAGAC-
-ATTCAGAAACAAAAAACACGGGAGTGGTACCTTTT--CTGATTATCGCATGTCATGCAT
GCCAGAGGGCGCCCGTGATTTTTTACTGTGACTAAAAAAGTGTGACCAAAGCAGTCATTC
GACTTGAATTAGAAAGCATGGGATAACAAAGGAGCAGCCTCTGGGCCACCGTTTCGGCTT
TTGTTGGTTTTAAAAGTCCATTGGAGATTATGGGGCAGTGTGACAAGCGGCTGGGTGGTT
ATTCCACACACA--CAC------TCTCCTTTTTTTT--GGA--C-GTGTT----GT-TGT
TGTGTGGCA-CTCGTCGCCTTTGTGGGAAATCCGTGTGGCACT---GTTT-GTGTGTTGT
TGGCA--GACTTCGGTCTT--GCCTCCG--CA--TATTTTCACA--TGTGTCATGCCTTC
CCTCAACTCACGGCATCCAGGAATGAAGGAGGGTAGTTCGGGGGAGAACGTACTGGTGCG
TCAGAGGTGAAATTCTTAGACCGCACCAAGACGAACTACAGCGAAGGCATTCTTCAAGGA
TACCTTCCTCAATCAAGAACCAAAGTGTGGGGATCGAAGATGATTAGAGACCATTGTAGT
CCACACTGCAAACGATGACACCCATGAATTGGGGAGTTTTTGGTCGCAGGCGTGGTCGGG
CTTGATTA--TTATTTTTCATCCCGTTCCTCGTCTCGCCAATGAATA--TTAAATTTACG
TGCATATTCTTTTTGGTCT-CGTC--
>3869      
GGTTTAGTCCCATCCACTTCGGATT-GGTGACCCATGCCCTTGTGGTCCGTGAACAGAC-
-ATTCAGAAACAAAAAACACGGGAGTGGTACCTTTT--CTGATTATCGCATGTCATGCAT
GCCAGAGGGCGCCCGTGATTTTTTACTGTGACTAAAAAAGTGTGACCAAAGCAGTCATTC
GACTTGAATTAGAAAGCATGGGATAACAAAGGAGCAGCCTCTGGGCCACCGTTTCGGCTT
TTGTTGGTTTTAAAAGTCCATTGGAGATTATGGGGCAGTGTGACAAGCGGCTGGGTGGTT
ATTCCACACACA--CAC------TCTCCTTTTTTTT--GGA--C-GTGTT----GT-TGT
TGTGTGGCA-CTCGTCGCCTTTGTGGGAAATCCGTGTGGCACT---GTTT-GTGTGTTGT
TGGCA--GACTTCGGTCTT--GCCTCCG--CA--TATTTTCACA--TGTGTCATGCCTTC
CCTCAACTCACGGCATCCAGGAATGAAGGAGGGTAGTTCGGGGGAGAACGTACTGGTGCG
TCAGAGGTGAAATTCTTAGACCGCACCAAGACGAACTACAGCGAAGGCATTCTTCAAGGA
TACCTTCCTCAATCAAGAACCAAAGTGTGGGGATCGAAGATGATTAGAGACCATTGTAGT
CCACACTGCAAACGATGACACCCATGAATTGGGGAGTTTTTGGTCGCAGGCGTGGTCGGG
CTTGATTA--TTATTTTTCATCCCGTTCCTCGTCTCGCCAATGAATA--TTAAATTTACG
TGCATATTCTTTTTGGTCT-CGTC--
>x712      
GGTTTAGTCCCATCCACTTCGGATT-GGTGACCCATGCCCTTGTGGTCCGTGAACAGAC-
-ATTCAGAAACAAAAAACACGGGAGTGGTACCTTTT--CTGATTATCGCATGTCATGCAT
GCCAGAGGGCGCCCGTGATTTTTTACTGTGACTAAAAAAGTGTGACCAAAGCAGTCATTC
GACTTGAATTAGAAAGCATGGGATAACAAAGGAGCAGCCTCTGGGCCACCGTTTCGGCTT
TTGTTGGTTTTAAAAGTCCATTGGAGATTATGGGGCAGTGTGACAAGCGGCTGGGTGGTT
ATTCCACACACA--CAC------TCTCCTTTTTTTT--GGA--C-GTGTT----GT-TGT
TGTGTGGCA-CTCGTCGCCTTTGTGGGAAATCCGTGTGGCACT---GTTT-GTGTGTTGT
TGGCA--GACTTCGGTCTT--GCCTCCG--CA--TATTTTCACA--TGTGTCATGCCTTC
CCTCAACTCACGGCATCCAGGAATGAAGGAGGGTAGTTCGGGGGAGAACGTACTGGTGCG
TCAGAGGTGAAATTCTTAGACCGCACCAAGACGAACTACAGCGAAGGCATTCTTCAAGGA
TACCTTCCTCAATCAAGAACCAAAGTGTGGGGATCGAAGATGATTAGAGACCATTGTAGT
CCACACTGCAAACGATGACACCCATGAATTGGGGAGTTTTTGGTCGCAGGCGTGGTCGGG
CTTGATTA--TTATTTTTCATCCCGTTCCTCGTCTCGCCAATGAATA--TTAAATTTACG
TGCATATTCTTTTTGGTCT-CGTC--
>862       
GGTTTAGTCCCATCCACTTCGGATT-GGTGACCCATGCCCTTGTGGTCCGTGAACAGAC-
-ATTCAGAAACAAAAAACACGGGAGTGGTACCTTTT--CTGATTATCGCATGTCATGCAT
GCCAGAGGGCGCCCGTGATTTTTTACTGTGACTAAAAAAGTGTGACCAAAGCAGTCATTC
GACTTGAATTAGAAAGCATGGGATAACAAAGGAGCAGCCTCTGGGCCACCGTTTCGGCTT
TTGTTGGTTTTAAAAGTCCATTGGAGATTATGGGGCAGTGTGACAAGCGGCTGGGTGGTT
ATTCCACACACA--CAC------TCTCCTTTTTTTT--GGA--C-GTGTT----GT-TGT
TGTGTGGCA-CTCGTCGCCTTTGTGGGAAATCCGTGTGGCACT---GTTT-GTGTGTTGT
TGGCA--GACTTCGGTCTT--GCCTCCG--CA--TATTTTCACA--TGTGTCATGCCTTC
CCTCAACTCACGGCATCCAGGAATGAAGGAGGGTAGTTCGGGGGAGAACGTACTGGTGCG
TCAGAGGTGAAATTCTTAGACCGCACCAAGACGAACTACAGCGAAGGCATTCTTCAAGGA
TACCTTCCTCAATCAAGAACCAAAGTGTGGGGATCGAAGATGATTAGAGACCATTGTAGT
CCACACTGCAAACGATGACACCCATGAATTGGGGAGTTTTTGGTCGCAGGCGTGGTCGGG
CTTGATTA--TTATTTTTCATCCCGTTCCTCGTCTCGCCAATGAATA--TTAAATTTACG
TGCATATTCTTTTTGGTCTTCGTT--
>128       
GGTTTAGTCCCATCCACTTCGGATT-GGTGACCCATGCCCTTGTGGTCCGTGAACAGACA
TATTCAGAAACAAAAAACACGGGAGTGGTACCTTTT--CTGATTATCGCATGTCATGCAT
GCCAGAGGGCGCCCGTGATTTTTTACTGTGACTAAAAAAGTGTGACCAAAGCAGTCATTC
GACTTGAATTAGAAAGCATGGGATAACAAAGGAGCAGCCTCTGGGCCACCGTTTCGGCTT
TTGTTGGTTTTAAAAGTCCATTGGAGATTATGGGGCAGTGTGACAAGCGGCTGGGTGGTT
ATTCCACACACA--CGCACAC----TCCTTTTTT----GGATGT-GTGTCT-C-GTGTG-
--TGTGGCA-CTCGTCGCCTTTGTGGGAAATCCGTGTGGCACTT--GTTTGGTG--TTGT
TGGCA--GACTTCGGTCTT--GCCTTCACA-A--------CACA--TGTGTCATGCCTTC
CCTCAACTCACGGCATCCAGGAATGAAGGAGGGTAGTTCGGGGGAGAACGTACTGGTGCG
TCAGAGGTGAAATTCTTAGACCGCACCAAGACGAACTACAGCGAAGGCATTCTTCAAGGA
TACCTTCCTCAATCAAGAACCAAAGTGTGGGGATCGAAGATGATTAGAGACCATTGTAGT
CCACACTGCAAACGATGACACCCATGAATTGGGGAGTTTTTGGTCGTAGGCGTGGTCGGG
CTTGATTATATTATTTTTCATCCCGTTCCTCGTCTCGCCAATGAATATATTAAATTTACG
TGCATATTCTTTTTGGTCTTCGTTTT
>125       
GGTTTAGTCCCATCCACTTCGGATT-GGTGACCCATGCCCTTGTGGTCCGTGAACAGACA
TATTCAGAAACAAAAAACACGGGAGTGGTACCTTTT--CTGATTATCGCATGTCATGCAT
GCCAGAGGGCGCCCGTGATTTTTTACTGTGACTAAAAAAGTGTGACCAAAGCAGTCATTC
GACTTGAATTAGAAAGCATGGGATAACAAAGGAGCAGCCTCTGGGCCACCGTTTCGGCTT
TTGTTGGTTTTAAAAGTCCATTGGAGATTATGGGGCAGTGTGACAAGCGGCTGGGTGGTT
ATTCCACACACA--CGCACAC----TCCTTTTTT----GGATGT-GTGTCT-C-GTGTG-
--TGTGGCA-CTCGTCGCCTTTGTGGGAAATCCGTGTGGCACTT--GTTTGGTG--TTGT
TGGCA--GACTTCGGTCTT--GCCTTCACA-A--------CACA--TGTGTCATGCCTTC
CCTCAACTCACGGCATCCAGGAATGAAGGAGGGTAGTTCGGGGGAGAACGTACTGGTGCG
TCAGAGGTGAAATTCTTAGACCGCACCAAGACGAACTACAGCGAAGGCATTCTTCAAGGA
TACCTTCCTCAATCAAGAACCAAAGTGTGGGGATCGAAGATGATTAGAGACCATTGTAGT
CCACACTGCAAACGATGACACCCATGAATTGGGGAGTTTTTGGTCGTAGGCGTGGTCGGG
CTTGATTATATTATTTTTCATCCCGTTCCTCGTCTCGCCAATGAATATATTAAATTTACG
TGCATATTCTTTTTGGTCTTCGTTTT
>884       
GGTTTAGTCCCATCCACTTCGGATT-GGTGACCCATGCCCTTGTGGTCCGTGAACAGACA
TATTCAGAAACAAAAAACACGGGAGTGGTACCTTTT--CTGATTATCGCATGTCATGCAT
GCCAGAGGGCGCCCGTGATTTTTTACTGTGACTAAAAAAGTGTGACCAAAGCAGTCATTC
GACTTGAATTAGAAAGCATGGGATAACAAAGGAGCAGCCTCTGGGCCACCGTTTCGGCTT
TTGTTGGTTTTAAAAGTCCATTGGAGATTATGGGGCAGTGTGACAAGCGGCTGGGTGGTT
ATTCCACACACA--CGCACAC----TCCTTTTTT----GGATGT-GTGTCT-C-GTGTG-
--TGTGGCA-CTCGTCGCCTTTGTGGGAAATCCGTGTGGCACTT--GTTTGGTG--TTGT
TGGCA--GACTTCGGTCTT--GCCTTCACA-A--------CACA--TGTGTCATGCCTTC
CCTCAACTCACGGCATCCAGGAATGAAGGAGGGTAGTTCGGGGGAGAACGTACTGGTGCG
TCAGAGGTGAAATTCTTAGACCGCACCAAGACGAACTACAGCGAAGGCATTCTTCAAGGA
TACCTTCCTCAATCAAGAACCAAAGTGTGGGGATCGAAGATGATTAGAGACCATTGTAGT
CCACACTGCAAACGATGACACCCATGAATTGGGGAGTTTTTGGTCGTAGGCGTGGTCGGG
CTTGATTATATTATTTTTCATCCCGTTCCTCGTCTCGCCAATGAATATATTAAATTTACG
TGCATATTCTTTTTGGTCTTCGTTTT
>45        
GGTTTAGTCCCATCCACTTCGGATT-GGTGACCCATGCCCTTGTGGTCCGTGAACAGACA
TATTCAGAAACAAAAAACACGGGAGTGGTACCTTTT--CTGATTATCGCATGTCATGCAT
GCCAGAGGGCGCCCGTGATTTTTTACTGTGACTAAAAAAGTGTGACCAAAGCAGTCATTC
GACTTGAATTAGAAAGCATGGGATAACAAAGGAGCAGCCTCTGGGCCACCGTTTCGGCTT
TTGTTGGTTTTAAAAGTCCATTGGAGATTATGGGGCAGTGTGACAAGCGGCTGGGTGGTT
ATTCCACACACA--CGCACAC----TCCTTTTTT----GGATGT-GTGTCT-C-GTGTG-
--TGTGGCA-CTCGTCGCCTTTGTGGGAAATCCGTGTGGCACTT--GTTTGGTG--TTGT
TGGCA--GACTTCGGTCTT--GCCTTCACA-A--------CACA--TGTGTCATGCCTTC
CCTCAACTCACGGCATCCAGGAATGAAGGAGGGTAGTTCGGGGGAGAACGTACTGGTGCG
TCAGAGGTGAAATTCTTAGACCGCACCAAGACGAACTACAGCGAAGGCATTCTTCAAGGA
TACCTTCCTCAATCAAGAACCAAAGTGTGGGGATCGAAGATGATTAGAGACCATTGTAGT
CCACACTGCAAACGATGACACCCATGAATTGGGGAGTTTTTGGTCGTAGGCGTGGTCGGG
CTTGATTATATTATTTTTCATCCCGTTCCTCGTCTCGCCAATGAATATATTAAATTTACG
TGCATATTCTTTTTGGTCTTCGTTTT
>1094      
GGTTTAGTCCCATCCACTTCGGATT-GGTGACCCATGCCCTTGTGGTCCGTGAACAGACA
TATTCAGAAACAAAAAACACGGGAGTGGTACCTTTT--CTGATTATCGCATGTCATGCAT
GCCAGAGGGCGCCCGTGATTTTTTACTGTGACTAAAAAAGTGTGACCAAAGCAGTCATTC
GACTTGAATTAGAAAGCATGGGATAACAAAGGAGCAGCCTCTGGGCCACCGTTTCGGCTT
TTGTTGGTTTTAAAAGTCCATTGGAGATTATGGGGCAGTGTGACAAGCGGCTGGGTGGTT
ATTCCACACACACACGCACAC----TCCTTTTTT----GGATGT-GTGTCTT----GTG-
--TGTGGCA-CTCGTCGCCTTTGTGGGAAATCCGTGTGGCACTT--GTTTGGTG--TTGT
TGGCA--GACTTCGGTCTT--GCCTTCACACACG--TTT-CACA--TGTGTCATGCCTTC
CCTCAACTCACGGCATCCAGGAATGAAGGAGGGTAGTTCGGGGGAGAACGTACTGGTGCG
TCAGAGGTGAAATTCTTAGACCGCACCAAGACGAACTACAGCGAAGGCATTCTTCAAGGA
TACCTTCCTCAATCAAGAACCAAAGTGTGGGGATCGAAGATGATTAGAGACCATTGTAGT
CCACACTGCAAACGATGACACCCATGAATTGGGGAGTTTTTGGTCGTAGGCGTGGTCGGG
CTTGATTA--TTATTTTTCATCCCGTTCCTCGTCTCGCCAATGAATATATTAAATTTACG
TGCATATTCTTTTTGGTCTTCGTTTT
>1109      
GGTTTAGTCCCATCCACTTCGGATT-GGTGACCCATGCCCTTGTGGTCCGTGAACAGACA
TATTCAGAAACAAAAAACACGGGAGTGGTACCTTTT--CTGATTATCGCATGTCATGCAT
GCCAGAGGGCGCCCGTGATTTTTTACTGTGACTAAAAAAGTGTGACCAAAGCAGTCATTC
GACTTGAATTAGAAAGCATGGGATAACAAAGGAGCAGCCTCTGGGCCACCGTTTCGGCTT
TTGTTGGTTTTAAAAGTCCATTGGAGATTATGGGGCAGTGTGACAAGCGGCTGGGTGGTT
ATTCCACACACACACGCACAC----TCCTTTTTT----GGATGT-GTGTCTT----GTG-
--TGTGGCA-CTCGTCGCCTTTGTGGGAAATCCGTGTGGCACTT--GTTTGGTG--TTGT
TGGCA--GACTTCGGTCTT--GCCTTCACACACG--TTT-CACA--TGTGTCATGCCTTC
CCTCAACTCACGGCATCCAGGAATGAAGGAGGGTAGTTCGGGGGAGAACGTACTGGTGCG
TCAGAGGTGAAATTCTTAGACCGCACCAAGACGAACTACAGCGAAGGCATTCTTCAAGGA
TACCTTCCTCAATCAAGAACCAAAGTGTGGGGATCGAAGATGATTAGAGACCATTGTAGT
CCACACTGCAAACGATGACACCCATGAATTGGGGAGTTTTTGGTCGTAGGCGTGGTCGGG
CTTGATTA--TTATTTTTCATCCCGTTCCTCGTCTCGCCAATGAATATATTAAATTTACG
TGCATATTCTTTTTGGTCTTCGTTTT
>1116      
GGTTTAGTCCCATCCACTTCGGATT-GGTGACCCATGCCCTTGTGGTCCGTGAACAGACA
TATTCAGAAACAAAAAACACGGGAGTGGTACCTTTT--CTGATTATCGCATGTCATGCAT
GCCAGAGGGCGCCCGTGATTTTTTACTGTGACTAAAAAAGTGTGACCAAAGCAGTCATTC
GACTTGAATTAGAAAGCATGGGATAACAAAGGAGCAGCCTCTGGGCCACCGTTTCGGCTT
TTGTTGGTTTTAAAAGTCCATTGGAGATTATGGGGCAGTGTGACAAGCGGCTGGGTGGTT
ATTCCACACACACACGCACAC----TCCTTTTTT----GGATGT-GTGTCTT----GTG-
--TGTGGCA-CTCGTCGCCTTTGTGGGAAATCCGTGTGGCACTT--GTTTGGTG--TTGT
TGGCA--GACTTCGGTCTT--GCCTTCACACACG--TTT-CACA--TGTGTCATGCCTTC
CCTCAACTCACGGCATCCAGGAATGAAGGAGGGTAGTTCGGGGGAGAACGTACTGGTGCG
TCAGAGGTGAAATTCTTAGACCGCACCAAGACGAACTACAGCGAAGGCATTCTTCAAGGA
TACCTTCCTCAATCAAGAACCAAAGTGTGGGGATCGAAGATGATTAGAGACCATTGTAGT
CCACACTGCAAACGATGACACCCATGAATTGGGGAGTTTTTGGTCGTAGGCGTGGTCGGG
CTTGATTA--TTATTTTTCATCCCGTTCCTCGTCTCGCCAATGAATATATTAAATTTACG
TGCATATTCTTTTTGGTCTTCGTTTT
>507       
GGTTTAGTCCCATCCACTTCGGATT-GGTGACCCATGCCCTTGTGGTCCGTGAACAGACA
TATTCAGAAACAAAAAACACGGGAGTGGTACCTTTT--CTGATTATCGCATGTCATGCAT
GCCAGAGGGCGCCCGTGATTTTTTACTGTGACTAAAAAAGTGTGACCAAAGCAGTCATTC
GACTTGAATTAGAAAGCATGGGATAACAAAGGAGCAGCCTCTGGGCCACCGTTTCGGCTT
TTGTTGGTTTTAAAAGTCCATTGGAGATTATGGGGCAGTGTGACAAGCGGCTGGGTGGTT
ATTCCACACACA--CGCACAC----TCCTTTTTT----GGATGT-GTGTCTT--GTGTG-
--TGTGGCA-CTCGTCGCCTTTGTGGGAAATCCGTGTGGCACTT--GTTTGGTG--TTGT
TGGCA--GACTTCGGTCTT--GCCTTCACACACG--TTT-CACA--TGTGTCATGCCTTC
CCTCAACTCACGGCATCCAGGAATGAAGGAGGGTAGTTCGGGGGAGAACGTACTGGTGCG
TCAGAGGTGAAATTCTTAGACCGCACCAAGACGAACTACAGCGAAGGCATTCTTCAAGGA
TACCTTCCTCAATCAAGAACCAAAGTGTGGGGATCGAAGATGATTAGAGACCATTGTAGT
CCACACTGCAAACGATGACACCCATGAATTGGGGAGTTTTTGGTCGTAGGCGTGGTCGGG
CTTGATTATATTATTTTTCATCCCGTTCCTCGTCTCGCCAATGAATATATTAAATTTACG
TGCATATTCTTTTTGGTCTTCGTTTT
>640       
GGTTTAGTCCCATCCACTTCGGATT-GGTGACCCATGCCCTTGTGGTCCGTGAACAGACA
TATTCAGAAACAAAAAACACGGGAGTGGTACCTTTT--CTGATTATCGCATGTCATGCAT
GCCAGAGGGCGCCCGTGATTTTTTACTGTGACTAAAAAAGTGTGACCAAAGCAGTCATTC
GACTTGAATTAGAAAGCATGGGATAACAAAGGAGCAGCCTCTGGGCCACCGTTTCGGCTT
TTGTTGGTTTTAAAAGTCCATTGGAGATTATGGGGCAGTGTGACAAGCGGCTGGGTGGTT
ATTCCACACACA--CGCACAC----TCCTTTTTT----GGATGT-GTGTCTT----GTG-
--TGTGGCA-CTCGTCGCCTTTGTGGGAAATCCGTGTGGCACTT--GTTTGGTG--TTGT
TGGCA--GACTTCGGTCTT--GCCTTCACACACG--TTT-CACA--TGTGTCATGCCTTC
CCTCAACTCACGGCATCCAGGAATGAAGGAGGGTAGTTCGGGGGAGAACGTACTGGTGCG
TCAGAGGTGAAATTCTTAGACCGCACCAAGACGAACTACAGCGAAGGCATTCTTCAAGGA
TACCTTCCTCAATCAAGAACCAAAGTGTGGGGATCGAAGATGATTAGAGACCATTGTAGT
CCACACTGCAAACGATGACACCCATGAATTGGGGAGTTTTTGGTCGTAGGCGTGGTCGGG
CTTGATTATATTATTTTTCATCCCGTTCCTCGTCTCGCCAATGAATATATTAAATTTACG
TGCATATTCTTTTTGGTCTTCGTTTT
>642       
GGTTTAGTCCCATCCACTTCGGATT-GGTGACCCATGCCCTTGTGGTCCGTGAACAGACA
TATTCAGAAACAAAAAACACGGGAGTGGTACCTTTT--CTGATTATCGCATGTCATGCAT
GCCAGAGGGCGCCCGTGATTTTTTACTGTGACTAAAAAAGTGTGACCAAAGCAGTCATTC
GACTTGAATTAGAAAGCATGGGATAACAAAGGAGCAGCCTCTGGGCCACCGTTTCGGCTT
TTGTTGGTTTTAAAAGTCCATTGGAGATTATGGGGCAGTGTGACAAGCGGCTGGGTGGTT
ATTCCACACACA--CGCACAC----TCCTTTTTT----GGATGT-GTGTCTT--GTGTG-
--TGTGGCA-CTCGTCGCCTTTGTGGGAAATCCGTGTGGCACTT--GTTTGGTG--TTGT
TGGCA--GACTTCGGTCTT--GCCTTCACACACG--TTT-CACA--TGTGTCATGCCTTC
CCTCAACTCACGGCATCCAGGAATGAAGGAGGGTAGTTCGGGGGAGAACGTACTGGTGCG
TCAGAGGTGAAATTCTTAGACCGCACCAAGACGAACTACAGCGAAGGCATTCTTCAAGGA
TACCTTCCTCAATCAAGAACCAAAGTGTGGGGATCGAAGATGATTAGAGACCATTGTAGT
CCACACTGCAAACGATGACACCCATGAATTGGGGAGTTTTTGGTCGTAGGCGTGGTCGGG
CTTGATTATATTATTTTTCATCCCGTTCCTCGTCTCGCCAATGAATATATTAAATTTACG
TGCATATTCTTTTTGGTCTTCGTTTT
>417       
GGTTTAGTCCCATCCACTTCGGATT-GGTGACCCATGCCCTTGTGGTCCGTGAACAGACA
TATTCAGAAACAAAAAACACGGGAGTGGTACCTTTT--CTGATTATCGCATGTCATGCAT
GCCAGAGGGCGCCCGTGATTTTTTACTGTGACTAAAAAAGTGTGACCAAAGCAGTCATTC
GACTTGAATTAGAAAGCATGGGATAACAAAGGAGCAGCCTCTGGGCCACCGTTTCGGCTT
TTGTTGGTTTTAAAAGTCCATTGGAGATTATGGGGCAGTGTGACAAGCGGCTGGGTGGTT
ATTCCACACACA--CGCACAC----TCCTTTTTT----GGATGT-GTGTCTT----GTG-
--TGTGGCA-CTCGTCGCCTTTGTGGGAAATCCGTGTGGCACTT--GTTTGGTG--TTGT
TGGCA--GACTTCGGTCTT--GCCTTCACACACG--TTT-CACA--TGTGTCATGCCTTC
CCTCAACTCACGGCATCCAGGAATGAAGGAGGGTAGTTCGGGGGAGAACGTACTGGTGCG
TCAGAGGTGAAATTCTTAGACCGCACCAAGACGAACTACAGCGAAGGCATTCTTCAAGGA
TACCTTCCTCAATCAAGAACCAAAGTGTGGGGATCGAAGATGATTAGAGACCATTGTAGT
CCACACTGCAAACGATGACACCCATGAATTGGGGAGTTTTTGGTCGTAGGCGTGGTCGGG
CTTGATTATATTATTTTTCATCCCGTTCCTCGTCTCGCCAATGAATATATTAAATTTACG
TGCATATTCTTTTTGGTCTTCGTTTT
>515       
GGTTTAGTCCCATCCACTTCGGATT-GGTGACCCATGCCCTTGTGGTCCGTGAACAGACA
TATTCAGAAACAAAAAACACGGGAGTGGTACCTTTT--CTGATTATCGCATGTCATGCAT
GCCAGAGGGCGCCCGTGATTTTTTACTGTGACTAAAAAAGTGTGACCAAAGCAGTCATTC
GACTTGAATTAGAAAGCATGGGATAACAAAGGAGCAGCCTCTGGGCCACCGTTTCGGCTT
TTGTTGGTTTTAAAAGTCCATTGGAGATTATGGGGCAGTGTGACAAGCGGCTGGGTGGTT
ATTCCACACACA--CGCACAC----TCCTTTTTT----GGATGTTGTGTTTTCTGTGTG-
--TGTGGCA-CTCGTCGCCTTTGTGGGAAATCCGTGTGGCACTT--GTTTGGTG--TTGT
TGGCA--GACTTCGGTCTT--GCCTTCACACACG--TTT-CACA--TGTGTCATGCCTTC
CCTCAACTCACGGCATCCAGGAATGAAGGAGGGTAGTTCGGGGGAGAACGTACTGGTGCG
TCAGAGGTGAAATTCTTAGACCGCACCAAGACGAACTACAGCGAAGGCATTCTTCAAGGA
TACCTTCCTCAATCAAGAACCAAAGTGTGGGGATCGAAGATGATTAGAGACCATTGTAGT
CCACACTGCAAACGATGACACCCATGAATTGGGGAGTTTTTGGTCGTAGGCGTGGTCGGG
CTTGATTATATTATTTTTCATCCCGTTCCTCGTCTCGCCAATGAATATATTAAATTTACG
TGCATATTCTTTTTGGTCTTCGTTTT
>540       
GGTTTAGTCCCATCCACTTCGGATT-GGTGACCCATGCCCTTGTGGTCCGTGAACAGACA
TATTCAGAAACAAAAAACACGGGAGTGGTACCTTTT--CTGATTATCGCATGTCATGCAT
GCCAGAGGGCGCCCGTGATTTTTTACTGTGACTAAAAAAGTGTGACCAAAGCAGTCATTC
GACTTGAATTAGAAAGCATGGGATAACAAAGGAGCAGCCTCTGGGCCACCGTTTCGGCTT
TTGTTGGTTTTAAAAGTCCATTGGAGATTATGGGGCAGTGTGACAAGCGGCTGGGTGGTT
ATTCCACACACA--CGCACAC----TCCTTTTTT----GGATGTTGTGTTTTCTGTGTG-
--TGTGGCA-CTCGTCGCCTTTGTGGGAAATCCGTGTGGCACTT--GTTTGGTG--TTGT
TGGCA--GACTTCGGTCTT--GCCTTCACACACG--TTT-CACA--TGTGTCATGCCTTC
CCTCAACTCACGGCATCCAGGAATGAAGGAGGGTAGTTCGGGGGAGAACGTACTGGTGCG
TCAGAGGTGAAATTCTTAGACCGCACCAAGACGAACTACAGCGAAGGCATTCTTCAAGGA
TACCTTCCTCAATCAAGAACCAAAGTGTGGGGATCGAAGATGATTAGAGACCATTGTAGT
CCACACTGCAAACGATGACACCCATGAATTGGGGAGTTTTTGGTCGTAGGCGTGGTCGGG
CTTGATTATATTATTTTTCATCCCGTTCCTCGTCTCGCCAATGAATATATTAAATTTACG
TGCATATTCTTTTTGGTCTTCGTTTT
>588       
GGTTTAGTCCCATCCACTTCGGATT-GGTGACCCATGCCCTTGTGGTCCGTGAACAGACA
TATTCAGAAACAAAAAACACGGGAGTGGTACCTTTT--CTGATTATCGCATGTCATGCAT
GCCAGAGGGCGCCCGTGATTTTTTACTGTGACTAAAAAAGTGTGACCAAAGCAGTCATTC
GACTTGAATTAGAAAGCATGGGATAACAAAGGAGCAGCCTCTGGGCCACCGTTTCGGCTT
TTGTTGGTTTTAAAAGTCCATTGGAGATTATGGGGCAGTGTGACAAGCGGCTGGGTGGTT
ATTCCACACACACACGCACAC----TCCTTTTTT----GGATGTTGTGTCTT----GTG-
--TGTGGCA-CTCGTCGCCTTTGTGGGAAATCCGTGTGGCACTT--GTTTGGTG--TTGT
TGGCA--GACTTCGGTCTT--GCCTTCACACACG--TTT-CACA--TGTGTCATGCCTTC
CCTCAACTCACGGCATCCAGGAATGAAGGAGGGTAGTTCGGGGGAGAACGTACTGGTGCG
TCAGAGGTGAAATTCTTAGACCGCACCAAGACGAACTACAGCGAAGGCATTCTTCAAGGA
TACCTTCCTCAATCAAGAACCAAAGTGTGGGGATCGAAGATGATTAGAGACCATTGTAGT
CCACACTGCAAACGATGACACCCATGAATTGGGGAGTTTTTGGTCGTAGGCGTGGTCGGG
CTTGATTATATTATTTTTCATCCCGTTCCTCGTCTCGCCAATGAATATATTAAATTTACG
TGCATATTCTTTTTGGTCTTCGTTTT
>Honduras  
GGTTTAGTCCCATCCACTTCGGATT-GGTGACCCATGCCCTTGTGGTCCGTGAACAGACA
TATTCAGAAACAAAAAACACGGGAGTGGTACCTTTT--CTGATTATCGCATGTCATGCAT
GCCAGAGGGCGCCCGTGATTTTTTACTGTGACTAAAAAAGTGTGACCAAAGCAGTCATTC
GACTTGAATTAGAAAGCATGGGATAACAAAGGAGCAGCCTCTGGGCCACCGTTTCGGCTT
TTGTTGGTTTTAAAAGTCCATTGGAGATTATGGGGCAGTGTGACAAGCGGCTGGGTGGTT
ATTCCACACACACACGCACAC----TCCTTTTTT----GGATGTTGTGTCTT----GTG-
--TGTGGCA-CTCGTCGCCTTTGTGGGAAATCCGTGTGGCACTT--GTTTGGTG--TTGT
TGGCA--GACTTCGGTCTT--GCCTTCACACACG--TTT-CACA--TGTGTCATGCCTTC
CCTCAACTCACGGCATCCAGGAATGAAGGAGGGTAGTTCGGGGGAGAACGTACTGGTGCG
TCAGAGGTGAAATTCTTAGACCGCACCAAGACGAACTACAGCGAAGGCATTCTTCAAGGA
TACCTTCCTCAATCAAGAACCAAAGTGTGGGGATCGAAGATGATTAGAGACCATTGTAGT
CCACACTGCAAACGATGACACCCATGAATTGGGGAGTTTTTGGTCGTAGGCGTGGTCGGG
CTTGATTATATTATTTTTCATCCCGTTCCTCGTCTCGCCAATGAATATATTAAATTTACG
TGCATATTCTTTTTGGTCTTCGTTTT
>669       
GGTTTAGTCCCATCCACTTCGGATT-GGTGACCCATGCCCTTGTGGTCCGTGAACAGACA
TATTCAGAAACAAAAAACACGGGAGTGGTACCTTTT--CTGATTATCGCATGTCATGCAT
GCCAGAGGGCGCCCGTGATTTTTTACTGTGACTAAAAAAGTGTGACCAAAGCAGTCATTC
GACTTGAATTAGAAAGCATGGGATAACAAAGGAGCAGCCTCTGGGCCACCGTTTCGGCTT
TTGTTGGTTTTAAAAGTCCATTGGAGATTATGGGGCAGTGTGACAAGCGGCTGGGTGGTT
ATTCCACACACA--CGCACAC----TCCTTTTTT----GGATGTTGTGTCTT--GTGTG-
--TGTGGCA-CTCGTCGCCTTTGTGGGAAATCCGTGTGGCACTT--GTTTGGTG--TTGT
TGGCA--GACTTCGGTCTT--GCCTTCACACACG--TTT-CACA--TGTGTCATGCCTTC
CCTCAACTCACGGCATCCAGGAATGAAGGAGGGTAGTTCGGGGGAGAACGTACTGGTGCG
TCAGAGGTGAAATTCTTAGACCGCACCAAGACGAACTACAGCGAAGGCATTCTTCAAGGA
TACCTTCCTCAATCAAGAACCAAAGTGTGGGGATCGAAGATGATTAGAGACCATTGTAGT
CCACACTGCAAACGATGACACCCATGAATTGGGGAGTTTTTGGTCGTAGGCGTGGTCGGG
CTTGATTATATTATTTTTCATCCCGTTCCTCGTCTCGCCAATGAATATATTAAATTTACG
TGCATATTCTTTTTGGTCTTCGTTTT
>649       
GGTTTAGTCCCATCCACTTCGGATT-GGTGACCCATGCCCTTGTGGTCCGTGAACAGACA
TATTCAGAAACAAAAAACACGGGAGTGGTACCTTTT--CTGATTATCGCATGTCATGCAT
GCCAGAGGGCGCCCGTGATTTTTTACTGTGACTAAAAAAGTGTGACCAAAGCAGTCATTC
GACTTGAATTAGAAAGCATGGGATAACAAAGGAGCAGCCTCTGGGCCACCGTTTCGGCTT
TTGTTGGTTTTAAAAGTCCATTGGAGATTATGGGGCAGTGTGACAAGCGGCTGGGTGGTT
ATTCCACACACA--CGCACAC----TCCTTTTTT----GGATGTTGTGTCTT--GTGTG-
--TGTGGCA-CTCGTCGCCTTTGTGGGAAATCCGTGTGGCACTT--GTTTGGTG--TTGT
TGGCA--GACTTCGGTCTT--GCCTTCACACACG--TTT-CACA--TGTGTCATGCCTTC
CCTCAACTCACGGCATCCAGGAATGAAGGAGGGTAGTTCGGGGGAGAACGTACTGGTGCG
TCAGAGGTGAAATTCTTAGACCGCACCAAGACGAACTACAGCGAAGGCATTCTTCAAGGA
TACCTTCCTCAATCAAGAACCAAAGTGTGGGGATCGAAGATGATTAGAGACCATTGTAGT
CCACACTGCAAACGATGACACCCATGAATTGGGGAGTTTTTGGTCGTAGGCGTGGTCGGG
CTTGATTATATTATTTTTCATCCCGTTCCTCGTCTCGCCAATGAATATATTAAATTTACG
TGCATATTCTTTTTGGTCTTCGTTTT
>1145      
GGTTTAGTCCCATCCACTTCGGATT-GGTGACCCATGCCCTTGTGGTCCGTGAACAGACA
TATTCAGAAACAAAAAACACGGGAGTGGTACCTTTT--CTGATTATCGCATGTCATGCAT
GCCAGAGGGCGCCCGTGATTTTTTACTGTGACTAAAAAAGTGTGACCAAAGCAGTCATTC
GACTTGAATTAGAAAGCATGGGATAACAAAGGAGCAGCCTCTGGGCCACCGTTTCGGCTT
TTGTTGGTTTTAAAAGTCCATTGGAGATTATGGGGCAGTGTGACAAGCGGCTGGGTGGTT
ATTCCACACACACACGCACAC----TCCTTTTTT----GGATGT-GTGTCTT----GTG-
--TGTGGCA-CTCGTCGCCTTTGTGGGAAATCCGTGTGGCACTT--GTTTGGTG--TTGT
TGGCA--GACTTCGGTCTT--GCCTTCACACACG--TTT-CACA--TGTGTCATGCCTTC
CCTCAACTCACGGCATCCAGGAATGAAGGAGGGTAGTTCGGGGGAGAACGTACTGGTGCG
TCAGAGGTGAAATTCTTAGACCGCACCAAGACGAACTACAGCGAAGGCATTCTTCAAGGA
TACCTTCCTCAATCAAGAACCAAAGTGTGGGGATCGAAGATGATTAGAGACCATTGTAGT
CCACACTGCAAACGATGACACCCATGAATTGGGGAGTTTTTGGTCGTAGGCGTGGTCGGG
CTTGATTA--TTATTTTTCATCCCGTTCCTCGTCTCGCCAATGAATATATTAAATTTACG
TGCATATTCTTTTTGGTCTTCGTTTT
>262       
GGTTTAGTCCCATCCACTTCGGATT-GGTGACCCATGCCCTTGTGGTCCGTGAACAGACA
TATTCAGAAACAAAAAACACGGGAGTGGTACCTTTT--CTGATTATCGCATGTCATGCAT
GCCAGAGGGCGCCCGTGATTTTTTACTGTGACTAAAAAAGTGTGACCAAAGCAGTCATTC
GACTTGAATTAGAAAGCATGGGATAACAAAGGAGCAGCCTCTGGGCCACCGTTTCGGCTT
TTGTTGGTTTTAAAAGTCCATTGGAGATTATGGGGCAGTGTGACAAGCGGCTGGGTGGTT
ATTCCACACACACACGCACAC----TCCTTTTTT----GGATGTTGTGTTTTCTGTGTG-
--TGTGGCA-CTCGTCGCCTTTGTGGGAAATCCGTGTGGCACTT--GTTTGGTG--TTGT
TGGCA--GACTTCGGTCTT--GCCTTCACACACG--TTT-CACA--TGTGTCATGCCTTC
CCTCAACTCACGGCATCCAGGAATGAAGGAGGGTAGTTCGGGGGAGAACGTACTGGTGCG
TCAGAGGTGAAATTCTTAGACCGCACCAAGACGAACTACAGCGAAGGCATTCTTCAAGGA
TACCTTCCTCAATCAAGAACCAAAGTGTGGGGATCGAAGATGATTAGAGACCATTGTAGT
CCACACTGCAAACGATGACACCCATGAATTGGGGAGTTTTTGGTCGTAGGCGTGGTCGGG
CTTGATTATATTATTTTTCATCCCGTTCCTCGTCTCGCCAATGAATATATTAAATTTACG
TGCATATTCTTTTTGGTCT-CGTTTT
>CruziG    
GGTTTAGTCCCATCCACTTCGGATT-GGTGACCCATGCCCTTGTGGTCCGTGAACAGACA
TATTCAGAAACAAAAAACACGGGAGTGGTACCTTTT--CTGATTATCGCATGTCATGCAT
GCCAGAGGGCGCCCGTGATTTTTTACTGTGACTAAAAAAGTGTGACCAAAGCAGTCATTC
GACTTGAATTAGAAAGCATGGGATAACAAAGGAGCAGCCTCTGGGCCACCGTTTCGGCTT
TTGTTGGTTTTAAAAGTCCATTGGAGATTATGGGGCAGTGTGACAAGCGGCTGGGTGGTT
ATTCCACACACACACGCACAC----TCCTTTTTT----GGATGTTGTGTCTTCTGTGTG-
--TGTGGCA-CTCGTCGCCTTTGTGGGAAATCCGTGTGGCACTT--GTTTGGTG--TTGT
TGGCA--GACTTCGGTCTT--GCCTTCACACACG--TTT-CACA--TGTGTCATGCCTTC
CCTCAACTCACGGCATCCAGGAATGAAGGAGGGTAGTTCGGGGGAGAACGTACTGGTGCG
TCAGAGGTGAAATTCTTAGACCGCACCAAGACGAACTACAGCGAAGGCATTCTTCAAGGA
TACCTTCCTCAATCAAGAACCAAAGTGTGGGGATCGAAGATGATTAGAGACCATTGTAGT
CCACACTGCAAACGATGACACCCATGAATTGGGGAGTTTTTGGTCGTAGGCGTGGTCGGG
CTTGATTATATTATTTTTCATCCCGTTCCTCGTCTCGCCAATGAATATATTAAATTTACG
TGCATATTCTTTTTGGTCT-CGTTTT
>269       
GGTTTAGTCCCATCCACTTCGGATT-GGTGACCCATGCCCTTGTGGTCCGTGAACAGACA
TATTCAGAAACAAAAAACACGGGAGTGGTACCTTTT--CTGATTATCGCATGTCATGCAT
GCCAGAGGGCGCCCGTGATTTTTTACTGTGACTAAAAAAGTGTGACCAAAGCAGTCATTC
GACTTGAATTAGAAAGCATGGGATAACAAAGGAGCAGCCTCTGGGCCACCGTTTCGGCTT
TTGTTGGTTTTAAAAGTCCATTGGAGATTATGGGGCAGTGTGACAAGCGGCTGGGTGGTT
ATTCCACACA----CGCACAC----TCCTTTTTT----GGATGT-GTGTCT-C---GTG-
--TGTGGCA-CTCGTCGCCTTTGTGGGAAATCCGTGTGGCACTT--GTTTGGTG--TTGT
TGGCA--GACTTCGGTCTT--GCCTTCACA-A--------CACA--TGTGTCATGCCTTC
CCTCAACTCACGGCATCCAGGAATGAAGGAGGGTAGTTCGGGGGAGAACGTACTGGTGCG
TCAGAGGTGAAATTCTTAGACCGCACCAAGACGAACTACAGCGAAGGCATTCTTCAAGGA
TACCTTCCTCAATCAAGAACCAAAGTGTGGGGATCGAAGATGATTAGAGACCATTGTAGT
CCACACTGCAAACGATGACACCCATGAATTGGGGAGTTTTTGGTCGTAGGCGTGGTCGGG
CTTGATTATATTATTTTTCATCCCGTTCCTCGTCTCGCCAATGAATATATTAAATTTACG
TGCATATTCTTTTTGGTCTTCGTCTT
>674       
GGTTTAGTCCCATCCACTTCGGATT-GGTGACCCATGCCCTTGTGGTCCGTGAACAGACA
TATTCAGAAACAAAAAACACGGGAGTGGTACCTTTT--CTGATTATCGCATGTCATGCAT
GCCAGAGGGCGCCCGTGATTTTTTACTGTGACTAAAAAAGTGTGACCAAAGCAGTCATTC
GACTTGAATTAGAAAGCATGGGATAACAAAGGAGCAGCCTCTGGGCCACCGTTTCGGCTT
TTGTTGGTTTTAAAAGTCCATTGGAGATTATGGGGCAGTGTGACAAGCGGCTGGGTGGTT
ATTCCACACACA--CGCACAC----TCCTTTTTT----GGATGT-GTGTCTT----GTG-
--TGTGGCA-CTCGTCGCCTTTGTGGGAAATCCGTGTGGCACTT--GTTTGGTG--TTGT
TGGCA--GACTTCGGTCTT--GCCTTCACACACG--TTT-CACA--TGTGTCATGCCTTC
CCTCAACTCACGGCATCCAGGAATGAAGGAGGGTAGTTCGGGGGAGAACGTACTGGTGCG
TCAGAGGTGAAATTCTTAGACCGCACCAAGACGAACTACAGCGAAGGCATTCTTCAAGGA
TACCTTCCTCAATCAAGAACCAAAGTGTGGGGATCGAAGATGATTAGAGACCATTGTAGT
CCACACTGCAAACGATGACACCCATGAATTGGGGAGTTTTTGGTCGTAGGCGTGGTCGGG
CTTGATTATATTATTTTTCATCCCGTTCCTCGTCTCGCCAATGAATATATTAAATTTACG
TGCATATTCTTTTTGGTCTTCGTCTT
>MCQ1495_18
NNNNNNNNNNNNNNNNNNNNNNNNN-NNNNNNNNNNNNNNNNNNNNNNNNNNNNNNNNNN
--NNNNNNNNNNNNNNNNNNNNNNNNNNNNNNNNNN--NNNNNNNNNNNNNNNNNNNNNN
NNNNNNNNNNNNNNNNNNNNNNNNNNNNNNNNNNNNNNNNNNNNNNNNNNNNNNNNNNNN
NNNNNNNNNNNNNNNNNNNNNNNNNNNNNNGGAGCAGCCTCTGGGCCACCGTTTCGGCTT
TTGTTGGTTTTAAAAGTCCATTGGAGATTATGGGGCAGTGTGACAAGCGGCTGGGTGGTT
ATTCCACACACACACACACACACGCTCCTTTTTTTT--GGA--C-GTGTTTTGTGTGTGT
-ATGTGGCA-CTCGTCGCCTTTGTGGGAAATCCGTGTGGCACT-GTGTTTGGTG--TTGT
TGGCAGAGACTTCGGTCTTTTGCCTTCG--CA--TATTT-CACACATGTGTCATGCCTTC
CCTCAACTCACGGCATCCAGGAATGAAGGAGGGTAGTTCGGGGGAGAACGTACTGGTGCG
TCAGAGGTGAAATTCTTAGACCGCACCAAGACGAACTACAGCGAAGGCATTCTTCAAGGA
TACCTTCCTCAATCAAGAACCAAAGTGTGGGGATCGAAGATGATTAGAGACCATTGTAGT
CCACACTGCAAACGATGACACCCATGAATTGGGGAGTTTTTGGTCGTAGGCGTGGTCGGG
CTTGATTAT--TATTTTTCATCCCGTTCCTCGTCTCGCCAATGAATAT-T-AAATTTACG
TGCATATTCTTTTTGGTCTTCGTTTT
>MCQ1505_18
NNNNNNNNNNNNNNNNNNNNNNNNN-NNNNNNNNNNNNNNNNNNNNNNNNNNNNNNNNNN
--NNNNNNNNNNNNNNNNNNNNNNNNNNNNNNNNNN--NNNNNNNNNNNNNNNNNNNNNN
NNNNNNNNNNNNNNNNNNNNNNNNNNNNNNNNNNNNNNNNNNNNNNNNNNNNNNNNNNNN
NNNNNNNNNNNNNNNNNNNNNNNNNNNNNNNNAGCAGCCTCTGGGCCACCGTTTCGGCTT
TTGTTGGTTTTAAAAGTCCATTGGAGATTATGGGGCAGTGTGACAAGCGGCTGGGTGGTT
ATTCCACACACACACACACACACGCTCCTTTTTTTT--GGA--C-GTGTTTTGTGTGTGT
-ATGTGGCA-CTCGTCGCCTTTGTGGGAAATCCGTGTGGCACT-GTGTTTGGTG--TTGT
TGGCAGAGACTTCGGTCTTTTGCCTTCG--CA--TATTT-CACACATGTGTCATGCCTTC
CCTCAACTCACGGCATCCAGGAATGAAGGAGGGTAGTTCGGGGGAGAACGTACTGGTGCG
TCAGAGGTGAAATTCTTAGACCGCACCAAGACGAACTACAGCGAAGGCATTCTTCAAGGA
TACCTTCCTCAATCAAGAACCAAAGTGTGGGGATCGAAGATGATTAGAGACCATTGTAGT
CCACACTGCAAACGATGACACCCATGAATTGGGGAGTTTTTGGTCGTAGGCGTGGTCGGG
CTTGATTAT--TATTTTTCATCCCGTTCCTCGTCTCGCCAATGAATAT-T-AAATTTACG
TGCATATTCTTTTTGGTCTTCGTTTT
>597       
GGTTTAGTCCCATCCACTTCGGATT-GGTGACCCATGCCCTTGTGGTCCGTGAACAGACA
--TTCAGAAACAAAAAACACGGGAGTGGTACCTTTT--CTGATTATCGCATGTCATGCAT
GCCAGAGGGCGCCCGTGATTTTTTACTGTGACTAAAAAAGTGTGACCAAAGCAGTCATTC
GACTTGAATTAGAAAGCATGGGATAACAAAGGAGCAGCCTCTGGGCCACCGTTTCGGCTT
TTGTTGGTTTTAAAAGTCCATTGGAGATTATGGGGCAGTGTGACAAGCGGCTGGGTGGTT
ATTCCACACACACACACACAC--GCTCCTTTTTTTT--GGA--C-GTGTTTTGTGTGTGT
-ATGTGGCA-CTCGTCGCCTTTGTGGGAAATCCGTGTGGCACT-GTGTTTGATG--TTGT
TGGCAGAGACTTCGGTCTTTTGCCTTCG--CA--TATTT-CACACATGTGTCATGCCTTC
CCTCAACTCACGGCATCCAGGAATGAAGGAGGGTAGTTCGGGGGAGAACGTACTGGTGCG
TCAGAGGTGAAATTCTTAGACCGCACCAAGACGAACTACAGCGAAGGCATTCTTCAAGGA
TACCTTCCTCAATCAAGAACCAAAGTGTGGGGATCGAAGATGATTAGAGACCATTGTAGT
CCACACTGCAAACGATGACACCCATGAATTGGGGAGTTTTTGGTCGTAGGCGTGGTCGGG
CTTGATTAT--TATTTTTCATCCCGTTCCTCGTCTCGCCAATGAATAT-T-AAATTTACG
TGCATATTCTTTTTGGTCTTCGTTTT
>499       
GGTTTAGTCCCATCCACTTCGGATT-GGTGACCCATGCCCTTGTGGTCCGTGAACAGACA
--TTCAGAAACAAAAAACACGGGAGTGGTACCTTTT--CTGATTATCGCATGTCATGCAT
GCCAGAGGGCGCCCGTGATTTTTTACTGTGACTAAAAAAGTGTGACCAAAGCAGTCATTC
GACTTGAATTAGAAAGCATGGGATAACAAAGGAGCAGCCTCTGGGCCACCGTTTCGGCTT
TTGTTGGTTTTAAAAGTCCATTGGAGATTATGGGGCAGTGTGACAAGCGGCTGGGTGGTT
ATTCCACACACACACACACAC--GCTCCTTTTTTTT--GGA--C-GTGTTTTGTGTGTGT
-ATGTGGCA-CTCGTCGCCTTTGTGGGAAATCCGTGTGGCACT-GTGTTTGATG--TTGT
TGGCAGAGACTTCGGTCTTTTGCCTTCG--CA--TATTT-CACACATGTGTCATGCCTTC
CCTCAACTCACGGCATCCAGGAATGAAGGAGGGTAGTTCGGGGGAGAACGTACTGGTGCG
TCAGAGGTGAAATTCTTAGACCGCACCAAGACGAACTACAGCGAAGGCATTCTTCAAGGA
TACCTTCCTCAATCAAGAACCAAAGTGTGGGGATCGAAGATGATTAGAGACCATTGTAGT
CCACACTGCAAACGATGACACCCATGAATTGGGGAGTTTTTGGTCGTAGGCGTGGTCGGG
CTTGATTAT--TATTTTTCATCCCGTTCCTCGTCTCGCCAATGAATAT-T-AAATTTACG
TGCATATTCTTTTTGGTCTTCGTTTT
>203       
GGTTTAGTCCCATCCACTTCGGATT-GGTGACCCATGCCCTTGTGGTCCGTGAACAGACA
--TTCAGAAACAAAAAACACGGGAGTGGTACCTTTT--CTGATTATCGCATGTCATGCAT
GCCAGAGGGCGCCCGTGATTTTTTACTGTGACTAAAAAAGTGTGACCAAAGCAGTCATTC
GACTTGAATTAGAAAGCATGGGATAACAAAGGAGCAGCCTCTGGGCCACCGTTTCGGCTT
TTGTTGGTTTTAAAAGTCCATTGGAGATTATGGGGCAGTGTGACAAGCGGCTGGGTGGTT
ATTCCACACACACACACACAC--GCTCCTTTTTTTT--GGA--C-GTGTTTTGTGTGTGT
-ATGTGGCA-CTCGTCGCCTTTGTGGGAAATCCGTGTGGCACT-GTGTTTGATG--TTGT
TGGCAGAGACTTCGGTCTTTTGCCTTCG--CA--TATTT-CACACATGTGTCATGCCTTC
CCTCAACTCACGGCATCCAGGAATGAAGGAGGGTAGTTCGGGGGAGAACGTACTGGTGCG
TCAGAGGTGAAATTCTTAGACCGCACCAAGACGAACTACAGCGAAGGCATTCTTCAAGGA
TACCTTCCTCAATCAAGAACCAAAGTGTGGGGATCGAAGATGATTAGAGACCATTGTAGT
CCACACTGCAAACGATGACACCCATGAATTGGGGAGTTTTTGGTCGTAGGCGTGGTCGGG
CTTGATTAT--TATTTTTCATCCCGTTCCTCGTCTCGCCAATGAATAT-T-AAATTTACG
TGCATATTCTTTTTGGTCTTCGTTTT
>204       
GGTTTAGTCCCATCCACTTCGGATT-GGTGACCCATGCCCTTGTGGTCCGTGAACAGACA
--TTCAGAAACAAAAAACACGGGAGTGGTACCTTTT--CTGATTATCGCATGTCATGCAT
GCCAGAGGGCGCCCGTGATTTTTTACTGTGACTAAAAAAGTGTGACCAAAGCAGTCATTC
GACTTGAATTAGAAAGCATGGGATAACAAAGGAGCAGCCTCTGGGCCACCGTTTCGGCTT
TTGTTGGTTTTAAAAGTCCATTGGAGATTATGGGGCAGTGTGACAAGCGGCTGGGTGGTT
ATTCCACACACACACACACAC--GCTCCTTTTTTTT--GGA--C-GTGTTTTGTGTGTGT
-ATGTGGCA-CTCGTCGCCTTTGTGGGAAATCCGTGTGGCACT-GTGTTTGATG--TTGT
TGGCAGAGACTTCGGTCTTTTGCCTTCG--CA--TATTT-CACACATGTGTCATGCCTTC
CCTCAACTCACGGCATCCAGGAATGAAGGAGGGTAGTTCGGGGGAGAACGTACTGGTGCG
TCAGAGGTGAAATTCTTAGACCGCACCAAGACGAACTACAGCGAAGGCATTCTTCAAGGA
TACCTTCCTCAATCAAGAACCAAAGTGTGGGGATCGAAGATGATTAGAGACCATTGTAGT
CCACACTGCAAACGATGACACCCATGAATTGGGGAGTTTTTGGTCGTAGGCGTGGTCGGG
CTTGATTAT--TATTTTTCATCCCGTTCCTCGTCTCGCCAATGAATAT-T-AAATTTACG
TGCATATTCTTTTTGGTCTTCGTTTT
>294       
GGTTTAGTCCCATCCACTTCGGATT-GGTGACCCATGCCCTTGTGGTCCGTGAACAGACA
--TTCAGAAACAAAAAACACGGGAGTGGTACCTTTT--CTGATTATCGCATGTCATGCAT
GCCAGAGGGCGCCCGTGATTTTTTACTGTGACTAAAAAAGTGTGACCAAAGCAGTCATTC
GACTTGAATTAGAAAGCATGGGATAACAAAGGAGCAGCCTCTGGGCCACCGTTTCGGCTT
TTGTTGGTTTTAAAAGTCCATTGGAGATTATGGGGCAGTGTGACAAGCGGCTGGGTGGTT
ATTCCACACACACACACACAC--GCTCCTTTTTTTT--GGA--C-GTGTTTTGTGTGTGT
-ATGTGGCA-CTCGTCGCCTTTGTGGGAAATCCGTGTGGCACT-GTGTTTGATG--TTGT
TGGCAGAGACTTCGGTCTTTTGCCTTCG--CA--TATTT-CACACATGTGTCATGCCTTC
CCTCAACTCACGGCATCCAGGAATGAAGGAGGGTAGTTCGGGGGAGAACGTACTGGTGCG
TCAGAGGTGAAATTCTTAGACCGCACCAAGACGAACTACAGCGAAGGCATTCTTCAAGGA
TACCTTCCTCAATCAAGAACCAAAGTGTGGGGATCGAAGATGATTAGAGACCATTGTAGT
CCACACTGCAAACGATGACACCCATGAATTGGGGAGTTTTTGGTCGTAGGCGTGGTCGGG
CTTGATTAT--TATTTTTCATCCCGTTCCTCGTCTCGCCAATGAATAT-T-AAATTTACG
TGCATATTCTTTTTGGTCTTCGTTTT
>312       
GGTTTAGTCCCATCCACTTCGGATT-GGTGACCCATGCCCTTGTGGTCCGTGAACAGACA
--TTCAGAAACAAAAAACACGGGAGTGGTACCTTTT--CTGATTATCGCATGTCATGCAT
GCCAGAGGGCGCCCGTGATTTTTTACTGTGACTAAAAAAGTGTGACCAAAGCAGTCATTC
GACTTGAATTAGAAAGCATGGGATAACAAAGGAGCAGCCTCTGGGCCACCGTTTCGGCTT
TTGTTGGTTTTAAAAGTCCATTGGAGATTATGGGGCAGTGTGACAAGCGGCTGGGTGGTT
ATTCCACACACACACACACAC--GCTCCTTTTTTTT--GGA--C-GTGTTTTGTGTGTGT
-ATGTGGCA-CTCGTCGCCTTTGTGGGAAATCCGTGTGGCACT-GTGTTTGATG--TTGT
TGGCAGAGACTTCGGTCTTTTGCCTTCG--CA--TATTT-CACACATGTGTCATGCCTTC
CCTCAACTCACGGCATCCAGGAATGAAGGAGGGTAGTTCGGGGGAGAACGTACTGGTGCG
TCAGAGGTGAAATTCTTAGACCGCACCAAGACGAACTACAGCGAAGGCATTCTTCAAGGA
TACCTTCCTCAATCAAGAACCAAAGTGTGGGGATCGAAGATGATTAGAGACCATTGTAGT
CCACACTGCAAACGATGACACCCATGAATTGGGGAGTTTTTGGTCGTAGGCGTGGTCGGG
CTTGATTAT--TATTTTTCATCCCGTTCCTCGTCTCGCCAATGAATAT-T-AAATTTACG
TGCATATTCTTTTTGGTCTTCGTTTT
>480       
GGTTTAGTCCCATCCACTTCGGATT-GGTGACCCATGCCCTTGTGGTCCGTGAACAGACA
--TTCAGAAACAAAAAACACGGGAGTGGTACCTTTT--CTGATTATCGCATGTCATGCAT
GCCAGAGGGCGCCCGTGATTTTTTACTGTGACTAAAAAAGTGTGACCAAAGCAGTCATTC
GACTTGAATTAGAAAGCATGGGATAACAAAGGAGCAGCCTCTGGGCCACCGTTTCGGCTT
TTGTTGGTTTTAAAAGTCCATTGGAGATTATGGGGCAGTGTGACAAGCGGCTGGGTGGTT
ATTCCACACACACACACACAC--GCTCCTTTTTTTT--GGA--C-GTGTTTTGTGTGTGT
-ATGTGGCA-CTCGTCGCCTTTGTGGGAAATCCGTGTGGCACT-GTGTTTGATG--TTGT
TGGCAGAGACTTCGGTCTTTTGCCTTCG--CA--TATTT-CACACATGTGTCATGCCTTC
CCTCAACTCACGGCATCCAGGAATGAAGGAGGGTAGTTCGGGGGAGAACGTACTGGTGCG
TCAGAGGTGAAATTCTTAGACCGCACCAAGACGAACTACAGCGAAGGCATTCTTCAAGGA
TACCTTCCTCAATCAAGAACCAAAGTGTGGGGATCGAAGATGATTAGAGACCATTGTAGT
CCACACTGCAAACGATGACACCCATGAATTGGGGAGTTTTTGGTCGTAGGCGTGGTCGGG
CTTGATTAT--TATTTTTCATCCCGTTCCTCGTCTCGCCAATGAATAT-T-AAATTTACG
TGCATATTCTTTTTGGTCTTCGTTTT
>947       
GGTTTAGTCCCATCCACTTCGGATT-GGTGACCCATGCCCTTGTGGTCCGTGAACAGACA
--TTCAGAAACAAAAAACACGGGAGTGGTACCTTTT--CTGATTATCGCATGTCATGCAT
GCCAGAGGGCGCCCGTGATTTTTTACTGTGACTAAAAAAGTGTGACCAAAGCAGTCATTC
GACTTGAATTAGAAAGCATGGGATAACAAAGGAGCAGCCTCTGGGCCACCGTTTCGGCTT
TTGTTGGTTTTAAAAGTCCATTGGAGATTATGGGGCAGTGTGACAAGCGGCTGGGTGGTT
ATTCCACACACACACACACAC--GCTCCTTTTTTTT--GGA--C-GTGTTTTGTGTGTGT
-ATGTGGCA-CTCGTCGCCTTTGTGGGAAATCCGTGTGGCACT-GTGTTTGATG--TTGT
TGGCAGAGACTTCGGTCTTTTGCCTTCG--CA--TATTT-CACACATGTGTCATGCCTTC
CCTCAACTCACGGCATCCAGGAATGAAGGAGGGTAGTTCGGGGGAGAACGTACTGGTGCG
TCAGAGGTGAAATTCTTAGACCGCACCAAGACGAACTACAGCGAAGGCATTCTTCAAGGA
TACCTTCCTCAATCAAGAACCAAAGTGTGGGGATCGAAGATGATTAGAGACCATTGTAGT
CCACACTGCAAACGATGACACCCATGAATTGGGGAGTTTTTGGTCGTAGGCGTGGTCGGG
CTTGATTAT--TATTTTTCATCCCGTTCCTCGTCTCGCCAATGAATAT-T-AAATTTACG
TGCATATTCTTTTTGGTCTTCGTTTT
>949       
GGTTTAGTCCCATCCACTTCGGATT-GGTGACCCATGCCCTTGTGGTCCGTGAACAGACA
--TTCAGAAACAAAAAACACGGGAGTGGTACCTTTT--CTGATTATCGCATGTCATGCAT
GCCAGAGGGCGCCCGTGATTTTTTACTGTGACTAAAAAAGTGTGACCAAAGCAGTCATTC
GACTTGAATTAGAAAGCATGGGATAACAAAGGAGCAGCCTCTGGGCCACCGTTTCGGCTT
TTGTTGGTTTTAAAAGTCCATTGGAGATTATGGGGCAGTGTGACAAGCGGCTGGGTGGTT
ATTCCACACACACACACACAC--GCTCCTTTTTTTT--GGA--C-GTGTTTTGTGTGTGT
-ATGTGGCA-CTCGTCGCCTTTGTGGGAAATCCGTGTGGCACT-GTGTTTGATG--TTGT
TGGCAGAGACTTCGGTCTTTTGCCTTCG--CA--TATTT-CACACATGTGTCATGCCTTC
CCTCAACTCACGGCATCCAGGAATGAAGGAGGGTAGTTCGGGGGAGAACGTACTGGTGCG
TCAGAGGTGAAATTCTTAGACCGCACCAAGACGAACTACAGCGAAGGCATTCTTCAAGGA
TACCTTCCTCAATCAAGAACCAAAGTGTGGGGATCGAAGATGATTAGAGACCATTGTAGT
CCACACTGCAAACGATGACACCCATGAATTGGGGAGTTTTTGGTCGTAGGCGTGGTCGGG
CTTGATTAT--TATTTTTCATCCCGTTCCTCGTCTCGCCAATGAATAT-T-AAATTTACG
TGCATATTCTTTTTGGTCTTCGTTTT
>793       
GGTTTAGTCCCATCCACTTCGGATT-GGTGACCCATGCCCTTGTGGTCCGTGAACAGACA
--TTCAGAAACAAAAAACACGGGAGTGGTACCTTTT--CTGATTATCGCATGTCATGCAT
GCCAGAGGGCGCCCGTGATTTTTTACTGTGACTAAAAAAGTGTGACCAAAGCAGTCATTC
GACTTGAATTAGAAAGCATGGGATAACAAAGGAGCAGCCTCTGGGCCACCGTTTCGGCTT
TTGTTGGTTTTAAAAGTCCATTGGAGATTATGGGGCAGTGTGACAAGCGGCTGGGTGGTT
ATTCCACACACACACACACAC--GCTCCTTTTTTTT--GGA--C-GTGTTTTGTGTGTGT
-ATGTGGCA-CTCGTCGCCTTTGTGGGAAATCCGTGTGGCACT-GTGTTTGATG--TTGT
TGGCAGAGACTTCGGTCTTTTGCCTTCG--CA--TATTT-CACACATGTGTCATGCCTTC
CCTCAACTCACGGCATCCAGGAATGAAGGAGGGTAGTTCGGGGGAGAACGTACTGGTGCG
TCAGAGGTGAAATTCTTAGACCGCACCAAGACGAACTACAGCGAAGGCATTCTTCAAGGA
TACCTTCCTCAATCAAGAACCAAAGTGTGGGGATCGAAGATGATTAGAGACCATTGTAGT
CCACACTGCAAACGATGACACCCATGAATTGGGGAGTTTTTGGTCGTAGGCGTGGTCGGG
CTTGATTAT--TATTTTTCATCCCGTTCCTCGTCTCGCCAATGAATAT-T-AAATTTACG
TGCATATTCTTTTTGGTCTTCGTTTT
>1122      
GGTTTAGTCCCATCCACTTCGGATT-GGTGACCCATGCCCTTGTGGTCCGTGAACAGACA
--TTCAGAAACAAAAAACACGGGAGTGGTACCTTTT--CTGATTATCGCATGTCATGCAT
GCCAGAGGGCGCCCGTGATTTTTTACTGTGACTAAAAAAGTGTGACCAAAGCAGTCATTC
GACTTGAATTAGAAAGCATGGGATAACAAAGGAGCAGCCTCTGGGCCACCGTTTCGGCTT
TTGTTGGTTTTAAAAGTCCATTGGAGATTATGGGGCAGTGTGACAAGCGGCTGGGTGGTT
ATTCCACACACACACACACAC--GCTCCTTTTTTTT--GGA--C-GTGTTTTGTGTGTGT
-ATGTGGCA-CTCGTCGCCTTTGTGGGAAATCCGTGTGGCACT-GTGTTTGATG--TTGT
TGGCAGAGACTTCGGTCTTTTGCCTTCG--CA--TATTT-CACACATGTGTCATGCCTTC
CCTCAACTCACGGCATCCAGGAATGAAGGAGGGTAGTTCGGGGGAGAACGTACTGGTGCG
TCAGAGGTGAAATTCTTAGACCGCACCAAGACGAACTACAGCGAAGGCATTCTTCAAGGA
TACCTTCCTCAATCAAGAACCAAAGTGTGGGGATCGAAGATGATTAGAGACCATTGTAGT
CCACACTGCAAACGATGACACCCATGAATTGGGGAGTTTTTGGTCGTAGGCGTGGTCGGG
CTTGATTAT--TATTTTTCATCCCGTTCCTCGTCTCGCCAATGAATAT-T-AAATTTACG
TGCATATTCTTTTTGGTCTTCGTTTT
>230_AJ    
NNNNNNNNNNNNNNNNNNNNNNNNNNNNNNNNNNNNNNNNNNNNNNNNNNNNNNNNNNNN
--NNNNNNNNNNNNNNNNNNNNNNNNNNNNNNNNNN--NNNNNNNNNNNNNNNNNNNNNN
NNNNNNNNNNNNNNNNNNNNNNNNNNNNNNNNNNNNNNNNNNNNNNNNNNNNNNNNNNNN
NNNNNNNNNNNNNNNNNNNNNNNNNNNNNNNNNNNNNNNNCTGGGCCACCGTTTCGGCTT
TTGTTGGTTTTAAAAGTCCATTGGAGATTATGGGGCAGTGTGACAAGCGGCTGGGTGGTT
ATTCCACACACACACACACAC--GCTCCTTTTTTTT--GGA--C-GTGTTTTGTGTGTGT
-ATGTGGCA-CTCGTCGCCTTTGTGGGAAATCCGTGTGGCACT-GTGTTTGATG--TTGT
TGGCAGAGACTTCGGTCTTTTGCCTTCG--CA--TATTT-CACACATGTGTCATGCCTTC
CCTCAACTCACGGCATCCAGGAATGAAGGAGGGTAGTTCGGGGGAGAACGTACTGGTGCG
TCAGAGGTGAAATTCTTAGACCGCACCAAGACGAACTACAGCGAAGGCATTCTTCAAGGA
TACCTTCCTCAATCAAGAACCAAAGTGTGGGGATCGAAGATGATTAGAGACCATTGTAGT
CCACACTGCAAACGATGACACCCATGAATTGGGGAGTTTTTGGTCGTAGGCGTGGTCGGG
CTTGATTAT--TATTTTTCATCCCGTTCCTCGTCTCGCCAATGAATAT-T-AAATTTACG
TGCATATTCTTTTTGGTCTTCGTTTT
>223_AJ    
NNNNNNNNNNNNNNNNNNNNNNNNNNNNNNNNNNNNNNNNNNNNNNNNNNNNNNNNNNNN
--NNNNNNNNNNNNNNNNNNNNNNNNNNNNNNNNNN--NNNNNNNNNNNNNNNNNNNNNN
NNNNNNNNNNNNNNNNNNNNNNNNNNNNNNNNNNNNNNNNNNNNNNNNNNNNNNNNNNNN
NNNNNNNNNNNNNNNNNNNNNNNNNNNNNNNNNNNNNNNNCTGGGCCACCGTTTCGGCTT
TTGTTGGTTTTAAAAGTCCATTGGAGATTATGGGGCAGTGTGACAAGCGGCTGGGTGGTT
ATTCCACACACACACACACAC--GCTCCTTTTTTTT--GGA--C-GTGTTTTGTGTGTGT
-ATGTGGCA-CTCGTCGCCTTTGTGGGAAATCCGTGTGGCACT-GTGTTTGATG--TTGT
TGGCAGAGACTTCGGTCTTTTGCCTTCG--CA--TATTT-CACACATGTGTCATGCCTTC
CCTCAACTCACGGCATCCAGGAATGAAGGAGGGTAGTTCGGGGGAGAACGTACTGGTGCG
TCAGAGGTGAAATTCTTAGACCGCACCAAGACGAACTACAGCGAAGGCATTCTTCAAGGA
TACCTTCCTCAATCAAGAACCAAAGTGTGGGGATCGAAGATGATTAGAGACCATTGTAGT
CCACACTGCAAACGATGACACCCATGAATTGGGGAGTTTTTGGTCGTAGGCGTGGTCGGG
CTTGATTAT--TATTTTTCATCCCGTTCCTCGTCTCGCCAATGAATAT-N-NNNNNNNNN
NNNNNNNNNNNNNNNNNNNNNNNNNN
>264_AJ    
NNNNNNNNNNNNNNNNNNNNNNNNNNNNNNNNNNNNNNNNNNNNNNNNNNNNNNNNNNNN
--NNNNNNNNNNNNNNNNNNNNNNNNNNNNNNNNNN--NNNNNNNNNNNNNNNNNNNNNN
NNNNNNNNNNNNNNNNNNNNNNNNNNNNNNNNNNNNNNNNNNNNNNNNNNNNNNNNNNNN
NNNNNNNNNNNNNNNNNNNNNNNNNNNNNNNNNNNNNNNNNTGGGCCACCGTTTCGGCTT
TTGTTGGTTTTAAAAGTCCATTGGAGATTATGGGGCAGTGTGACAAGCGGCTGGGTGGTT
ATTCCACACACACACACACAC--GCTCCTTTTTTTT--GGA--C-GTGTTTTGTGTGTGT
-ATGTGGCA-CTCGTCGCCTTTGTGGGAAATCCGTGTGGCACT-GTGTTTGATG--TTGT
TGGCAGAGACTTCGGTCTTTTGCCTTCG--CA--TATTT-CACACATGTGTCATGCCTTC
CCTCAACTCACGGCATCCAGGAATGAAGGAGGGTAGTTCGGGGGAGAACGTACTGGTGCG
TCAGAGGTGAAATTCTTAGACCGCACCAAGACGAACTACAGCGAAGGCATTCTTCAAGGA
TACCTTCCTCAATCAAGAACCAAAGTGTGGGGATCGAAGATGATTAGAGACCATTGTAGT
CCACACTGCAAACGATGACACCCATGAATTGGGGAGTTTTTGGTCGTAGGCGTGGTCGGG
CTTGATTAT--TATTTTTCATCCCGTTCCTCGTCTCGCCAATGAATAT-T-AAATTTACG
TGCATATTCTTTTTGGTCTTCGTTTT
>100_AJ    
NNNNNNNNNNNNNNNNNNNNNNNNNNNNNNNNNNNNNNNNNNNNNNNNNNNNNNNNNNNN
--NNNNNNNNNNNNNNNNNNNNNNNNNNNNNNNNNN--NNNNNNNNNNNNNNNNNNNNNN
NNNNNNNNNNNNNNNNNNNNNNNNNNNNNNNNNNNNNNNNNNNNNNNNNNNNNNNNNNNN
NNNNNNNNNNNNNNNNNNNNNNNNNNNNNNNNNNNNNNNNNTGGGCCACCGTTTCGGCTT
TTGTTGGTTTTAAAAGTCCATTGGAGATTATGGGGCAGTGTGACAAGCGGCTGGGTGGTT
ATTCCACACACACACACACAC--GCTCCTTTTTTTT--GGA--C-GTGTTTTGTGTGTGT
-ATGTGGCA-CTCGTCGCCTTTGTGGGAAATCCGTGTGGCACT-GTGTTTGATG--TTGT
TGGCAGAGACTTCGGTCTTTTGCCTTCG--CA--TATTT-CACACATGTGTCATGCCTTC
CCTCAACTCACGGCATCCAGGAATGAAGGAGGGTAGTTCGGGGGAGAACGTACTGGTGCG
TCAGAGGTGAAATTCTTAGACCGCACCAAGACGAACTACAGCGAAGGCATTCTTCAAGGA
TACCTTCCTCAATCAAGAACCAAAGTGTGGGGATCGAAGATGATTAGAGACCATTGTAGT
CCACACTGCAAACGATGACACCCATGAATTGGGGAGTTTTTGGTCGTAGGCGTGGTCGGG
CTTGATTAT--TATTTTTCATCCCGTTCCTCGTCTCGCCAATGAATAT-T-AAATTTACG
TGCATATTCTTTTTGGTCTTCGTTTT
>184_AJ    
NNNNNNNNNNNNNNNNNNNNNNNNNNNNNNNNNNNNNNNNNNNNNNNNNNNNNNNNNNNN
--NNNNNNNNNNNNNNNNNNNNNNNNNNNNNNNNNN--NNNNNNNNNNNNNNNNNNNNNN
NNNNNNNNNNNNNNNNNNNNNNNNNNNNNNNNNNNNNNNNNNNNNNNNNNNNNNNNNNNN
NNNNNNNNNNNNNNNNNNNNNNNNNNNNNNNNNNNNNNNNNTGGGCCACCGTTTCGGCTT
TTGTTGGTTTTAAAAGTCCATTGGAGATTATGGGGCAGTGTGACAAGCGGCTGGGTGGTT
ATTCCACACACACACACACAC--GCTCCTTTTTTTT--GGA--C-GTGTTTTGTGTGTGT
-ATGTGGCA-CTCGTCGCCTTTGTGGGAAATCCGTGTGGCACT-GTGTTTGATG--TTGT
TGGCAGAGACTTCGGTCTTTTGCCTTCG--CA--TATTT-CACACATGTGTCATGCCTTC
CCTCAACTCACGGCATCCAGGAATGAAGGAGGGTAGTTCGGGGGAGAACGTACTGGTGCG
TCAGAGGTGAAATTCTTAGACCGCACCAAGACGAACTACAGCGAAGGCATTCTTCAAGGA
TACCTTCCTCAATCAAGAACCAAAGTGTGGGGATCGAAGATGATTAGAGACCATTGTAGT
CCACACTGCAAACGATGACACCCATGAATTGGGGAGTTTTTGGTCGTAGGCGTGGTCGGG
CTTGATTAT--TATTTTTCATCCCGTTCCTCGTCTCGCCAATGAATAT-T-AAATTNNNN
NNNNNNNNNNNNNNNNNNNNNNNNNN
>055_AJ    
NNNNNNNNNNNNNNNNNNNNNNNNNNNNNNNNNNNNNNNNNNNNNNNNNNNNNNNNNNNN
--NNNNNNNNNNNNNNNNNNNNNNNNNNNNNNNNNN--NNNNNNNNNNNNNNNNNNNNNN
NNNNNNNNNNNNNNNNNNNNNNNNNNNNNNNNNNNNNNNNNNNNNNNNNNNNNNNNNNNN
NNNNNNNNNNNNNNNNNNNNNNNNNNNNNNNNNNNNNNNNNTGGGCCACCGTTTCGGCTT
TTGTTGGTTTTAAAAGTCCATTGGAGATTATGGGGCAGTGTGACAAGCGGCTGGGTGGTT
ATTCCACACACACACACACAC--GCTCCTTTTTTTT--GGA--C-GTGTTTTGTGTGTGT
-ATGTGGCA-CTCGTCGCCTTTGTGGGAAATCCGTGTGGCACT-GTGTTTGATG--TTGT
TGGCAGAGACTTCGGTCTTTTGCCTTCG--CA--TATTT-CACACATGTGTCATGCCTTC
CCTCAACTCACGGCATCCAGGAATGAAGGAGGGTAGTTCGGGGGAGAACGTACTGGTGCG
TCAGAGGTGAAATTCTTAGACCGCACCAAGACGAACTACAGCGAAGGCATTCTTCAAGGA
TACCTTCCTCAATCAAGAACCAAAGTGTGGGGATCGAAGATGATTAGAGACCATTGTAGT
CCACACTGCAAACGATGACACCCATGAATTGGGGAGTTTTTGGTCGTAGGCGTGGTCGGG
CTTGATTAT--TATTTTTCATCCCGTTCCTCGTCTCGCCAATGAATAT-T-AAATTTACG
TGCATATTCTTTTNNNNNNNNNNNNN
>229_AJ    
NNNNNNNNNNNNNNNNNNNNNNNNNNNNNNNNNNNNNNNNNNNNNNNNNNNNNNNNNNNN
--NNNNNNNNNNNNNNNNNNNNNNNNNNNNNNNNNN--NNNNNNNNNNNNNNNNNNNNNN
NNNNNNNNNNNNNNNNNNNNNNNNNNNNNNNNNNNNNNNNNNNNNNNNNNNNNNNNNNNN
NNNNNNNNNNNNNNNNNNNNNNNNNNNNNNNNNNNNNNNNNTGGGCCACCGTTTCGGCTT
TTGTTGGTTTTAAAAGTCCATTGGAGATTATGGGGCAGTGTGACAAGCGGCTGGGTGGTT
ATTCCACACACACACACACAC--GCTCCTTTTTTTT--GGA--C-GTGTTTTGTGTGTGT
-ATGTGGCA-CTCGTCGCCTTTGTGGGAAATCCGTGTGGCACT-GTGTTTGATG--TTGT
TGGCAGAGACTTCGGTCTTTTGCCTTCG--CA--TATTT-CACACATGTGTCATGCCTTC
CCTCAACTCACGGCATCCAGGAATGAAGGAGGGTAGTTCGGGGGAGAACGTACTGGTGCG
TCAGAGGTGAAATTCTTAGACCGCACCAAGACGAACTACAGCGAAGGCATTCTTCAAGGA
TACCTTCCTCAATCAAGAACCAAAGTGTGGGGATCGAAGATGATTAGAGACCATTGTAGT
CCACACTGCAAACGATGACACCCATGAATTGGGGAGTTTTTGGTCGTAGGCGTGGTCGGG
CTTGATTAT--TATTTTTCATCCCGTTCCTCGTCTCGCCAATGAATAT-T-AAATTTACG
TGCATATTCTTTT-GGTCTTCGTTTT
>053_AJ    
NNNNNNNNNNNNNNNNNNNNNNNNNNNNNNNNNNNNNNNNNNNNNNNNNNNNNNNNNNNN
--NNNNNNNNNNNNNNNNNNNNNNNNNNNNNNNNNN--NNNNNNNNNNNNNNNNNNNNNN
NNNNNNNNNNNNNNNNNNNNNNNNNNNNNNNNNNNNNNNNNNNNNNNNNNNNNNNNNNNN
NNNNNNNNNNNNNNNNNNNNNNNNNNNNNNNNNNNNNNNNCTGGGCCACCGTTTCGGCTT
TTGTTGGTTTTAAAAGTCCATTGGAGATTATGGGGCAGTGTGACAAGCGGCTGGGTGGTT
ATTCCACACACACACACACAC--GCTCCTTTTTTTT--GGA--C-GTGTTTTGTGTGTGT
-ATGTGGCA-CTCGTCGCCTTTGTGGGAAATCCGTGTGGCACT-GTGTTTGATG--TTGT
TGGCAGAGACTTCGGTCTTTTGCCTTCG--CA--TATTT-CACACATGTGTCATGCCTTC
CCTCAACTCACGGCATCCAGGAATGAAGGAGGGTAGTTCGGGGGAGAACGTACTGGTGCG
TCAGAGGTGAAATTCTTAGACCGCACCAAGACGAACTACAGCGAAGGCATTCTTCAAGGA
TACCTTCCTCAATCAAGAACCAAAGTGTGGGGATCGAAGATGATTAGAGACCATTGTAGT
CCACACTGCAAACGATGACACCCATGAATTGGGGAGTTTTTGGTCGTAGGCGTGGTCGGG
CTTGATTAT--TATTTTTCATCCCGTTCCTCGTCTCGCCAATGAATAT-T-AAATTTACG
TGCATATTCTTTTTGGTCTTCGTTTT
>159_AJ    
NNNNNNNNNNNNNNNNNNNNNNNNNNNNNNNNNNNNNNNNNNNNNNNNNNNNNNNNNNNN
--NNNNNNNNNNNNNNNNNNNNNNNNNNNNNNNNNN--NNNNNNNNNNNNNNNNNNNNNN
NNNNNNNNNNNNNNNNNNNNNNNNNNNNNNNNNNNNNNNNNNNNNNNNNNNNNNNNNNNN
NNNNNNNNNNNNNNNNNNNNNNNNNNNNNNNNNNNNNNNNNTGGGCCACCGTTTCGGCTT
TTGTTGGTTTTAAAAGTCCATTGGAGATTATGGGGCAGTGTGACAAGCGGCTGGGTGGTT
ATTCCACACACACACACACAC--GCTCCTTTTTTTT--GGA--C-GTGTTTTGTGTGTGT
-ATGTGGCA-CTCGTCGCCTTTGTGGGAAATCCGTGTGGCACT-GTGTTTGATG--TTGT
TGGCAGAGACTTCGGTCTTTTGCCTTCG--CA--TATTT-CACACATGTGTCATGCCTTC
CCTCAACTCACGGCATCCAGGAATGAAGGAGGGTAGTTCGGGGGAGAACGTACTGGTGCG
TCAGAGGTGAAATTCTTAGACCGCACCAAGACGAACTACAGCGAAGGCATTCTTCAAGGA
TACCTTCCTCAATCAAGAACCAAAGTGTGGGGATCGAAGATGATTAGAGACCATTGTAGT
CCACACTGCAAACGATGACACCCATGAATTGGGGAGTTTTTGGTCGTAGGCGTGGTCGGG
CTTGATTAT--TATTTTTCATCCCGTTCCTCGTCTCGCCAATGAATAT-T-AAATTTANN
NNNNNNNNNNNNNNNNNNNNNNNNNN
>243_AJ    
NNNNNNNNNNNNNNNNNNNNNNNNNNNNNNNNNNNNNNNNNNNNNNNNNNNNNNNNNNNN
--NNNNNNNNNNNNNNNNNNNNNNNNNNNNNNNNNN--NNNNNNNNNNNNNNNNNNNNNN
NNNNNNNNNNNNNNNNNNNNNNNNNNNNNNNNNNNNNNNNNNNNNNNNNNNNNNNNNNNN
NNNNNNNNNNNNNNNNNNNNNNNNNNNNNNNNNNNNNNNNNTGGGCCACCGTTTCGGCTT
TTGTTGGTTTTAAAAGTCCATTGGAGATTATGGGGCAGTGTGACAAGCGGCTGGGTGGTT
ATTCCACACACACACACACAC--GCTCCTTTTTTTT--GGA--C-GTGTTTTGTGTGTGT
-ATGTGGCA-CTCGTCGCCTTTGTGGGAAATCCGTGTGGCACT-GTGTTTGATG--TTGT
TGGCAGAGACTTCGGTCTTTTGCCTTCG--CA--TATTT-CACACATGTGTCATGCCTTC
CCTCAACTCACGGCATCCAGGAATGAAGGAGGGTAGTTCGGGGGAGAACGTACTGGTGCG
TCAGAGGTGAAATTCTTAGACCGCACCAAGACGAACTACAGCGAAGGCATTCTTCAAGGA
TACCTTCCTCAATCAAGAACCAAAGTGTGGGGATCGAAGATGATTAGAGACCATTGTAGT
CCACACTGCAAACGATGACACCCATGAATTGGGGAGTTTTTGGTCGTAGGCGTGGTCGGG
CTTGATTAT--TATTTTTCATCCCGTTCCTCGTCTCGCCAATGAATAT-T-AAATTTACG
TGCATATTCTTTTTGGTCTTCGTTTT
>074_AJ    
NNNNNNNNNNNNNNNNNNNNNNNNNNNNNNNNNNNNNNNNNNNNNNNNNNNNNNNNNNNN
--NNNNNNNNNNNNNNNNNNNNNNNNNNNNNNNNNN--NNNNNNNNNNNNNNNNNNNNNN
NNNNNNNNNNNNNNNNNNNNNNNNNNNNNNNNNNNNNNNNNNNNNNNNNNNNNNNNNNNN
NNNNNNNNNNNNNNNNNNNNNNNNNNNNNNNNNNNNNNNNNTGGGCCACCGTTTCGGCTT
TTGTTGGTTTTAAAAGTCCATTGGAGATTATGGGGCAGTGTGACAAGCGGCTGGGTGGTT
ATTCCACACACACACACACAC--GCTCCTTTTTTTT--GGA--C-GTGTTTTGTGTGTGT
-ATGTGGCA-CTCGTCGCCTTTGTGGGAAATCCGTGTGGCACT-GTGTTTGATG--TTGT
TGGCAGAGACTTCGGTCTTTTGCCTTCG--CA--TATTT-CACACATGTGTCATGCCTTC
CCTCAACTCACGGCATCCAGGAATGAAGGAGGGTAGTTCGGGGGAGAACGTACTGGTGCG
TCAGAGGTGAAATTCTTAGACCGCACCAAGACGAACTACAGCGAAGGCATTCTTCAAGGA
TACCTTCCTCAATCAAGAACCAAAGTGTGGGGATCGAAGATGATTAGAGACCATTGTAGT
CCACACTGCAAACGATGACACCCATGAATTGGGGAGTTTTTGGTCGTAGGCGTGGTCGGG
CTTGATTAT--TATTTTTCATCCCGTTCCTCGTCTCGCCAATGAATAT-T-AAATTTACG
TGCATATTCTTTTTGGTCTTCGTTTN
>141_AJ    
NNNNNNNNNNNNNNNNNNNNNNNNNNNNNNNNNNNNNNNNNNNNNNNNNNNNNNNNNNNN
--NNNNNNNNNNNNNNNNNNNNNNNNNNNNNNNNNN--NNNNNNNNNNNNNNNNNNNNNN
NNNNNNNNNNNNNNNNNNNNNNNNNNNNNNNNNNNNNNNNNNNNNNNNNNNNNNNNNNNN
NNNNNNNNNNNNNNNNNNNNNNNNNNNNNNNNNNNNNNNNNTGGGCCACCGTTTCGGCTT
TTGTTGGTTTTAAAAGTCCATTGGAGATTATGGGGCAGTGTGACAAGCGGCTGGGTGGTT
ATTCCACACACACACACACAC--GCTCCTTTTTTTT--GGA--C-GTGTTTTGTGTGTGT
-ATGTGGCA-CTCGTCGCCTTTGTGGGAAATCCGTGTGGCACT-GTGTTTGATG--TTGT
TGGCAGAGACTTCGGTCTTTTGCCTTCG--CA--TATTT-CACACATGTGTCATGCCTTC
CCTCAACTCACGGCATCCAGGAATGAAGGAGGGTAGTTCGGGGGAGAACGTACTGGTGCG
TCAGAGGTGAAATTCTTAGACCGCACCAAGACGAACTACAGCGAAGGCATTCTTCAAGGA
TACCTTCCTCAATCAAGAACCAAAGTGTGGGGATCGAAGATGATTAGAGACCATTGTAGT
CCACACTGCAAACGATGACACCCATGAATTGGGGAGTTTTTGGTCGTAGGCGTGGTCGGG
CTTGATTAT--TATTTTTCATCCCGTTCCTCGTCTCGCCAATGAATAT-T-AAATTTACG
TGCATATTCTTTTTGGTCTTCGTTTT
>215_AJ    
NNNNNNNNNNNNNNNNNNNNNNNNNNNNNNNNNNNNNNNNNNNNNNNNNNNNNNNNNNNN
--NNNNNNNNNNNNNNNNNNNNNNNNNNNNNNNNNN--NNNNNNNNNNNNNNNNNNNNNN
NNNNNNNNNNNNNNNNNNNNNNNNNNNNNNNNNNNNNNNNNNNNNNNNNNNNNNNNNNNN
NNNNNNNNNNNNNNNNNNNNNNNNNNNNNNNNNNNNNNNNNTGGGCCACCGTTTCGGCTT
TTGTTGGTTTTAAAAGTCCATTGGAGATTATGGGGCAGTGTGACAAGCGGCTGGGTGGTT
ATTCCACACACACACACACAC--GCTCCTTTTTTTT--GGA--C-GTGTTTTGTGTGTGT
-ATGTGGCA-CTCGTCGCCTTTGTGGGAAATCCGTGTGGCACT-GTGTTTGATG--TTGT
TGGCAGAGACTTCGGTCTTTTGCCTTCG--CA--TATTT-CACACATGTGTCATGCCTTC
CCTCAACTCACGGCATCCAGGAATGAAGGAGGGTAGTTCGGGGGAGAACGTACTGGTGCG
TCAGAGGTGAAATTCTTAGACCGCACCAAGACGAACTACAGCGAAGGCATTCTTCAAGGA
TACCTTCCTCAATCAAGAACCAAAGTGTGGGGATCGAAGATGATTAGAGACCATTGTAGT
CCACACTGCAAACGATGACACCCATGAATTGGGGAGTTTTTGGTCGTAGGCGTGGTCGGG
CTTGATTAT--TATTTTTCATCCCGTTCCTCGTCTCGCCNNNNNNNNN-N-NNNNNNNNN
NNNNNNNNNNNNNNNNNNNNNNNNNN
>227_AJ    
NNNNNNNNNNNNNNNNNNNNNNNNNNNNNNNNNNNNNNNNNNNNNNNNNNNNNNNNNNNN
--NNNNNNNNNNNNNNNNNNNNNNNNNNNNNNNNNN--NNNNNNNNNNNNNNNNNNNNNN
NNNNNNNNNNNNNNNNNNNNNNNNNNNNNNNNNNNNNNNNNNNNNNNNNNNNNNNNNNNN
NNNNNNNNNNNNNNNNNNNNNNNNNNNNNNNNNNNNNNNNNTGGGCCACCGTTTCGGCTT
TTGTTGGTTTTAAAAGTCCATTGGAGATTATGGGGCAGTGTGACAAGCGGCTGGGTGGTT
ATTCCACACACACACACACAC--GCTCCTTTTTTTT--GGA--C-GTGTTTTGTGTGTGT
-ATGTGGCA-CTCGTCGCCTTTGTGGGAAATCCGTGTGGCACT-GTGTTTGATG--TTGT
TGGCAGAGACTTCGGTCTTTTGCCTTCG--CA--TATTT-CACACATGTGTCATGCCTTC
CCTCAACTCACGGCATCCAGGAATGAAGGAGGGTAGTTCGGGGGAGAACGTACTGGTGCG
TCAGAGGTGAAATTCTTAGACCGCACCAAGACGAACTACAGCGAAGGCATTCTTCAAGGA
TACCTTCCTCAATCAAGAACCAAAGTGTGGGGATCGAAGATGATTAGAGACCATTGTAGT
CCACACTGCAAACGATGACACCCATGAATTGGGGAGTTTTTGGTCGTAGGCGTGGTCGGG
CTTGATTAT--TATTTTTCATCCCGTTCCTCGTCTCGCCAATGAANNN-N-NNNNNNNNN
NNNNNNNNNNNNNNNNNNNNNNNNNN
>82_AJ     
NNNNNNNNNNNNNNNNNNNNNNNNNNNNNNNNNNNNNNNNNNNNNNNNNNNNNNNNNNNN
--NNNNNNNNNNNNNNNNNNNNNNNNNNNNNNNNNN--NNNNNNNNNNNNNNNNNNNNNN
NNNNNNNNNNNNNNNNNNNNNNNNNNNNNNNNNNNNNNNNNNNNNNNNNNNNNNNNNNNN
NNNNNNNNNNNNNNNNNNNNNNNNNNNNNNNNNNNNNNNNNTGGGCCACCGTTTCGGCTT
TTGTTGGTTTTAAAAGTCCATTGGAGATTATGGGGCAGTGTGACAAGCGGCTGGGTGGTT
ATTCCACACACACACACACAC--GCTCCTTTTTTTT--GGA--C-GTGTTTTGTGTGTGT
-ATGTGGCA-CTCGTCGCCTTTGTGGGAAATCCGTGTGGCACT-GTGTTTGATG--TTGT
TGGCAGAGACTTCGGTCTTTTGCCTTCG--CA--TATTT-CACACATGTGTCATGCCTTC
CCTCAACTCACGGCATCCAGGAATGAAGGAGGGTAGTTCGGGGGAGAACGTACTGGTGCG
TCAGAGGTGAAATTCTTAGACCGCACCAAGACGAACTACAGCGAAGGCATTCTTCAAGGA
TACCTTCCTCAATCAAGAACCAAAGTGTGGGGATCGAAGATGATTAGAGACCATTGTAGT
CCACACTGCAAACGATGACACCCATGAATTGGGGAGTTTTTGGTCGTAGGCGTGGTCGGG
CTTGATTAT--TATTTTTCATCCCGTTCCTCGTCTCGCCAATGAATAT-T-AAATNNNNN
NNNNNNNNNNNNNNNNNNNNNNNNNN
>283_AJ    
NNNNNNNNNNNNNNNNNNNNNNNNNNNNNNNNNNNNNNNNNNNNNNNNNNNNNNNNNNNN
--NNNNNNNNNNNNNNNNNNNNNNNNNNNNNNNNNN--NNNNNNNNNNNNNNNNNNNNNN
NNNNNNNNNNNNNNNNNNNNNNNNNNNNNNNNNNNNNNNNNNNNNNNNNNNNNNNNNNNN
NNNNNNNNNNNNNNNNNNNNNNNNNNNNNNNNNNNNNNNNNTGGGCCACCGTTTCGGCTT
TTGTTGGTTTTAAAAGTCCATTGGAGATTATGGGGCAGTGTGACAAGCGGCTGGGTGGTT
ATTCCACACACACACACACAC--GCTCCTTTTTTTT--GGA--C-GTGTTTTGTGTGTGT
-ATGTGGCA-CTCGTCGCCTTTGTGGGAAATCCGTGTGGCACT-GTGTTTGATG--TTGT
TGGCAGAGACTTCGGTCTTTTGCCTTCG--CA--TATTT-CACACATGTGTCATGCCTTC
CCTCAACTCACGGCATCCAGGAATGAAGGAGGGTAGTTCGGGGGAGAACGTACTGGTGCG
TCAGAGGTGAAATTCTTAGACCGCACCAAGACGAACTACAGCGAAGGCATTCTTCAAGGA
TACCTTCCTCAATCAAGAACCAAAGTGTGGGGATCGAAGATGATTAGAGACCATTGTAGT
CCACACTGCAAACGATGACACCCATGAATTGGGGAGTTTTTGGTCGTAGGCGTGGTCGGG
CTTGATTAT--TATTTTTCATCCCGTTCCTNNNNNNNNNNNNNNNNNN-N-NNNNNNNNN
NNNNNNNNNNNNNNNNNNNNNNNNNN
>44_AJ     
NNNNNNNNNNNNNNNNNNNNNNNNNNNNNNNNNNNNNNNNNNNNNNNNNNNNNNNNNNNN
--NNNNNNNNNNNNNNNNNNNNNNNNNNNNNNNNNN--NNNNNNNNNNNNNNNNNNNNNN
NNNNNNNNNNNNNNNNNNNNNNNNNNNNNNNNNNNNNNNNNNNNNNNNNNNNNNNNNNNN
NNNNNNNNNNNNNNNNNNNNNNNNNNNNNNNNNNNNNNNNNTGGGCCACCGTTTCGGCTT
TTGTTGGTTTTAAAAGTCCATTGGAGATTATGGGGCAGTGTGACAAGCGGCTGGGTGGTT
ATTCCACACACACACACACAC--GCTCCTTTTTTTT--GGA--C-GTGTTTTGTGTGTGT
-ATGTGGCA-CTCGTCGCCTTTGTGGGAAATCCGTGTGGCACT-GTGTTTGATG--TTGT
TGGCAGAGACTTCGGTCTTTTGCCTTCG--CA--TATTT-CACACATGTGTCATGCCTTC
CCTCAACTCACGGCATCCAGGAATGAAGGAGGGTAGTTCGGGGGAGAACGTACTGGTGCG
TCAGAGGTGAAATTCTTAGACCGCACCAAGACGAACTACAGCGAAGGCATTCTTCAAGGA
TACCTTCCTCAATCAAGAACCAAAGTGTGGGGATCGAAGATGATTAGAGACCATTGTAGT
CCACACTGCAAACGATGACACCCATGAATTGGGGAGTTTTTGGTCGTAGGCGTGGTCGGG
CTTGATTAT--TATTTTNNNNNNNNNNNNNNNNNNNNNNNNNNNNNNN-N-NNNNNNNNN
NNNNNNNNNNNNNNNNNNNNNNNNNN
