# Supplementary material for: Bats, Trypanosomes, and Triatomines in Ecuador: New Insights into the Diversity, Transmission, and Origins of Trypanosoma cruzi and Chagas Disease
Source: PLoS One. 2015 Oct 14;10(10):e0139999. doi: 10.1371/journal.pone.0139999 (PMC4605636; doi:10.1371/journal.pone.0139999)
Supplement: S3 Dataset — Alignment of a 490 bp fragment of the cytb gene from 361 sequences of Trypanosoma cruzi and one T. dionisii. (TXT) [file pone.0139999.s004.txt]

>Tcruzi_Hap5_JF2679321
ATGTCAGGTTGTTTATATAGAATATATGGAGTGGGATTTAGTTTGGGTTTTTTTATTATGTTACAGATAATATGTGGTGTTTGTTTAGCATGAATGTTTTTCAGTTGCTTTATATGTGCAAATTGGTATTTTATCTTATTTTTATGAGATTTTGATTTAGGTTTCGTGATTAGGAGTGTACACATCTGTTTTACCTCATTATTATATTTTTTATTATATGTGCATATATTTAAATGCATAGTGTTAGTAATTTTATTTGATACGCATTTGTTAGTGTGATTTGTAGGATTTATATTACTTATATTCATAATCATTATTGCATTTATTGGGTATGTGTTACCGTGTACAATGATGTCTTATTGAGGGTTAACAGTCTTTAGCAATATTTTAGCAACTGTTCCCATATTTGGTCAGTGATTATGTTATTGAATTTGAGGTAGTGAATTTATAAACGATTTTACTCTTTTAAAACTTCATGTATTGCATGTTC
>Tcruzi_cruzi_Esmeraldo_cl3_AJ1309312
ATGTCAGGTTGTTTATATAGAATATATGGAGTGGGATTTAGTTTGGGTTTTTTTATTATGTTACAGATAATATGTGGTGTTTGTTTAGCATGAATGTTTTTCAGTTGCTTTATATGTGCAAATTGGTATTTTATCTTATTTTTATGAGATTTTGATTTAGGTTTCGTGATTAGGAGTGTACACATCTGTTTTACCTCATTATTATATTTTTTATTATATGTGCATATATTTAAATGCATAGTGTTAGTAATTTTATTTGATACGCATTTGTTAGTGTGATTTGTAGGATTTATATTACTTATATTCATAATCATTATTGCATTTATTGGGTATGTGTTACCGTGTACAATGATGTCTTATTGAGGGTTAACAGTCTTTAGCAATATTTTAGCAACTGTTCCCATATTTGGTCAGTGATTATGTTATTGAATTTGAGGTAGTGAATTTATAAACGATTTTACTCTTTTAAAACTTCATGTATTGCATGTTC
>Tcruzi_Hap2_JF2679291
ATGTCAGGTTGTTTATATAGAATATATGGAGTGGGATTTAGTTTGGGTTTTTTTATTATGTTACAGATAATATGTGGTGTTTGTTTAGCATGAATGTTTTTCAGTTGCTTTATATGTGCAAATTGGTATTTTATCTTATTTTTATGAGATTTTGATTTAGGTTTCGTGATTAGGAGTGTACACATCTGTTTCACCTCATTATTATATTTTTTATTATATGTGCATATATTTAAATGCATAGTGTTAGTAATTTTATTTGATACGCATTTGTTAGTGTGATTTGTAGGATTTATATTACTTATATTTATAATCATTATTGCATTTATTGGGTATGTGTTACCGTGTACAATGATGTCTTATTGAGGGTTAACAGTCTTTAGCAATATTTTAGCAACTGTTCCCATATTTGGTCAGTGATTATGTTATTGAATTTGAGGTAGTGAATTTATAAACGATTTTACTCTTTTAAAACTTCATGTATTGCATGTTC
>Tcruzi_cruzi_CBBAJ4397221
ATGTCAGGTTGTTTATATAGAATATATGGAGTGGGATTTAGTTTGGGTTTTTTTATTATGTTACAGATAATATGTGGTGTTTGTTTAGCATGAATGTTTTTCAGTTGCTTTATATGTGCAAATTGGTATTTTATCTTATTTTTATGAGATTTTGATTTAGGTTTCGTGATTAGGAGTGTACACATCTGTTTCACCTCATTATTATATTTTTTATTATATGTGCATATATTTAAATGCATAGTGTTAGTAATTTTATTTGATACGCATTTGTTAGTGTGATTTGTAGGATTTATATTACTTATATTTATAATCATTATTGCATTTATTGGGTATGTGTTACCGTGTACAATGATGTCTTATTGAGGGTTAACAGTCTTTAGCAATATTTTAGCAACTGTTCCCATATTTGGTCAGTGATTATGTTATTGAATTTGAGGTAGTGAATTTATAAACGATTTTACTCTTTTAAAACTTCATGTATTGCATGTTC
>Tcruzi_Y_FJ1687681
ATGTCAGGTTGTTTATATAGAATATATGGAGTGGGATTTAGTTTGGGTTTTTTTATTATGTTACAGATAATATGTGGTGTTTGTTTAGCATGAATGTTTTTCAGTTGCTTTATATGTGCAAATTGGTATTTTATCTTATTTTTATGAGATTTTGATTTAGGTTTCGTGATTAGGAGTGTACACATCTGTTTCACCTCATTATTATATTTTTTATTATATGTGCATATATTTAAATGCATAGTGTTAGTAATTTTATTTGATACGCATTTGTTAGTGTGATTTGTAGGATTTATATTACTTATATTTATAATCATTATTGCATTTATTGGGTATGTGTTACCGTGTACAATGATGTCTTATTGAGGGTTAACAGTCTTTAGCAATATTTTAGCAACTGTTCCCATATTTGGTCAGTGATTATGTTATTGAATTTGAGGTAGTGAATTTATAAACGATTTTACTCTTTTAAAACTTCATGTATTGCATGTTC
>Tcruzi_SL53_KC9516021
ATGTCAGGTTGTTTATATAGAATATATGGAGTGGGATTTAGTTTGGGTTTTTTTATTATGTTACAGATAATATGTGGTGTTTGTTTAGCATGAATGTTTTTCAGTTGCTTTATATGTGCAAATTGGTATTTTATCTTATTTTTATGAGATTTTGATTTAGGTTTCGTGATTAGGAGTGTACACATCTGTTTCACCTCATTATTATATTTTTTATTATATGTGCATATATTTAAATGCATAGTGTTAGTAATTTTATTTGATACGCATTTGTTAGTGTGATTTGTAGGATTTATATTACTTATATTTATAATCATTATTGCATTTATTGGGTATGTGTTACCGTGTACAATGATGTCTTATTGAGGGTTAACAGTCTTTAGCAATATTTTAGCAACTGTTCCCATATTTGGTCAGTGATTATGTTATTGAATTTGAGGTAGTGAATTTATAAACGATTTTACTCTTTTAAAACTTCATGTATTGCATGTTC
>Tcruzi_AA123_KC9516011
ATGTCAGGTTGTTTATATAGAATATATGGAGTGGGATTTAGTTTGGGTTTTTTTATTATGTTACAGATAATATGTGGTGTTTGTTTAGCATGAATGTTTTTCAGTTGCTTTATATGTGCAAATTGGTATTTTATCTTATTTTTATGAGATTTTGATTTAGGTTTCGTGATTAGGAGTGTACACATCTGTTTCACCTCATTATTATATTTTTTATTATATGTGCATATATTTAAATGCATAGTGTTAGTAATTTTATTTGATACGCATTTGTTAGTGTGATTTGTAGGATTTATATTACTTATATTTATAATCATTATTGCATTTATTGGGTATGTGTTACCGTGTACAATGATGTCTTATTGAGGGTTAACAGTCTTTAGCAATATTTTAGCAACTGTTCCCATATTTGGTCAGTGATTATGTTATTGAATTTGAGGTAGTGAATTTATAAACGATTTTACTCTTTTAAAACTTCATGTATTGCATGTTC
>Tcruzi_AA74_KC9516001
ATGTCAGGTTGTTTATATAGAATATATGGAGTGGGATTTAGTTTGGGTTTTTTTATTATGTTACAGATAATATGTGGTGTTTGTTTAGCATGAATGTTTTTCAGTTGCTTTATATGTGCAAATTGGTATTTTATCTTATTTTTATGAGATTTTGATTTAGGTTTCGTGATTAGGAGTGTACACATCTGTTTCACCTCATTATTATATTTTTTATTATATGTGCATATATTTAAATGCATAGTGTTAGTAATTTTATTTGATACGCATTTGTTAGTGTGATTTGTAGGATTTATATTACTTATATTTATAATCATTATTGCATTTATTGGGTATGTGTTACCGTGTACAATGATGTCTTATTGAGGGTTAACAGTCTTTAGCAATATTTTAGCAACTGTTCCCATATTTGGTCAGTGATTATGTTATTGAATTTGAGGTAGTGAATTTATAAACGATTTTACTCTTTTAAAACTTCATGTATTGCATGTTC
>Tcruzi_AA12_KC9515991
ATGTCAGGTTGTTTATATAGAATATATGGAGTGGGATTTAGTTTGGGTTTTTTTATTATGTTACAGATAATATGTGGTGTTTGTTTAGCATGAATGTTTTTCAGTTGCTTTATATGTGCAAATTGGTATTTTATCTTATTTTTATGAGATTTTGATTTAGGTTTCGTGATTAGGAGTGTACACATCTGTTTCACCTCATTATTATATTTTTTATTATATGTGCATATATTTAAATGCATAGTGTTAGTAATTTTATTTGATACGCATTTGTTAGTGTGATTTGTAGGATTTATATTACTTATATTTATAATCATTATTGCATTTATTGGGTATGTGTTACCGTGTACAATGATGTCTTATTGAGGGTTAACAGTCTTTAGCAATATTTTAGCAACTGTTCCCATATTTGGTCAGTGATTATGTTATTGAATTTGAGGTAGTGAATTTATAAACGATTTTACTCTTTTAAAACTTCATGTATTGCATGTTC
>Tcruzi_N67213_KC9515981
ATGTCAGGTTGTTTATATAGAATATATGGAGTGGGATTTAGTTTGGGTTTTTTTATTATGTTACAGATAATATGTGGTGTTTGTTTAGCATGAATGTTTTTCAGTTGCTTTATATGTGCAAATTGGTATTTTATCTTATTTTTATGAGATTTTGATTTAGGTTTCGTGATTAGGAGTGTACACATCTGTTTCACCTCATTATTATATTTTTTATTATATGTGCATATATTTAAATGCATAGTGTTAGTAATTTTATTTGATACGCATTTGTTAGTGTGATTTGTAGGATTTATATTACTTATATTTATAATCATTATTGCATTTATTGGGTATGTGTTACCGTGTACAATGATGTCTTATTGAGGGTTAACAGTCTTTAGCAATATTTTAGCAACTGTTCCCATATTTGGTCAGTGATTATGTTATTGAATTTGAGGTAGTGAATTTATAAACGATTTTACTCTTTTAAAACTTCATGTATTGCATGTTC
>Tcruzi_Y11_KC9515971
ATGTCAGGTTGTTTATATAGAATATATGGAGTGGGATTTAGTTTGGGTTTTTTTATTATGTTACAGATAATATGTGGTGTTTGTTTAGCATGAATGTTTTTCAGTTGCTTTATATGTGCAAATTGGTATTTTATCTTATTTTTATGAGATTTTGATTTAGGTTTCGTGATTAGGAGTGTACACATCTGTTTCACCTCATTATTATATTTTTTATTATATGTGCATATATTTAAATGCATAGTGTTAGTAATTTTATTTGATACGCATTTGTTAGTGTGATTTGTAGGATTTATATTACTTATATTTATAATCATTATTGCATTTATTGGGTATGTGTTACCGTGTACAATGATGTCTTATTGAGGGTTAACAGTCTTTAGCAATATTTTAGCAACTGTTCCCATATTTGGTCAGTGATTATGTTATTGAATTTGAGGTAGTGAATTTATAAACGATTTTACTCTTTTAAAACTTCATGTATTGCATGTTC
>Tcruzi_Y77_KC9515961
ATGTCAGGTTGTTTATATAGAATATATGGAGTGGGATTTAGTTTGGGTTTTTTTATTATGTTACAGATAATATGTGGTGTTTGTTTAGCATGAATGTTTTTCAGTTGCTTTATATGTGCAAATTGGTATTTTATCTTATTTTTATGAGATTTTGATTTAGGTTTCGTGATTAGGAGTGTACACATCTGTTTCACCTCATTATTATATTTTTTATTATATGTGCATATATTTAAATGCATAGTGTTAGTAATTTTATTTGATACGCATTTGTTAGTGTGATTTGTAGGATTTATATTACTTATATTTATAATCATTATTGCATTTATTGGGTATGTGTTACCGTGTACAATGATGTCTTATTGAGGGTTAACAGTCTTTAGCAATATTTTAGCAACTGTTCCCATATTTGGTCAGTGATTATGTTATTGAATTTGAGGTAGTGAATTTATAAACGATTTTACTCTTTTAAAACTTCATGTATTGCATGTTC
>Tcruzi_SL5216_KC9515951
ATGTCAGGTTGTTTATATAGAATATATGGAGTGGGATTTAGTTTGGGTTTTTTTATTATGTTACAGATAATATGTGGTGTTTGTTTAGCATGAATGTTTTTCAGTTGCTTTATATGTGCAAATTGGTATTTTATCTTATTTTTATGAGATTTTGATTTAGGTTTCGTGATTAGGAGTGTACACATCTGTTTCACCTCATTATTATATTTTTTATTATATGTGCATATATTTAAATGCATAGTGTTAGTAATTTTATTTGATACGCATTTGTTAGTGTGATTTGTAGGATTTATATTACTTATATTTATAATCATTATTGCATTTATTGGGTATGTGTTACCGTGTACAATGATGTCTTATTGAGGGTTAACAGTCTTTAGCAATATTTTAGCAACTGTTCCCATATTTGGTCAGTGATTATGTTATTGAATTTGAGGTAGTGAATTTATAAACGATTTTACTCTTTTAAAACTTCATGTATTGCATGTTC
>Tcruzi_SL81_KC9515941
ATGTCAGGTTGTTTATATAGAATATATGGAGTGGGATTTAGTTTGGGTTTTTTTATTATGTTACAGATAATATGTGGTGTTTGTTTAGCATGAATGTTTTTCAGTTGCTTTATATGTGCAAATTGGTATTTTATCTTATTTTTATGAGATTTTGATTTAGGTTTCGTGATTAGGAGTGTACACATCTGTTTCACCTCATTATTATATTTTTTATTATATGTGCATATATTTAAATGCATAGTGTTAGTAATTTTATTTGATACGCATTTGTTAGTGTGATTTGTAGGATTTATATTACTTATATTTATAATCATTATTGCATTTATTGGGTATGTGTTACCGTGTACAATGATGTCTTATTGAGGGTTAACAGTCTTTAGCAATATTTTAGCAACTGTTCCCATATTTGGTCAGTGATTATGTTATTGAATTTGAGGTAGTGAATTTATAAACGATTTTACTCTTTTAAAACTTCATGTATTGCATGTTC
>Tcruzi_U72_KC9515931
ATGTCAGGTTGTTTATATAGAATATATGGAGTGGGATTTAGTTTGGGTTTTTTTATTATGTTACAGATAATATGTGGTGTTTGTTTAGCATGAATGTTTTTCAGTTGCTTTATATGTGCAAATTGGTATTTTATCTTATTTTTATGAGATTTTGATTTAGGTTTCGTGATTAGGAGTGTACACATCTGTTTCACCTCATTATTATATTTTTTATTATATGTGCATATATTTAAATGCATAGTGTTAGTAATTTTATTTGATACGCATTTGTTAGTGTGATTTGTAGGATTTATATTACTTATATTTATAATCATTATTGCATTTATTGGGTATGTGTTACCGTGTACAATGATGTCTTATTGAGGGTTAACAGTCTTTAGCAATATTTTAGCAACTGTTCCCATATTTGGTCAGTGATTATGTTATTGAATTTGAGGTAGTGAATTTATAAACGATTTTACTCTTTTAAAACTTCATGTATTGCATGTTC
>Tcruzi_Hap4_JF2679311
ATGTCAGGTTGTTTATATAGAATATATGGAGTGGGATTTAGTTTGGGTTTTTTTATTATGTTACAGATAATATGTGGTGTTTGTTTAGCATGAATGTTTTTCAGTTGCTTTATATGTGCAAATTGGTATTTCATCTTATTTTTATGAGATTTTGATTTAGGTTTCGTGATTAGGAGTGTACACATCTGTTTTACCTCATTATTATATTTTTTATTATATGTGCATATATTTAAATGCATAGTGTTAGTAATTTTATTTGATACGCATTTGTTAGTGTGATTTGTAGGATTTATATTACTTATATTTATAATCATTATTGCATTTATTGGGTATGTGTTACCGTGTACAATGATGTCTTATTGAGGGTTAACAGTCTTTAGCAATATTTTAGCAACTGTTCCCATATTTGGTCAGTGATTATGTTATTGAATTTGAGGTAGTGAATTTATAAACGATTTTACTCTTTTAAAACTTCATGTATTGCATGTTC
>Tcruzi_cruzi_TU18_cl2_AJ1309322
ATGTCAGGTTGTTTATATAGAATATATGGAGTGGGATTTAGTTTGGGTTTTTTTATTATGTTACAGATAATATGTGGTGTTTGTTTAGCATGAATGTTTTTCAGTTGCTTTATATGTGCAAATTGGTATTTCATCTTATTTTTATGAGATTTTGATTTAGGTTTCGTGATTAGGAGTGTACACATCTGTTTTACCTCATTATTATATTTTTTATTATATGTGCATATATTTAAATGCATAGTGTTAGTAATTTTATTTGATACGCATTTGTTAGTGTGATTTGTAGGATTTATATTACTTATATTTATAATCATTATTGCATTTATTGGGTATGTGTTACCGTGTACAATGATGTCTTATTGAGGGTTAACAGTCTTTAGCAATATTTTAGCAACTGTTCCCATATTTGGTCAGTGATTATGTTATTGAATTTGAGGTAGTGAATTTATAAACGATTTTACTCTTTTAAAACTTCATGTATTGCATGTTC
>Tcruzi_marinkellei_84_JN6512871
ATGTCAGGTTGTTTATATAGAGTATATGGAGTGGGATTTAGTTTAGGATTTTTTATTGCATTACAAATAATATGTGGTGTTTGTTTAGCATGAATGTTTTTTAGTTGTTTTATATGTGCAAATTGATATTTTATTTTATTTTTGTGAGATTTTGATTTAGGTTTTGTAATTAGGAGTATACATATTTGTTTTACTTCATTGTTATATTTTTTATTGTATGTACACATATTTAAATGTATTATACTAGTAATTCTATTTGATACACATCTACTAGTATGATTTGTAGGTTTTATATTATTTGTGTTTATAATAGTTATAGCATTTATTGGATATGTATTACCATGCACAATGATGTCATATTGAGGATTAACAGTTTTTAGCAATATATTAGCAACTGTCCCTGTGTTTGGCCAGTGGTTGTGTTATTGAATATGAGGCAGTGAATTTATAAATGATTTTACACTTTTAAAACTCCATGTGTTACATGTTT
>Tcruzi_marinkellei_225_JN6512851
ATGTCAGGTTGTTTATATAGAGTATATGGAGTGGGATTTAGTTTAGGATTTTTTATTGCATTACAAATAATATGTGGTGTTTGTTTAGCATGAATGTTTTTTAGTTGTTTTATATGTGCAAATTGATATTTTATTTTATTTTTGTGAGATTTTGATTTAGGTTTTGTAATTAGGAGTATACATATTTGTTTTACTTCATTGTTATATTTTTTATTGTATGTACACATATTTAAATGTATTATACTAGTAATTCTATTTGATACACATCTACTAGTATGATTTGTAGGTTTTATATTATTTGTGTTTATAATAGTTATAGCATTTATTGGATATGTATTACCATGCACAATGATGTCATATTGAGGATTAACAGTTTTTAGCAATATATTAGCAACTGTCCCTGTGTTTGGCCAGTGGTTGTGTTATTGAATATGAGGCAGTGAATTTATAAATGATTTTACACTTTTAAAACTCCATGTGTTACATGTTT
>Tcruzi_marinkellei_82_JN6512831
ATGTCAGGTTGTTTATATAGAGTATATGGAGTGGGATTTAGTTTAGGATTTTTTATTGCATTACAAATAATATGTGGTGTTTGTTTAGCATGAATGTTTTTTAGTTGTTTTATATGTGCAAATTGATATTTTATTTTATTTTTGTGAGATTTTGATTTAGGTTTTGTAATTAGGAGTATACATATTTGTTTTACTTCATTGTTATATTTTTTATTGTATGTACACATATTTAAATGTATTATACTAGTAATTCTATTTGATACACATCTACTAGTATGATTTGTAGGTTTTATATTATTTGTGTTTATAATAGTTATAGCATTTATTGGATATGTATTACCATGCACAATGATGTCATATTGAGGATTAACAGTTTTTAGCAATATATTAGCAACTGTCCCTGTGTTTGGCCAGTGGTTGTGTTATTGAATATGAGGCAGTGAATTTATAAATGATTTTACACTTTTAAAACTCCATGTGTTACATGTTT
>Tcruzi_marinkellei_80_JN6512821
ATGTCAGGTTGTTTATATAGAGTATATGGAGTGGGATTTAGTTTAGGATTTTTTATTGCATTACAAATAATATGTGGTGTTTGTTTAGCATGAATGTTTTTTAGTTGTTTTATATGTGCAAATTGATATTTTATTTTATTTTTGTGAGATTTTGATTTAGGTTTTGTAATTAGGAGTATACATATTTGTTTTACTTCATTGTTATATTTTTTATTGTATGTACACATATTTAAATGTATTATACTAGTAATTCTATTTGATACACATCTACTAGTATGATTTGTAGGTTTTATATTATTTGTGTTTATAATAGTTATAGCATTTATTGGATATGTATTACCATGCACAATGATGTCATATTGAGGATTAACAGTTTTTAGCAATATATTAGCAACTGTCCCTGTGTTTGGCCAGTGGTTGTGTTATTGAATATGAGGCAGTGAATTTATAAATGATTTTACACTTTTAAAACTCCATGTGTTACATGTTT
>Tcruzi_marinkellei_79_JN6512811
ATGTCAGGTTGTTTATATAGAGTATATGGAGTGGGATTTAGTTTAGGATTTTTTATTGCATTACAAATAATATGTGGTGTTTGTTTAGCATGAATGTTTTTTAGTTGTTTTATATGTGCAAATTGATATTTTATTTTATTTTTGTGAGATTTTGATTTAGGTTTTGTAATTAGGAGTATACATATTTGTTTTACTTCATTGTTATATTTTTTATTGTATGTACACATATTTAAATGTATTATACTAGTAATTCTATTTGATACACATCTACTAGTATGATTTGTAGGTTTTATATTATTTGTGTTTATAATAGTTATAGCATTTATTGGATATGTATTACCATGCACAATGATGTCATATTGAGGATTAACAGTTTTTAGCAATATATTAGCAACTGTCCCTGTGTTTGGCCAGTGGTTGTGTTATTGAATATGAGGCAGTGAATTTATAAATGATTTTACACTTTTAAAACTCCATGTGTTACATGTTT
>Tcruzi_marinkellei_27_JN6512801
ATGTCAGGTTGTTTATATAGAGTATATGGAGTGGGATTTAGTTTAGGATTTTTTATTGCATTACAAATAATATGTGGTGTTTGTTTAGCATGAATGTTTTTTAGTTGTTTTATATGTGCAAATTGATATTTTATTTTATTTTTGTGAGATTTTGATTTAGGTTTTGTAATTAGGAGTATACATATTTGTTTTACTTCATTGTTATATTTTTTATTGTATGTACACATATTTAAATGTATTATACTAGTAATTCTATTTGATACACATCTACTAGTATGATTTGTAGGTTTTATATTATTTGTGTTTATAATAGTTATAGCATTTATTGGATATGTATTACCATGCACAATGATGTCATATTGAGGATTAACAGTTTTTAGCAATATATTAGCAACTGTCCCTGTGTTTGGCCAGTGGTTGTGTTATTGAATATGAGGCAGTGAATTTATAAATGATTTTACACTTTTAAAACTCCATGTGTTACATGTTT
>Tcruzi_marinkellei_26_JN6512791
ATGTCAGGTTGTTTATATAGAGTATATGGAGTGGGATTTAGTTTAGGATTTTTTATTGCATTACAAATAATATGTGGTGTTTGTTTAGCATGAATGTTTTTTAGTTGTTTTATATGTGCAAATTGATATTTTATTTTATTTTTGTGAGATTTTGATTTAGGTTTTGTAATTAGGAGTATACATATTTGTTTTACTTCATTGTTATATTTTTTATTGTATGTACACATATTTAAATGTATTATACTAGTAATTCTATTTGATACACATCTACTAGTATGATTTGTAGGTTTTATATTATTTGTGTTTATAATAGTTATAGCATTTATTGGATATGTATTACCATGCACAATGATGTCATATTGAGGATTAACAGTTTTTAGCAATATATTAGCAACTGTCCCTGTGTTTGGCCAGTGGTTGTGTTATTGAATATGAGGCAGTGAATTTATAAATGATTTTACACTTTTAAAACTCCATGTGTTACATGTTT
>Tcruzi_marinkellei_24_JN6512781
ATGTCAGGTTGTTTATATAGAGTATATGGAGTGGGATTTAGTTTAGGATTTTTTATTGCATTACAAATAATATGTGGTGTTTGTTTAGCATGAATGTTTTTTAGTTGTTTTATATGTGCAAATTGATATTTTATTTTATTTTTGTGAGATTTTGATTTAGGTTTTGTAATTAGGAGTATACATATTTGTTTTACTTCATTGTTATATTTTTTATTGTATGTACACATATTTAAATGTATTATACTAGTAATTCTATTTGATACACATCTACTAGTATGATTTGTAGGTTTTATATTATTTGTGTTTATAATAGTTATAGCATTTATTGGATATGTATTACCATGCACAATGATGTCATATTGAGGATTAACAGTTTTTAGCAATATATTAGCAACTGTCCCTGTGTTTGGCCAGTGGTTGTGTTATTGAATATGAGGCAGTGAATTTATAAATGATTTTACACTTTTAAAACTCCATGTGTTACATGTTT
>Tcruzi_marinkellei_278_JN6512841
ATGTCAGGTTGTTTATATAGAGTATATGGAGTGGGATTTAGTTTAGGATTTTTTATTGCATTACAAATAATATGTGGTGTTTGTTTAGCATGAATGTTTTTTAGTTGTTTTATATGTGCAAATTGATATTTTATTTTATTTTTGTGAGATTTTGATTTAGGTTTTGTAATTAGGAGTATACATATTTGTTTTACTTCATTGTTATATTTTTTATTGTATGTACACATATTTAAATGTATTATACTAGTAATTCTATTTGATACACATCTACTAGTATGATTTGTAGGTTTTATATTATTTGTGTTTATAATAGTTATAGCATTTATTGGATATGTATTACCATGCACAATGATGTCATATTGAGGATTAACAGTTTTTAGCAATATATTAGCAACTGTCCCTGTGTTTGGCCAGTGGTTGTGTTATTGAATATGAGGCAGTGAATTTATAAATGATTTTACACTTTTAAAACTCCATGTGTTACATGTTG
>Tcruzi_marinkellei_TryCC_1093_FJ0022621
ATGTCAGGTTGTTTATATAGAGTGTACGGAGTGGGATTTAGTTTAGGATTTTTTATTGCGTTACAAATAATATGTGGTGTTTGTTTAGCATGAATGTTTTTTAGTTGTTTTATATGTGCAAATTGATATTTTATTTTATTTTTATGAGATTTCGACTTAGGTTTTGTAATCAGGAGCGTACATATTTGTTTTACTTCATTGTTATATTTTTTATTGTATGTGCACATATTTAAATGTATTATATTAGTAATTTTATTCGATACACATCTATTAGTGTGATTTGTAGGTTTTATATTATTTGTGTTTATAATAGTTATAGCATTTATTGGATATGTATTGCCATGTACAATGATGTCATATTGAGGATTAACAGTTTTTAGTAATATATTAGCAACTGTTCCTGTGTTCGGCCAGTGACTGTGTTATTGAATATGAGGCAGTGAATTTATAAATGATTTTACACTTTTAAAACTCCATGTGTTACATGTTT
>Tcruzi_marinkellei_M1117_AJ1309272
ATGTCAGGTTGTTTATATAGAGTGTACGGAGTGGGATTTAGTTTAGGATTTTTTATTGCGTTACAAATAATATGTGGTGTTTGTTTAGCATGAATGTTTTTTAGTTGTTTTATATGTGCAAATTGATATTTTATTTTATTTTTATGAGATTTCGACTTAGGTTTTGTAATCAGGAGCGTACATATTTGTTTTACTTCATTGTTATATTTTTTATTGTATGTGCACATATTTAAATGTATTATATTAGTAATTTTATTCGATACACATCTATTAGTGTGATTTGTAGGTTTTATATTATTTGTGTTTATAATAGTTATAGCATTTATTGGATATGTATTGCCATGTACAATGATGTCATATTGAGGATTAACAGTTTTTAGTAATATATTAGCAACTGTTCCTGTGTTCGGCCAGTGACTGTGTTATTGAATATGAGGCAGTGAATTTATAAATGATTTTACACTTTTAAAACTCCATGTGTTACATGTTT
>Tcruzi_marinkellei_TryCC_1067_FJ9002471
ATGTCAGGTTGTTTATATAGAGTGTACGGAGTGGGATTTAGTTTAGGATTTTTTATTGCGTTACAAATAATATGTGGTGTTTGTTTAGCATGAATGTTTTTTAGTTGTTTTATATGTGCAAATTGATATTTTATTTTATTTTTATGAGATTTCGACTTAGGTTTTGTAATCAGGAGCGTACATATTTGTTTTACTTCATTGTTATATTTTTTATTGTATGTGCACATATTTAAATGTATTATATTAGTAATTTTATTCGATACACATCTATTAGTGTGATTTGTAGGTTTTATATTATTTGTGTTTATAATAGTTATAGCATTTATTGGATATGTATTGCCATGTACAATGATGTCATATTGAGGATTAACAGTTTTTAGTAATATATTAGCAACTGTTCCTGTGTTCGGCCAGTGACTGTGTTATTGAATATGAGGCAGTGAATTTATAAATGATTTTACACTTTTAAAACTCCATGTGTTACATGTTT
>Tcruzi_marinkellei_TryCC_494_FJ9002461
ATGTCAGGTTGTTTATATAGAGTGTACGGAGTGGGATTTAGTTTAGGATTTTTTATTGCGTTACAAATAATATGTGGTGTTTGTTTAGCATGAATGTTTTTTAGTTGTTTTATATGTGCAAATTGATATTTTATTTTATTTTTATGAGATTTCGACTTAGGTTTTGTAATCAGGAGCGTACATATTTGTTTTACTTCATTGTTATATTTTTTATTGTATGTGCACATATTTAAATGTATTATATTAGTAATTTTATTCGATACACATCTATTAGTGTGATTTGTAGGTTTTATATTATTTGTGTTTATAATAGTTATAGCATTTATTGGATATGTATTGCCATGTACAATGATGTCATATTGAGGATTAACAGTTTTTAGTAATATATTAGCAACTGTTCCTGTGTTCGGCCAGTGACTGTGTTATTGAATATGAGGCAGTGAATTTATAAATGATTTTACACTTTTAAAACTCCATGTGTTACATGTTT
>Tcruzi_marinkellei_TryCC_1089_FJ9002481
ATGTCAGGTTGTTTATATAGAGTGTATGGAGTGGGATTTAGTTTAGGATTTTTTATTGCGTTACAAATAATATGTGGTGTTTGTTTAGCATGAATGTTTTTTAGTTGTTTTATATGTGCAAATTGATATTTTATTTTATTTTTATGAGATTTCGATTTAGGTTTTGTAATCAGGAGCGTACATATTTGTTTTACTTCATTGTTATATTTTTTATTGTATGTACACATATTTAAATGTATTATATTAGTAATCTTATTTGATACACATCTATTAGTGTGGTTTGTAGGTTTTATATTATTTGTGTTTATAATAATTATAGCATTTATCGGATATGTATTGCCATGCACAATGATGTCATATTGAGGATTAACAGTTTTTAGTAATATATTAGCAACTGTTCCTGTGTTCGGTCAGTGATTATGTTATTGAATATGAGGCAGTGAATTTATAAATGATTTTACACTTTTAAAACTCCATGTGTTACATGTTT
>Tcruzi_Griffin_FJ5556501
ATGTCAGGTTGCTTATATAGAATATATGGAGTGGGGTTTAGTTTAGGTTTTTTTATTATGTTACAGATAATATGTGGTGTTTGTTTAGCGTGAATGTTTTTTAGTTGTTTTATTTGTGCGAATTGATATTTTATTTTATTTTTGTGAGATTTTGACTTAGGTTTTGTAATTAGAAGTATTCATATCTGTTTCACTTCCTTATTATATTTTTTATTATATGTACATATATTTAAATGTATAATATTGGTAATTTTATTCGACACACATTTATTAGTGTGATTTGTAGGATTTGTATTATTAATGTTTATAATAATTATTGCATTTATCGGATATGTGTTACCATGTACAATGATGTCTTATTGAGGATTAACAGTTTTTAGTAATATTTTAGCAACTGTACCTGTGATCGGCCAGTGATTGTGTTATTGAATATGAGGTAGTGAATTTATAAACGATTTTACGCTTTTAAAACTTCACGTATTACACGTTT
>Tcruzi_91122102_FJ5556481
ATGTCAGGTTGCTTATATAGAATATATGGAGTGGGGTTTAGTTTAGGTTTTTTTATTATGTTACAGATAATATGTGGTGTTTGTTTAGCGTGAATGTTTTTTAGTTGTTTTATTTGTGCGAATTGATATTTTATTTTATTTTTGTGAGATTTTGACTTAGGTTTTGTAATTAGAAGTATTCATATCTGTTTCACTTCCTTATTATATTTTTTATTATATGTACATATATTTAAATGTATAATATTGGTAATTTTATTCGACACACATTTATTAGTGTGATTTGTAGGATTTGTATTATTAATGTTTATAATAATTATTGCATTTATCGGATATGTGTTACCATGTACAATGATGTCTTATTGAGGATTAACAGTTTTTAGTAATATTTTAGCAACTGTACCTGTGATCGGCCAGTGATTGTGTTATTGAATATGAGGTAGTGAATTTATAAACGATTTTACGCTTTTAAAACTTCACGTATTACACGTTT
>Tcruzi_STC10R_FJ5556511
ATGTCAGGTTGCTTATATAGAATATATGGAGTGGGGTTTAGTTTAGGTTTTTTTATTATGTTACAGATAATATGTGGTGTTTGTTTAGCGTGAATGTTTTTTAGTTGTTTTATTTGTGCGAATTGATATTTTATTTTATTTTTGTGAGATTTTGACTTAGGTTTTGTAATTAGAAGTATTCATATCTGTTTCACTTCCTTATTATATTTTTTATTATATGTACATATATTTAAATGTATAATATTGGTAATTTTATTCGACACACATTTATTAGTGTGATTTGTAGGATTTGTATTATTAATGTTTATAATAATTATTGCATTTATCGGATATGTGTTACCATGTACAATGATGTCTTATTGAGGATTAACAGTTTTTAGTAATATTTTAGCAACTGTACCTGTGATCGGCCAGTGATTGTGTTATTGAATATGAGGTAGTGAATTTATAAATGATTTTACGCTTTTAAAACTTCACGTATTACACGTTT
>Tcruzi_cruzi_Stc33RAJ4397271
ATGTCAGGTTGCTTATATAGAATATATGGAGTGGGGTTTAGTTTAGGTTTTTTTATTATGTTACAGATAATATGTGGTGTTTGTTTAGCGTGAATGTTTTTTAGTTGTTTTATTTGTGCGAATTGATATTTTATTTTATTTTTGTGAGATTTTGACTTAGGTTTTGTAATTAGAAGTATTCATATCTGTTTCACTTCCTTATTATATTTTTTATTATATGTACATATATTTAAATGTATAATATTGGTAATTTTATTCGACACACATTTATTAGTGTGATTTGTAGGATTTGTATTATTAATGTTTATAATAATTATTGCATTTATCGGATATGTGTTACCATGTACAATGATGTCTTATTGAGGATTAACAGTTTTTAGTAATATTTTAGCAACTGTACCTGTGATCGGCCAGTGATTGTGTTATTGAATATGAGGTAGTGAATTTATAAATGATTTTACGCTTTTAAAACTTCACGTATTGCACGTTT
>UNVERIFIEDTcruzi_93070103Pcl1_cytb-like_JQ5813331
ATGTCAGGTTGCTTATATAGAATATATGGAGTGGGGTTTAGTTTAGGTTTTTTTATTATGTTACAGATAATATGTGGTGTTTGTTTAGCGTGAATGTTTTTTAGTTGTTTTATTTGTGCGAATTGATATTTTATTTTATTTTTGTGAGATTTTGACTTAGGTTTTGTAATTAGAAGTATTCATATCTGTTTCACTTCCTTATTATATTTTTTATTATATGTACATATATTTAAATGTATAATATTGGTAATTTTATTCGACACACATTTATTAGTGTGATTTGTAGGATTTGTATTATTAATGTTTATAATAATTATTGCATTTATCGGATATGTGTTACCATGTACAATGATGTCTTATTGAGGATTAACAGTTTTTAGTAATATTTTAGCAACTGTACCTGTGATCGGCCAGTGATTGTGTTATTGAATATGAGGTAGTGAATTTATAAACGATTTTACGCTTTTAAAACTTCACGTATTGCACGTTT
>UNVERIFIEDTcruzi_92122102R_cytb-like_JQ5813651
ATGTCAGGTTGCTTATATAGAATATATGGAGTGGGGTTTAGTTTAGGTTTTTTTATTATGTTACAGATAATATGTGGTGTTTGTTTAGCGTGAATGTTTTTTAGTTGTTTTATTTGTGCGAATTGATATTTTATTTTATTTTTGTGAGATTTTGACTTAGGTTTTGTAATTAGAAGTATTCATATCTGTTTCACTTCCTTATTATATTTTTTATTATATGTACATATATTTAAATGTATAATATTGGTAATTTTATTCGACACACATTTATTAGTGTGATTTGTAGGATTTGTATTATTAATGTTTATAATAATTATTGCATTTATCGGATATGTGTTACCATGTACAATGATGTCTTATTGAGGATTAACAGTTTTTAGTAATATTTTAGCAACTGTACCTGTGATCGGCCAGTGATTGTGTTATTGAATATGAGGTAGTGAATTTATAAACGATTTTACGCTTTTAAAACTTCACGTATTGCACGTTT
>Tcruzi_cruzi_DogT_AJ1309302
ATGTCAGGTTGCTTATATAGAATATATGGAGTGGGGTTTAGTTTAGGTTTTTTTATTATGTTACAGATAATATGTGGTGTTTGTTTAGCGTGAATGTTTTTTAGTTGTTTTATTTGTGCGAATTGATATTTTATTTTATTTTTGTGAGATTTTGACTTAGGTTTTGTAATTAGAAGTATTCATATCTGTTTCACTTCCTTATTATATTTTTTATTATATGTACATATATTTAAATGTATAATATTGGTAATTTTATTCGACACACATTTATTAGTGTGATTTGTAGGATTTGTATTATTAATGTTTATAATAATTATTGCATTTATCGGATATGTGTTACCATGTACAATGATGTCTTATTGAGGATTAACAGTTTTTAGTAATATTTTAGCAACTGTACCTGTGATCGGCCAGTGATTGTGTTATTGAATATGAGGTAGTGAATTTATAAACGATTTTACGCTTTTAAAACTTCACGTATTGCACGTTT
>UNVERIFIEDTcruzi_CM17_cytb-like_JQ5813691
ATGTCAGGTTGCTTATATAGAATATATGGAGTGGGGTTTAGTTTAGGTTTTTTTATTATGTTACAGATAATATGTGGTGTCTGTTTAGCGTGAATGTTTTTTAGTTGTTTTATTTGTGCAAATTGATATTTTATTTTATTTTTATGAGATTTTGATTTAGGTTTTGTAATTAGAAGTATTCATATTTGTTTCACTTCCTTATTATATTTTTTATTATATGTGCATATATTTAAATGTATAATATTGGTAATTTTATTCGACACACATTTATTAGTGTGATTTGTAGGATTTGTATTATTTATGTTCATAATAGTTATTGCATTTATTGGATATGTGTTACCATGTACAATGATGTCTTATTGAGGATTAACAGTTTTTAGTAATATTTTAGCAACTGTACCTGTGATCGGTCAGTGATTGTGTTATTGAATATGAGGTAGTGAATTTATAAATGATTTTACGCTTTTAAAACTTCACGTATTGCACGTTT
>Tcruzi_Hap9_JF2679361
ATGTCAGGTTGCTTATATAGAATATATGGAGTGGGGTTTAGTTTAGGTTTTTTTATTATGTTACAGATAATATGTGGTGTCTGTTTAGCGTGAATGTTTTTTAGTTGTTTTATTTGTGCAAATTGATATTTTATTTTATTTTTGTGAGATTTTGATTTAGGTTTTGTAATTAGAAGTATTCATATTTGTTTCACTTCCTTATTATATTTTTTATTATATGTGCATATATTTAAATGTATAATATTGGTAATTTTATTCGACACACATTTATTAGTGTGATTTGTAGGATTTGTATTATTTATGTTCATAATAGTTATTGCATTTATTGGATATGTGTTACCATGTACAATGATGTCTTATTGAGGATTAACAGTTTTTAGTAATATTTTAGCAACTGTCCCTGTGATCGGTCAGTGATTGTGTTATTGAATATGAGGTAGTGAATTTATAAATGATTTTACGCTTTTAAAACTTCACGTATTACACGTTC
>Tcruzi_TCCUSP668_EU8563721
ATGTCAGGTTGCTTATATAGAATATATGGAGTGGGGTTTAGTTTAGGTTTTTTTATTATGTTTCAGATAATATGTGGTGTCTGTTTAGCGTGAATGTTTTTTAGTTGTTTTATTTGTGCAAATTGATATTTTATTTTATTTTTGTGAGATTTTGATTTAGGTTTTGTAATTAGAAGTATTCATATTTGTTTCACTTCCTTATTATATTTTTTATTATATGTGCATATATTTAAATGTATAATATTGGTAATTTTATTCGACACACATTTATTAGTGTGATTTGTAGGATTTGTATTATTTATGTTCATAATAGTTATTGCATTTATTGGATATGTGTTACCATGTACAATGATGTCTTATTGAGGATTAACAGTTTTTAGTAATATTTTAGCAACTGTACCTGTGATCGGTCAGTGATTGTGTTATTGAATATGAGGTAGTGAATTTATAAATGATTTTACGCTTTTAAAACTTCACGTATTACACGTTT
>Tcruzi_Hap8_JF2679351
ATGTCAGGTTGCTTATATAGAATATATGGAGTGGGGTTTAGCTTAGGTTTTTTTATTATGTTACAGATAATATGTGGTGTCTGTTTAGCGTGAATGTTTTTTAGTTGTTTTATTTGTGCAAATTGATATTTTATTTTATTTTTGTGAGATTTTGATTTAGGTTTTGTAATTAGAAGTATTCATATTTGTTTCACTTCCTTATTATATTTTTTATTATATGTGCATATATTTAAATGTATAATATTGGTAATTTTATTCGACACACATTTATTAGTGTGATTTGTAGGATTTGTATTATTTATGTTCATAATAGTTATTGCATTTATTGGATATGTGTTACCATGTACAATGATGTCTTATTGAGGATTAACAGTTTTTAGTAATATTTTAGCAACTGTACCTGTGATCGGTCAGTGATTGTGTTATTGAATATGAGGTAGTGAATTTATAAATGATTTTACGCTTTTAAAACTTCACGTATTACACGTTC
>UNVERIFIEDTcruzi_Saimiri3cl1_cytb-like_JQ5813701
ATGTCAGGTTGCTTATATAGAATATATGGAGTGGGGTTTAGTTTAGGTTTTTTTATTATGTTACAGATAATATGTGGTGTCTGTTTAGCGTGAATGTTTTTTAGTTGTTTTATTTGTGCAAATTGATATTTTATTTTATTTTTGTGAGATTTTGATTTAGGTTTTGTAATTAGAAGTATTCATATTTGTTTCACTTCCTTATTATATTTTTTATTATATGTGCATATATTTAAATGTATAATATTGGTAATTTTATTCGACACACATTTATTAGTGTGATTTGTAGGATTTGTATTATTTATGTTCATAATAGTTATTGCATTTATTGGATATGTGTTACCATGTACAATGATGTCTTATTGAGGATTAACAGTTTTTAGTAATATTTTAGCAACTGTACCTGTGATCGGTCAGTGATTGTGTTATTGAATATGAGGTAGTGAATTTATAAATGATTTTACGCTTTTAAATCTTCACGTATTACACGTTT
>Tcruzi_Hap6_JF2679331
ATGTCAGGTTGCTTATATAGAATATATGGAGTGGGGTTTAGTTTAGGTTTTTTTATTATGTTACAGATAATATGTGGTGTCTGTTTAGCGTGAATGTTTTTTAGTTGTTTTATTTGTGCAAATTGATATTTTATTTTATTTTTGTGAGATTTTGATTTAGGTTTTGTAATTAGAAGTATTCATATTTGTTTCACTTCCTTATTATATTTTTTATTATATGTGCATATATTTAAATGTATAATATTGGTAATTTTATTCGACACACATTTATTAGTGTGATTTGTAGGATTTGTATTATTTATGTTCATAATAGTTATTGCATTTATTGGATATGTGTTACCATGTACAATGATGTCTTATTGAGGATTAACAGTTTTTAGTAATATTTTAGCAACTGTACCTGTGATCGGTCAGTGATTGTGTTATTGAATATGAGGTAGTGAATTTATAAATGATTTTACGCTTTTAAAACTTCACGTATTACACGTTC
>Tcruzi_MNcl2_EU5593251
ATGTCAGGTTGCTTATATAGAATATATGGAGTGGGGTTTAGTTTAGGTTTTTTTATTATGTTACAGATAATATGTGGTGTCTGTTTAGCGTGAATGTTTTTTAGTTGTTTTATTTGTGCAAATTGATATTTTATTTTATTTTTGTGAGATTTTGATTTAGGTTTTGTAATTAGAAGTATTCATATTTGTTTCACTTCCTTATTATATTTTTTATTATATGTGCATATATTTAAATGTATAATATTGGTAATTTTATTCGACACACATTTATTAGTGTGATTTGTAGGATTTGTATTATTTATGTTCATAATAGTTATTGCATTTATTGGATATGTGTTACCATGTACAATGATGTCTTATTGAGGATTAACAGTTTTTAGTAATATTTTAGCAACTGTACCTGTGATCGGTCAGTGATTGTGTTATTGAATATGAGGTAGTGAATTTATAAATGATTTTACGCTTTTAAAACTTCACGTATTACACGTTC
>Tcruzi_F0V195_EU5593221
ATGTCAGGTTGCTTATATAGAATATATGGAGTGGGGTTTAGTTTAGGTTTTTTTATTATGTTACAGATAATATGTGGTGTCTGTTTAGCGTGAATGTTTTTTAGTTGTTTTATTTGTGCAAATTGATATTTTATTTTATTTTTGTGAGATTTTGATTTAGGTTTTGTAATTAGAAGTATTCATATTTGTTTCACTTCCTTATTATATTTTTTATTATATGTGCATATATTTAAATGTATAATATTGGTAATTTTATTCGACACACATTTATTAGTGTGATTTGTAGGATTTGTATTATTTATGTTCATAATAGTTATTGCATTTATTGGATATGTGTTACCATGTACAATGATGTCTTATTGAGGATTAACAGTTTTTAGTAATATTTTAGCAACTGTACCTGTGATCGGTCAGTGATTGTGTTATTGAATATGAGGTAGTGAATTTATAAATGATTTTACGCTTTTAAAACTTCACGTATTACACGTTC
>Tcruzi_cruzi_X1092AJ4397261
ATGTCAGGTTGCTTATATAGAATATATGGAGTGGGGTTTAGTTTAGGTTTTTTTATTATGTTACAGATAATATGTGGTGTCTGTTTAGCGTGAATGTTTTTTAGTTGTTTTATTTGTGCAAATTGATATTTTATTTTATTTTTGTGAGATTTTGATTTAGGTTTTGTAATTAGAAGTATTCATATTTGTTTCACTTCCTTATTATATTTTTTATTATATGTGCATATATTTAAATGTATAATATTGGTAATTTTATTCGACACACATTTATTAGTGTGATTTGTAGGATTTGTATTATTTATGTTCATAATAGTTATTGCATTTATTGGATATGTGTTACCATGTACAATGATGTCTTATTGAGGATTAACAGTTTTTAGTAATATTTTAGCAACTGTACCTGTGATCGGTCAGTGATTGTGTTATTGAATATGAGGTAGTGAATTTATAAATGATTTTACGCTTTTAAAACTTCACGTATTACACGTTC
>Tcruzi_cruzi_9280AJ4397251
ATGTCAGGTTGCTTATATAGAATATATGGAGTGGGGTTTAGTTTAGGTTTTTTTATTATGTTACAGATAATATGTGGTGTCTGTTTAGCGTGAATGTTTTTTAGTTGTTTTATTTGTGCAAATTGATATTTTATTTTATTTTTGTGAGATTTTGATTTAGGTTTTGTAATTAGAAGTATTCATATTTGTTTCACTTCCTTATTATATTTTTTATTATATGTGCATATATTTAAATGTATAATATTGGTAATTTTATTCGACACACATTTATTAGTGTGATTTGTAGGATTTGTATTATTTATGTTCATAATAGTTATTGCATTTATTGGATATGTGTTACCATGTACAATGATGTCTTATTGAGGATTAACAGTTTTTAGTAATATTTTAGCAACTGTACCTGTGATCGGTCAGTGATTGTGTTATTGAATATGAGGTAGTGAATTTATAAATGATTTTACGCTTTTAAAACTTCACGTATTACACGTTC
>Tcruzi_cruzi_GuatequeAJ4397241
ATGTCAGGTTGCTTATATAGAATATATGGAGTGGGGTTTAGTTTAGGTTTTTTTATTATGTTACAGATAATATGTGGTGTCTGTTTAGCGTGAATGTTTTTTAGTTGTTTTATTTGTGCAAATTGATATTTTATTTTATTTTTGTGAGATTTTGATTTAGGTTTTGTAATTAGAAGTATTCATATTTGTTTCACTTCCTTATTATATTTTTTATTATATGTGCATATATTTAAATGTATAATATTGGTAATTTTATTCGACACACATTTATTAGTGTGATTTGTAGGATTTGTATTATTTATGTTCATAATAGTTATTGCATTTATTGGATATGTGTTACCATGTACAATGATGTCTTATTGAGGATTAACAGTTTTTAGTAATATTTTAGCAACTGTACCTGTGATCGGTCAGTGATTGTGTTATTGAATATGAGGTAGTGAATTTATAAATGATTTTACGCTTTTAAAACTTCACGTATTACACGTTC
>Tcruzi_cruzi_X57AJ4397231
ATGTCAGGTTGCTTATATAGAATATATGGAGTGGGGTTTAGTTTAGGTTTTTTTATTATGTTACAGATAATATGTGGTGTCTGTTTAGCGTGAATGTTTTTTAGTTGTTTTATTTGTGCAAATTGATATTTTATTTTATTTTTGTGAGATTTTGATTTAGGTTTTGTAATTAGAAGTATTCATATTTGTTTCACTTCCTTATTATATTTTTTATTATATGTGCATATATTTAAATGTATAATATTGGTAATTTTATTCGACACACATTTATTAGTGTGATTTGTAGGATTTGTATTATTTATGTTCATAATAGTTATTGCATTTATTGGATATGTGTTACCATGTACAATGATGTCTTATTGAGGATTAACAGTTTTTAGTAATATTTTAGCAACTGTACCTGTGATCGGTCAGTGATTGTGTTATTGAATATGAGGTAGTGAATTTATAAATGATTTTACGCTTTTAAAACTTCACGTATTACACGTTC
>Tcruzi_cruzi_SC43AJ4397211
ATGTCAGGTTGCTTATATAGAATATATGGAGTGGGGTTTAGTTTAGGTTTTTTTATTATGTTACAGATAATATGTGGTGTCTGTTTAGCGTGAATGTTTTTTAGTTGTTTTATTTGTGCAAATTGATATTTTATTTTATTTTTGTGAGATTTTGATTTAGGTTTTGTAATTAGAAGTATTCATATTTGTTTCACTTCCTTATTATATTTTTTATTATATGTGCATATATTTAAATGTATAATATTGGTAATTTTATTCGACACACATTTATTAGTGTGATTTGTAGGATTTGTATTATTTATGTTCATAATAGTTATTGCATTTATTGGATATGTGTTACCATGTACAATGATGTCTTATTGAGGATTAACAGTTTTTAGTAATATTTTAGCAACTGTACCTGTGATCGGTCAGTGATTGTGTTATTGAATATGAGGTAGTGAATTTATAAATGATTTTACGCTTTTAAAACTTCACGTATTACACGTTC
>Tcruzi_cruzi_Tulahuen_cl2_AJ1309362
ATGTCAGGTTGCTTATATAGAATATATGGAGTGGGGTTTAGTTTAGGTTTTTTTATTATGTTACAGATAATATGTGGTGTCTGTTTAGCGTGAATGTTTTTTAGTTGTTTTATTTGTGCAAATTGATATTTTATTTTATTTTTGTGAGATTTTGATTTAGGTTTTGTAATTAGAAGTATTCATATTTGTTTCACTTCCTTATTATATTTTTTATTATATGTGCATATATTTAAATGTATAATATTGGTAATTTTATTCGACACACATTTATTAGTGTGATTTGTAGGATTTGTATTATTTATGTTCATAATAGTTATTGCATTTATTGGATATGTGTTACCATGTACAATGATGTCTTATTGAGGATTAACAGTTTTTAGTAATATTTTAGCAACTGTACCTGTGATCGGTCAGTGATTGTGTTATTGAATATGAGGTAGTGAATTTATAAATGATTTTACGCTTTTAAAACTTCACGTATTACACGTTC
>Tcruzi_cruzi_CL_Brener_AJ1309352
ATGTCAGGTTGCTTATATAGAATATATGGAGTGGGGTTTAGTTTAGGTTTTTTTATTATGTTACAGATAATATGTGGTGTCTGTTTAGCGTGAATGTTTTTTAGTTGTTTTATTTGTGCAAATTGATATTTTATTTTATTTTTGTGAGATTTTGATTTAGGTTTTGTAATTAGAAGTATTCATATTTGTTTCACTTCCTTATTATATTTTTTATTATATGTGCATATATTTAAATGTATAATATTGGTAATTTTATTCGACACACATTTATTAGTGTGATTTGTAGGATTTGTATTATTTATGTTCATAATAGTTATTGCATTTATTGGATATGTGTTACCATGTACAATGATGTCTTATTGAGGATTAACAGTTTTTAGTAATATTTTAGCAACTGTACCTGTGATCGGTCAGTGATTGTGTTATTGAATATGAGGTAGTGAATTTATAAATGATTTTACGCTTTTAAAACTTCACGTATTACACGTTC
>Tcruzi_cruzi_MN_cl2_AJ1309342
ATGTCAGGTTGCTTATATAGAATATATGGAGTGGGGTTTAGTTTAGGTTTTTTTATTATGTTACAGATAATATGTGGTGTCTGTTTAGCGTGAATGTTTTTTAGTTGTTTTATTTGTGCAAATTGATATTTTATTTTATTTTTGTGAGATTTTGATTTAGGTTTTGTAATTAGAAGTATTCATATTTGTTTCACTTCCTTATTATATTTTTTATTATATGTGCATATATTTAAATGTATAATATTGGTAATTTTATTCGACACACATTTATTAGTGTGATTTGTAGGATTTGTATTATTTATGTTCATAATAGTTATTGCATTTATTGGATATGTGTTACCATGTACAATGATGTCTTATTGAGGATTAACAGTTTTTAGTAATATTTTAGCAACTGTACCTGTGATCGGTCAGTGATTGTGTTATTGAATATGAGGTAGTGAATTTATAAATGATTTTACGCTTTTAAAACTTCACGTATTACACGTTC
>Tcruzi_TryCC_187_FJ5556321
ATGTCAGGTTGCTTATATAGAATATATGGAGTGGGGTTTAGTTTAGGTTTTTTTATTATGTTACAGATAATATGTGGTGTCTGTTTAGCGTGAATGTTTTTTAGTTGTTTTATTTGTGCAAATTGATATTTTATTTTATTTTTGTGAGATTTTGATTTAGGTTTTGTAATTAGAAGTATTCATATTTGTTTCACTTCCTTATTATATTTTTTATTATATGTGCATATATTTAAATGTATAATATTGGTAATTTTATTCGACACACATTTATTAGTGTGATTTGTAGGATTTGTATTATTTATGTTCATAATAGTTATTGCATTTATTGGATATGTGTTACCATGTACAATGATGTCTTATTGAGGATTAACAGTTTTTAGTAATATTTTAGCAACTGTACCTGTGATCGGTCAGTGATTGTGTTATTGAATATGAGGTAGTGAATTTATAAATGATTTTACGCTTTTAAAACTTCACGTATTACACGTTC
>Tcruzi_TryCC186_FJ5493891
ATGTCAGGTTGCTTATATAGAATATATGGAGTGGGGTTTAGTTTAGGTTTTTTTATTATGTTACAGATAATATGTGGTGTCTGTTTAGCGTGAATGTTTTTTAGTTGTTTTATTTGTGCAAATTGATATTTTATTTTATTTTTGTGAGATTTTGATTTAGGTTTTGTAATTAGAAGTATTCATATTTGTTTCACTTCCTTATTATATTTTTTATTATATGTGCATATATTTAAATGTATAATATTGGTAATTTTATTCGACACACATTTATTAGTGTGATTTGTAGGATTTGTATTATTTATGTTCATAATAGTTATTGCATTTATTGGATATGTGTTACCATGTACAATGATGTCTTATTGAGGATTAACAGTTTTTAGTAATATTTTAGCAACTGTACCTGTGATCGGTCAGTGATTGTGTTATTGAATATGAGGTAGTGAATTTATAAATGATTTTACGCTTTTAAAACTTCACGTATTACACGTTC
>Tcruzi_TryCC185_FJ5493881
ATGTCAGGTTGCTTATATAGAATATATGGAGTGGGGTTTAGTTTAGGTTTTTTTATTATGTTACAGATAATATGTGGTGTCTGTTTAGCGTGAATGTTTTTTAGTTGTTTTATTTGTGCAAATTGATATTTTATTTTATTTTTGTGAGATTTTGATTTAGGTTTTGTAATTAGAAGTATTCATATTTGTTTCACTTCCTTATTATATTTTTTATTATATGTGCATATATTTAAATGTATAATATTGGTAATTTTATTCGACACACATTTATTAGTGTGATTTGTAGGATTTGTATTATTTATGTTCATAATAGTTATTGCATTTATTGGATATGTGTTACCATGTACAATGATGTCTTATTGAGGATTAACAGTTTTTAGTAATATTTTAGCAACTGTACCTGTGATCGGTCAGTGATTGTGTTATTGAATATGAGGTAGTGAATTTATAAATGATTTTACGCTTTTAAAACTTCACGTATTACACGTTC
>Tcruzi_SPcl11_HQ7137351
ATGTCAGGTTGCTTATATAGAATATATGGAGTGGGGTTTAGTTTAGGTTTTTTTATTATGTTACAGATAATATGTGGTGTCTGTTTAGCGTGAATGTTTTTTAGTTGTTTTATTTGTGCAAATTGATATTTTATTTTATTTTTGTGAGATTTTGATTTAGGTTTTGTAATTAGAAGTATTCATATTTGTTTCACTTCCTTATTATATTTTTTATTATATGTGCATATATTTAAATGTATAATATTGGTAATTTTATTCGACACACATTTATTAGTGTGATTTGTAGGATTTGTATTATTTATGTTCATAATAGTTATTGCATTTATTGGATATGTGTTACCATGTACAATGATGTCTTATTGAGGATTAACAGTTTTTAGTAATATTTTAGCAACTGTACCTGTGATCGGTCAGTGATTGTGTTATTGAATATGAGGTAGTGAATTTATAAATGATTTTACGCTTTTAAAACTTCACGTATTACACGTTT
>Tcruzi_FcHcl13_HQ7137341
ATGTCAGGTTGCTTATATAGAATATATGGAGTGGGGTTTAGTTTAGGTTTTTTTATTATGTTACAGATAATATGTGGTGTCTGTTTAGCGTGAATGTTTTTTAGTTGTTTTATTTGTGCAAATTGATATTTTATTTTATTTTTGTGAGATTTTGATTTAGGTTTTGTAATTAGAAGTATTCATATTTGTTTCACTTCCTTATTATATTTTTTATTATATGTGCATATATTTAAATGTATAATATTGGTAATTTTATTCGACACACATTTATTAGTGTGATTTGTAGGATTTGTATTATTTATGTTCATAATAGTTATTGCATTTATTGGATATGTGTTACCATGTACAATGATGTCTTATTGAGGATTAACAGTTTTTAGTAATATTTTAGCAACTGTACCTGTGATCGGTCAGTGATTGTGTTATTGAATATGAGGTAGTGAATTTATAAATGATTTTACGCTTTTAAAACTTCACGTATTACACGTTT
>Tcruzi_LERcl3_HQ7137331
ATGTCAGGTTGCTTATATAGAATATATGGAGTGGGGTTTAGTTTAGGTTTTTTTATTATGTTACAGATAATATGTGGTGTCTGTTTAGCGTGAATGTTTTTTAGTTGTTTTATTTGTGCAAATTGATATTTTATTTTATTTTTGTGAGATTTTGATTTAGGTTTTGTAATTAGAAGTATTCATATTTGTTTCACTTCCTTATTATATTTTTTATTATATGTGCATATATTTAAATGTATAATATTGGTAATTTTATTCGACACACATTTATTAGTGTGATTTGTAGGATTTGTATTATTTATGTTCATAATAGTTATTGCATTTATTGGATATGTGTTACCATGTACAATGATGTCTTATTGAGGATTAACAGTTTTTAGTAATATTTTAGCAACTGTACCTGTGATCGGTCAGTGATTGTGTTATTGAATATGAGGTAGTGAATTTATAAATGATTTTACGCTTTTAAAACTTCACGTATTACACGTTT
>Tcruzi_MGcl15_HQ7137321
ATGTCAGGTTGCTTATATAGAATATATGGAGTGGGGTTTAGTTTAGGTTTTTTTATTATGTTACAGATAATATGTGGTGTCTGTTTAGCGTGAATGTTTTTTAGTTGTTTTATTTGTGCAAATTGATATTTTATTTTATTTTTGTGAGATTTTGATTTAGGTTTTGTAATTAGAAGTATTCATATTTGTTTCACTTCCTTATTATATTTTTTATTATATGTGCATATATTTAAATGTATAATATTGGTAATTTTATTCGACACACATTTATTAGTGTGATTTGTAGGATTTGTATTATTTATGTTCATAATAGTTATTGCATTTATTGGATATGTGTTACCATGTACAATGATGTCTTATTGAGGATTAACAGTTTTTAGTAATATTTTAGCAACTGTACCTGTGATCGGTCAGTGATTGTGTTATTGAATATGAGGTAGTGAATTTATAAATGATTTTACGCTTTTAAAACTTCACGTATTACACGTTT
>Tcruzi_SMAcl8_HQ7137311
ATGTCAGGTTGCTTATATAGAATATATGGAGTGGGGTTTAGTTTAGGTTTTTTTATTATGTTACAGATAATATGTGGTGTCTGTTTAGCGTGAATGTTTTTTAGTTGTTTTATTTGTGCAAATTGATATTTTATTTTATTTTTGTGAGATTTTGATTTAGGTTTTGTAATTAGAAGTATTCATATTTGTTTCACTTCCTTATTATATTTTTTATTATATGTGCATATATTTAAATGTATAATATTGGTAATTTTATTCGACACACATTTATTAGTGTGATTTGTAGGATTTGTATTATTTATGTTCATAATAGTTATTGCATTTATTGGATATGTGTTACCATGTACAATGATGTCTTATTGAGGATTAACAGTTTTTAGTAATATTTTAGCAACTGTACCTGTGATCGGTCAGTGATTGTGTTATTGAATATGAGGTAGTGAATTTATAAATGATTTTACGCTTTTAAAACTTCACGTATTACACGTTT
>Tcruzi_DAcl4_HQ7137301
ATGTCAGGTTGCTTATATAGAATATATGGAGTGGGGTTTAGTTTAGGTTTTTTTATTATGTTACAGATAATATGTGGTGTCTGTTTAGCGTGAATGTTTTTTAGTTGTTTTATTTGTGCAAATTGATATTTTATTTTATTTTTGTGAGATTTTGATTTAGGTTTTGTAATTAGAAGTATTCATATTTGTTTCACTTCCTTATTATATTTTTTATTATATGTGCATATATTTAAATGTATAATATTGGTAATTTTATTCGACACACATTTATTAGTGTGATTTGTAGGATTTGTATTATTTATGTTCATAATAGTTATTGCATTTATTGGATATGTGTTACCATGTACAATGATGTCTTATTGAGGATTAACAGTTTTTAGTAATATTTTAGCAACTGTACCTGTGATCGGTCAGTGATTGTGTTATTGAATATGAGGTAGTGAATTTATAAATGATTTTACGCTTTTAAAACTTCACGTATTACACGTTT
>Tcruzi_CGcl16_HQ7137291
ATGTCAGGTTGCTTATATAGAATATATGGAGTGGGGTTTAGTTTAGGTTTTTTTATTATGTTACAGATAATATGTGGTGTCTGTTTAGCGTGAATGTTTTTTAGTTGTTTTATTTGTGCAAATTGATATTTTATTTTATTTTTGTGAGATTTTGATTTAGGTTTTGTAATTAGAAGTATTCATATTTGTTTCACTTCCTTATTATATTTTTTATTATATGTGCATATATTTAAATGTATAATATTGGTAATTTTATTCGACACACATTTATTAGTGTGATTTGTAGGATTTGTATTATTTATGTTCATAATAGTTATTGCATTTATTGGATATGTGTTACCATGTACAATGATGTCTTATTGAGGATTAACAGTTTTTAGTAATATTTTAGCAACTGTACCTGTGATCGGTCAGTGATTGTGTTATTGAATATGAGGTAGTGAATTTATAAATGATTTTACGCTTTTAAAACTTCACGTATTACACGTTT
>Tcruzi_EHcl1_HQ7137281
ATGTCAGGTTGCTTATATAGAATATATGGAGTGGGGTTTAGTTTAGGTTTTTTTATTATGTTACAGATAATATGTGGTGTCTGTTTAGCGTGAATGTTTTTTAGTTGTTTTATTTGTGCAAATTGATATTTTATTTTATTTTTGTGAGATTTTGATTTAGGTTTTGTAATTAGAAGTATTCATATTTGTTTCACTTCCTTATTATATTTTTTATTATATGTGCATATATTTAAATGTATAATATTGGTAATTTTATTCGACACACATTTATTAGTGTGATTTGTAGGATTTGTATTATTTATGTTCATAATAGTTATTGCATTTATTGGATATGTGTTACCATGTACAATGATGTCTTATTGAGGATTAACAGTTTTTAGTAATATTTTAGCAACTGTACCTGTGATCGGTCAGTGATTGTGTTATTGAATATGAGGTAGTGAATTTATAAATGATTTTACGCTTTTAAAACTTCACGTATTACACGTTT
>Tcruzi_EEBBcl10_HQ7137271
ATGTCAGGTTGCTTATATAGAATATATGGAGTGGGGTTTAGTTTAGGTTTTTTTATTATGTTACAGATAATATGTGGTGTCTGTTTAGCGTGAATGTTTTTTAGTTGTTTTATTTGTGCAAATTGATATTTTATTTTATTTTTGTGAGATTTTGATTTAGGTTTTGTAATTAGAAGTATTCATATTTGTTTCACTTCCTTATTATATTTTTTATTATATGTGCATATATTTAAATGTATAATATTGGTAATTTTATTCGACACACATTTATTAGTGTGATTTGTAGGATTTGTATTATTTATGTTCATAATAGTTATTGCATTTATTGGATATGTGTTACCATGTACAATGATGTCTTATTGAGGATTAACAGTTTTTAGTAATATTTTAGCAACTGTACCTGTGATCGGTCAGTGATTGTGTTATTGAATATGAGGTAGTGAATTTATAAATGATTTTACGCTTTTAAAACTTCACGTATTACACGTTT
>Tcruzi_EMcl13_HQ7137261
ATGTCAGGTTGCTTATATAGAATATATGGAGTGGGGTTTAGTTTAGGTTTTTTTATTATGTTACAGATAATATGTGGTGTCTGTTTAGCGTGAATGTTTTTTAGTTGTTTTATTTGTGCAAATTGATATTTTATTTTATTTTTGTGAGATTTTGATTTAGGTTTTGTAATTAGAAGTATTCATATTTGTTTCACTTCCTTATTATATTTTTTATTATATGTGCATATATTTAAATGTATAATATTGGTAATTTTATTCGACACACATTTATTAGTGTGATTTGTAGGATTTGTATTATTTATGTTCATAATAGTTATTGCATTTATTGGATATGTGTTACCATGTACAATGATGTCTTATTGAGGATTAACAGTTTTTAGTAATATTTTAGCAACTGTACCTGTGATCGGTCAGTGATTGTGTTATTGAATATGAGGTAGTGAATTTATAAATGATTTTACGCTTTTAAAACTTCACGTATTACACGTTT
>Tcruzi_LJVPcl7_HQ7137251
ATGTCAGGTTGCTTATATAGAATATATGGAGTGGGGTTTAGTTTAGGTTTTTTTATTATGTTACAGATAATATGTGGTGTCTGTTTAGCGTGAATGTTTTTTAGTTGTTTTATTTGTGCAAATTGATATTTTATTTTATTTTTGTGAGATTTTGATTTAGGTTTTGTAATTAGAAGTATTCATATTTGTTTCACTTCCTTATTATATTTTTTATTATATGTGCATATATTTAAATGTATAATATTGGTAATTTTATTCGACACACATTTATTAGTGTGATTTGTAGGATTTGTATTATTTATGTTCATAATAGTTATTGCATTTATTGGATATGTGTTACCATGTACAATGATGTCTTATTGAGGATTAACAGTTTTTAGTAATATTTTAGCAACTGTACCTGTGATCGGTCAGTGATTGTGTTATTGAATATGAGGTAGTGAATTTATAAATGATTTTACGCTTTTAAAACTTCACGTATTACACGTTT
>Tcruzi_CACQcl14_HQ7137241
ATGTCAGGTTGCTTATATAGAATATATGGAGTGGGGTTTAGTTTAGGTTTTTTTATTATGTTACAGATAATATGTGGTGTCTGTTTAGCGTGAATGTTTTTTAGTTGTTTTATTTGTGCAAATTGATATTTTATTTTATTTTTGTGAGATTTTGATTTAGGTTTTGTAATTAGAAGTATTCATATTTGTTTCACTTCCTTATTATATTTTTTATTATATGTGCATATATTTAAATGTATAATATTGGTAATTTTATTCGACACACATTTATTAGTGTGATTTGTAGGATTTGTATTATTTATGTTCATAATAGTTATTGCATTTATTGGATATGTGTTACCATGTACAATGATGTCTTATTGAGGATTAACAGTTTTTAGTAATATTTTAGCAACTGTACCTGTGATCGGTCAGTGATTGTGTTATTGAATATGAGGTAGTGAATTTATAAATGATTTTACGCTTTTAAAACTTCACGTATTACACGTTT
>Tcruzi_YLYcl12_HQ7137231
ATGTCAGGTTGCTTATATAGAATATATGGAGTGGGGTTTAGTTTAGGTTTTTTTATTATGTTACAGATAATATGTGGTGTCTGTTTAGCGTGAATGTTTTTTAGTTGTTTTATTTGTGCAAATTGATATTTTATTTTATTTTTGTGAGATTTTGATTTAGGTTTTGTAATTAGAAGTATTCATATTTGTTTCACTTCCTTATTATATTTTTTATTATATGTGCATATATTTAAATGTATAATATTGGTAATTTTATTCGACACACATTTATTAGTGTGATTTGTAGGATTTGTATTATTTATGTTCATAATAGTTATTGCATTTATTGGATATGTGTTACCATGTACAATGATGTCTTATTGAGGATTAACAGTTTTTAGTAATATTTTAGCAACTGTACCTGTGATCGGTCAGTGATTGTGTTATTGAATATGAGGTAGTGAATTTATAAATGATTTTACGCTTTTAAAACTTCACGTATTACACGTTT
>Tcruzi_FECcl15_HQ7137221
ATGTCAGGTTGCTTATATAGAATATATGGAGTGGGGTTTAGTTTAGGTTTTTTTATTATGTTACAGATAATATGTGGTGTCTGTTTAGCGTGAATGTTTTTTAGTTGTTTTATTTGTGCAAATTGATATTTTATTTTATTTTTGTGAGATTTTGATTTAGGTTTTGTAATTAGAAGTATTCATATTTGTTTCACTTCCTTATTATATTTTTTATTATATGTGCATATATTTAAATGTATAATATTGGTAATTTTATTCGACACACATTTATTAGTGTGATTTGTAGGATTTGTATTATTTATGTTCATAATAGTTATTGCATTTATTGGATATGTGTTACCATGTACAATGATGTCTTATTGAGGATTAACAGTTTTTAGTAATATTTTAGCAACTGTACCTGTGATCGGTCAGTGATTGTGTTATTGAATATGAGGTAGTGAATTTATAAATGATTTTACGCTTTTAAAACTTCACGTATTACACGTTT
>Tcruzi_SEVcl8_HQ7137211
ATGTCAGGTTGCTTATATAGAATATATGGAGTGGGGTTTAGTTTAGGTTTTTTTATTATGTTACAGATAATATGTGGTGTCTGTTTAGCGTGAATGTTTTTTAGTTGTTTTATTTGTGCAAATTGATATTTTATTTTATTTTTGTGAGATTTTGATTTAGGTTTTGTAATTAGAAGTATTCATATTTGTTTCACTTCCTTATTATATTTTTTATTATATGTGCATATATTTAAATGTATAATATTGGTAATTTTATTCGACACACATTTATTAGTGTGATTTGTAGGATTTGTATTATTTATGTTCATAATAGTTATTGCATTTATTGGATATGTGTTACCATGTACAATGATGTCTTATTGAGGATTAACAGTTTTTAGTAATATTTTAGCAACTGTACCTGTGATCGGTCAGTGATTGTGTTATTGAATATGAGGTAGTGAATTTATAAATGATTTTACGCTTTTAAAACTTCACGTATTACACGTTT
>Tcruzi_JEMcl2_HQ7137201
ATGTCAGGTTGCTTATATAGAATATATGGAGTGGGGTTTAGTTTAGGTTTTTTTATTATGTTACAGATAATATGTGGTGTCTGTTTAGCGTGAATGTTTTTTAGTTGTTTTATTTGTGCAAATTGATATTTTATTTTATTTTTGTGAGATTTTGATTTAGGTTTTGTAATTAGAAGTATTCATATTTGTTTCACTTCCTTATTATATTTTTTATTATATGTGCATATATTTAAATGTATAATATTGGTAATTTTATTCGACACACATTTATTAGTGTGATTTGTAGGATTTGTATTATTTATGTTCATAATAGTTATTGCATTTATTGGATATGTGTTACCATGTACAATGATGTCTTATTGAGGATTAACAGTTTTTAGTAATATTTTAGCAACTGTACCTGTGATCGGTCAGTGATTGTGTTATTGAATATGAGGTAGTGAATTTATAAATGATTTTACGCTTTTAAAACTTCACGTATTACACGTTT
>Tcruzi_Xchcl13_HQ7137191
ATGTCAGGTTGCTTATATAGAATATATGGAGTGGGGTTTAGTTTAGGTTTTTTTATTATGTTACAGATAATATGTGGTGTCTGTTTAGCGTGAATGTTTTTTAGTTGTTTTATTTGTGCAAATTGATATTTTATTTTATTTTTGTGAGATTTTGATTTAGGTTTTGTAATTAGAAGTATTCATATTTGTTTCACTTCCTTATTATATTTTTTATTATATGTGCATATATTTAAATGTATAATATTGGTAATTTTATTCGACACACATTTATTAGTGTGATTTGTAGGATTTGTATTATTTATGTTCATAATAGTTATTGCATTTATTGGATATGTGTTACCATGTACAATGATGTCTTATTGAGGATTAACAGTTTTTAGTAATATTTTAGCAACTGTACCTGTGATCGGTCAGTGATTGTGTTATTGAATATGAGGTAGTGAATTTATAAATGATTTTACGCTTTTAAAACTTCACGTATTACACGTTT
>Tcruzi_LCVcl3_HQ7137181
ATGTCAGGTTGCTTATATAGAATATATGGAGTGGGGTTTAGTTTAGGTTTTTTTATTATGTTACAGATAATATGTGGTGTCTGTTTAGCGTGAATGTTTTTTAGTTGTTTTATTTGTGCAAATTGATATTTTATTTTATTTTTGTGAGATTTTGATTTAGGTTTTGTAATTAGAAGTATTCATATTTGTTTCACTTCCTTATTATATTTTTTATTATATGTGCATATATTTAAATGTATAATATTGGTAATTTTATTCGACACACATTTATTAGTGTGATTTGTAGGATTTGTATTATTTATGTTCATAATAGTTATTGCATTTATTGGATATGTGTTACCATGTACAATGATGTCTTATTGAGGATTAACAGTTTTTAGTAATATTTTAGCAACTGTACCTGTGATCGGTCAGTGATTGTGTTATTGAATATGAGGTAGTGAATTTATAAATGATTTTACGCTTTTAAAACTTCACGTATTACACGTTT
>Tcruzi_DYRcl15_HQ7137171
ATGTCAGGTTGCTTATATAGAATATATGGAGTGGGGTTTAGTTTAGGTTTTTTTATTATGTTACAGATAATATGTGGTGTCTGTTTAGCGTGAATGTTTTTTAGTTGTTTTATTTGTGCAAATTGATATTTTATTTTATTTTTGTGAGATTTTGATTTAGGTTTTGTAATTAGAAGTATTCATATTTGTTTCACTTCCTTATTATATTTTTTATTATATGTGCATATATTTAAATGTATAATATTGGTAATTTTATTCGACACACATTTATTAGTGTGATTTGTAGGATTTGTATTATTTATGTTCATAATAGTTATTGCATTTATTGGATATGTGTTACCATGTACAATGATGTCTTATTGAGGATTAACAGTTTTTAGTAATATTTTAGCAACTGTACCTGTGATCGGTCAGTGATTGTGTTATTGAATATGAGGTAGTGAATTTATAAATGATTTTACGCTTTTAAAACTTCACGTATTACACGTTT
>UNVERIFIEDTcruzi_X10610cl5_cytb-like_JQ5813681
ATGTCAGGTTGCTTATATAGAATATATGGAGTGGGGTTTAGTTTAGGTTTTTTTATTATGTTACAGATAATATGTGGTGTCTGTTTAGCGTGAATGTTTTTTAGTTGTTTTATTTGTGCAAATTGATATTTTATTTTATTTTTGTGAGATTTTGATTTAGGTTTTGTAATTAGAAGTATTCATATTTGTTTCACTTCCTTATTATATTTTTTATTATATGTGCATATATTTAAATGTATAATATTGGTAATTTTATTCGACACACATTTATTAGTGTGATTTGTAGGATTTGTATTATTTATGTTCATAATAGTTATTGCATTTATTGGATATGTGTTACCATGTACAATGATGTCTTATTGAGGATTAACAGTTTTTAGTAATATTTTAGCAACTGTACCTGTGATCGGTCAGTGATTGTGTTATTGAATATGAGGTAGTGAATTTATAAATGATTTTACGCTTTTAAAACTTCACGTATTACACGTTT
>UNVERIFIEDTcruzi_ERAcl2_cytb-like_JQ5813671
ATGTCAGGTTGCTTATATAGAATATATGGAGTGGGGTTTAGTTTAGGTTTTTTTATTATGTTACAGATAATATGTGGTGTCTGTTTAGCGTGAATGTTTTTTAGTTGTTTTATTTGTGCAAATTGATATTTTATTTTATTTTTGTGAGATTTTGATTTAGGTTTTGTAATTAGAAGTATTCATATTTGTTTCACTTCCTTATTATATTTTTTATTATATGTGCATATATTTAAATGTATAATATTGGTAATTTTATTCGACACACATTTATTAGTGTGATTTGTAGGATTTGTATTATTTATGTTCATAATAGTTATTGCATTTATTGGATATGTGTTACCATGTACAATGATGTCTTATTGAGGATTAACAGTTTTTAGTAATATTTTAGCAACTGTACCTGTGATCGGTCAGTGATTGTGTTATTGAATATGAGGTAGTGAATTTATAAATGATTTTACGCTTTTAAAACTTCACGTATTACACGTTT
>UNVERIFIEDTcruzi_9354_cytb-like_JQ5813341
ATGTCAGGTTGCTTATATAGAATATATGGAGTGGGGTTTAGTTTAGGTTTTTTTATTATGTTACAGATAATATGTGGTGTCTGTTTAGCGTGAATGTTTTTTAGTTGTTTTATTTGTGCAAATTGATATTTTATTTTATTTTTGTGAGATTTTGATTTAGGTTTTGTAATTAGAAGTATTCATATTTGTTTCACTTCCTTATTATATTTTTTATTATATGTGCATATATTTAAATGTATAATATTGGTAATTTTATTCGACACACATTTATTAGTGTGATTTGTAGGATTTGTATTATTTATGTTCATAATAGTTATTGCATTTATTGGATATGTGTTACCATGTACAATGATGTCTTATTGAGGATTAACAGTTTTTAGTAATATTTTAGCAACTGTACCTGTGATCGGTCAGTGATTGTGTTATTGAATATGAGGTAGTGAATTTATAAATGATTTTACGCTTTTAAAACTTCACGTATTACACGTTT
>Tcruzi_cruzi_M6241_cl6_AJ1309332
ATGTCAGGTTGCTTATATAGAATATATGGAGTGGGGTTTAGTTTAGGTTTTTTTATTATGTTACAGATAATATGTGGTGTCTGTTTAGCGTGAATGTTTTTTAGTTGTTTTATTTGTGCAAATTGATATTTTATTTTATTTTTGTGAGATTTTGATTTAGGTTTTGTAATTAGAAGTATTCATATTTGTTTCACTTCCTTATTATATTTTTTATTATATGTGCATATATTTAAATGTATAATATTGGTAATTTTATTCGACACACATTTATTAGTGTGATTTGTAGGATTTGTATTATTTATGTTCATAATAGTTATTGCATTTATTGGATATGTGTTACCATGTACAATGATGTCTTATTGAGGATTAACAGTTTTTAGTAATATTTTAGCAACTGTACCTGTGATCGGTCAGTGATTGTGTTATTGAATATGAGGTAGTGAATTTATAAATGATTTTACGCTTTTAAAACTTCACGTATTACACGTTT
>UNVERIFIEDTcruzi_10R26_cytb-like_JQ5813661
ATGTCAGGTTGCTTATATAGAATATATGGAGTGGGGTTTAGTTTAGGTTTTTTTATTATGTTACAGATAATATGTGGTGTCTGTTTAGCGTGAATGTTTTTTAGTTGTTTTATTTGTGCAAATTGATATTTTATTTTATTTTTGTGAGATTTTGATTTAGGTTTTGTAATTAGAAGTATTCATATTTGTTTCACTTCCTTATTATATTTTTTATTATATGTGCATATATTTAAATGTATAATATTGGTAATTTTATTCGACACACATTTATTAGTGTGATTTGTAGGATTTGTATTATTTATGTTCATAATAGTTATTGCATTTATTGGATATGTGTTACCATGTACAATGATGTCTTATTGAGGATTAACAGTTTTTAGTAATATTTTAGCAACTGTACCTGTGATCGGTCAGTGATTGTGTTATTGAATATGAGGTAGTGAATTTATAAATGATTTTACGCTTTTAAAACTTCACGTATTACACGTTT
>Tcruzi_TryCC_206_FJ5556331
ATGTCAGGTTGCTTATATAGAATATATGGAGTGGGGTTTAGTTTAGGTTTTTTTATTATGTTACAGATAATATGTGGTGTCTGTTTAGCGTGAATGTTTTTTAGTTGTTTTATTTGTGCAAATTGATATTTTATTTTATTTTTGTGAGATTTTGATTTAGGTTTTGTAATTAGAAGTATTCATATTTGTTTCACTTCCTTATTATATTTTTTATTATATGTGCATATATTTAAATGTATAATATTGGTAATTTTATTCGACACACATTTATTAGTGTGATTTGTAGGATTTGTATTATTTATGTTCATAATAGTTATTGCATTTATTGGATATGTGTTACCATGTACAATGATGTCTTATTGAGGATTAACAGTTTTTAGTAATATTTTAGCAACTGTACCTGTGATCGGTCAGTGATTGTGTTATTGAATATGAGGTAGTGAATTTATAAATGATTTTACGCTTTTAAAACTTCACGTATTACACGTTT
>Tcruzi_TCCUSP1441_EU8563801
ATGTCAGGTTGCTTATATAGAATATATGGAGTGGGGTTTAGTTTAGGTTTTTTTATTATGTTACAGATAATATGTGGTGTCTGTTTAGCGTGAATGTTTTTTAGTTGTTTTATTTGTGCAAATTGATATTTTATTTTATTTTTGTGAGATTTTGATTTAGGTTTTGTAATTAGAAGTATTCATATTTGTTTCACTTCCTTATTATATTTTTTATTATATGTGCATATATTTAAATGTATAATATTGGTAATTTTATTCGACACACATTTATTAGTGTGATTTGTAGGATTTGTATTATTTATGTTCATAATAGTTATTGCATTTATTGGATATGTGTTACCATGTACAATGATGTCTTATTGAGGATTAACAGTTTTTAGTAATATTTTAGCAACTGTACCTGTGATCGGTCAGTGATTGTGTTATTGAATATGAGGTAGTGAATTTATAAATGATTTTACGCTTTTAAAACTTCACGTATTACACGTTT
>Tcruzi_TCCUSP778_EU8563791
ATGTCAGGTTGCTTATATAGAATATATGGAGTGGGGTTTAGTTTAGGTTTTTTTATTATGTTACAGATAATATGTGGTGTCTGTTTAGCGTGAATGTTTTTTAGTTGTTTTATTTGTGCAAATTGATATTTTATTTTATTTTTGTGAGATTTTGATTTAGGTTTTGTAATTAGAAGTATTCATATTTGTTTCACTTCCTTATTATATTTTTTATTATATGTGCATATATTTAAATGTATAATATTGGTAATTTTATTCGACACACATTTATTAGTGTGATTTGTAGGATTTGTATTATTTATGTTCATAATAGTTATTGCATTTATTGGATATGTGTTACCATGTACAATGATGTCTTATTGAGGATTAACAGTTTTTAGTAATATTTTAGCAACTGTACCTGTGATCGGTCAGTGATTGTGTTATTGAATATGAGGTAGTGAATTTATAAATGATTTTACGCTTTTAAAACTTCACGTATTACACGTTT
>Tcruzi_TCCUSP338_EU8563781
ATGTCAGGTTGCTTATATAGAATATATGGAGTGGGGTTTAGTTTAGGTTTTTTTATTATGTTACAGATAATATGTGGTGTCTGTTTAGCGTGAATGTTTTTTAGTTGTTTTATTTGTGCAAATTGATATTTTATTTTATTTTTGTGAGATTTTGATTTAGGTTTTGTAATTAGAAGTATTCATATTTGTTTCACTTCCTTATTATATTTTTTATTATATGTGCATATATTTAAATGTATAATATTGGTAATTTTATTCGACACACATTTATTAGTGTGATTTGTAGGATTTGTATTATTTATGTTCATAATAGTTATTGCATTTATTGGATATGTGTTACCATGTACAATGATGTCTTATTGAGGATTAACAGTTTTTAGTAATATTTTAGCAACTGTACCTGTGATCGGTCAGTGATTGTGTTATTGAATATGAGGTAGTGAATTTATAAATGATTTTACGCTTTTAAAACTTCACGTATTACACGTTT
>Tcruzi_TCCUSP337_EU8563771
ATGTCAGGTTGCTTATATAGAATATATGGAGTGGGGTTTAGTTTAGGTTTTTTTATTATGTTACAGATAATATGTGGTGTCTGTTTAGCGTGAATGTTTTTTAGTTGTTTTATTTGTGCAAATTGATATTTTATTTTATTTTTGTGAGATTTTGATTTAGGTTTTGTAATTAGAAGTATTCATATTTGTTTCACTTCCTTATTATATTTTTTATTATATGTGCATATATTTAAATGTATAATATTGGTAATTTTATTCGACACACATTTATTAGTGTGATTTGTAGGATTTGTATTATTTATGTTCATAATAGTTATTGCATTTATTGGATATGTGTTACCATGTACAATGATGTCTTATTGAGGATTAACAGTTTTTAGTAATATTTTAGCAACTGTACCTGTGATCGGTCAGTGATTGTGTTATTGAATATGAGGTAGTGAATTTATAAATGATTTTACGCTTTTAAAACTTCACGTATTACACGTTT
>Tcruzi_TCCUSP11_EU8563761
ATGTCAGGTTGCTTATATAGAATATATGGAGTGGGGTTTAGTTTAGGTTTTTTTATTATGTTACAGATAATATGTGGTGTCTGTTTAGCGTGAATGTTTTTTAGTTGTTTTATTTGTGCAAATTGATATTTTATTTTATTTTTGTGAGATTTTGATTTAGGTTTTGTAATTAGAAGTATTCATATTTGTTTCACTTCCTTATTATATTTTTTATTATATGTGCATATATTTAAATGTATAATATTGGTAATTTTATTCGACACACATTTATTAGTGTGATTTGTAGGATTTGTATTATTTATGTTCATAATAGTTATTGCATTTATTGGATATGTGTTACCATGTACAATGATGTCTTATTGAGGATTAACAGTTTTTAGTAATATTTTAGCAACTGTACCTGTGATCGGTCAGTGATTGTGTTATTGAATATGAGGTAGTGAATTTATAAATGATTTTACGCTTTTAAAACTTCACGTATTACACGTTT
>Tcruzi_TCCUSP698_EU8563731
ATGTCAGGTTGCTTATATAGAATATATGGAGTGGGGTTTAGTTTAGGTTTTTTTATTATGTTACAGATAATATGTGGTGTCTGTTTAGCGTGAATGTTTTTTAGTTGTTTTATTTGTGCAAATTGATATTTTATTTTATTTTTGTGAGATTTTGATTTAGGTTTTGTAATTAGAAGTATTCATATTTGTTTCACTTCCTTATTATATTTTTTATTATATGTGCATATATTTAAATGTATAATATTGGTAATTTTATTCGACACACATTTATTAGTGTGATTTGTAGGATTTGTATTATTTATGTTCATAATAGTTATTGCATTTATTGGATATGTGTTACCATGTACAATGATGTCTTATTGAGGATTAACAGTTTTTAGTAATATTTTAGCAACTGTACCTGTGATCGGTCAGTGATTGTGTTATTGAATATGAGGTAGTGAATTTATAAATGATTTTACGCTTTTAAAACTTCACGTATTACACGTTT
>Tcruzi_TCCUSP463_EU8563711
ATGTCAGGTTGCTTATATAGAATATATGGAGTGGGGTTTAGTTTAGGTTTTTTTATTATGTTACAGATAATATGTGGTGTCTGTTTAGCGTGAATGTTTTTTAGTTGTTTTATTTGTGCAAATTGATATTTTATTTTATTTTTGTGAGATTTTGATTTAGGTTTTGTAATTAGAAGTATTCATATTTGTTTCACTTCCTTATTATATTTTTTATTATATGTGCATATATTTAAATGTATAATATTGGTAATTTTATTCGACACACATTTATTAGTGTGATTTGTAGGATTTGTATTATTTATGTTCATAATAGTTATTGCATTTATTGGATATGTGTTACCATGTACAATGATGTCTTATTGAGGATTAACAGTTTTTAGTAATATTTTAGCAACTGTACCTGTGATCGGTCAGTGATTGTGTTATTGAATATGAGGTAGTGAATTTATAAATGATTTTACGCTTTTAAAACTTCACGTATTACACGTTT
>Tcruzi_Jose_Julio_EU8563681
ATGTCAGGTTGCTTATATAGAATATATGGAGTGGGGTTTAGTTTAGGTTTTTTTATTATGTTACAGATAATATGTGGTGTCTGTTTAGCGTGAATGTTTTTTAGTTGTTTTATTTGTGCAAATTGATATTTTATTTTATTTTTGTGAGATTTTGATTTAGGTTTTGTAATTAGAAGTATTCATATTTGTTTCACTTCCTTATTATATTTTTTATTATATGTGCATATATTTAAATGTATAATATTGGTAATTTTATTCGACACACATTTATTAGTGTGATTTGTAGGATTTGTATTATTTATGTTCATAATAGTTATTGCATTTATTGGATATGTGTTACCATGTACAATGATGTCTTATTGAGGATTAACAGTTTTTAGTAATATTTTAGCAACTGTACCTGTGATCGGTCAGTGATTGTGTTATTGAATATGAGGTAGTGAATTTATAAATGATTTTACGCTTTTAAAACTTCACGTATTACACGTTT
>Tcruzi_TCCUSP82_EU8563671
ATGTCAGGTTGCTTATATAGAATATATGGAGTGGGGTTTAGTTTAGGTTTTTTTATTATGTTACAGATAATATGTGGTGTCTGTTTAGCGTGAATGTTTTTTAGTTGTTTTATTTGTGCAAATTGATATTTTATTTTATTTTTGTGAGATTTTGATTTAGGTTTTGTAATTAGAAGTATTCATATTTGTTTCACTTCCTTATTATATTTTTTATTATATGTGCATATATTTAAATGTATAATATTGGTAATTTTATTCGACACACATTTATTAGTGTGATTTGTAGGATTTGTATTATTTATGTTCATAATAGTTATTGCATTTATTGGATATGTGTTACCATGTACAATGATGTCTTATTGAGGATTAACAGTTTTTAGTAATATTTTAGCAACTGTACCTGTGATCGGTCAGTGATTGTGTTATTGAATATGAGGTAGTGAATTTATAAATGATTTTACGCTTTTAAAACTTCACGTATTACACGTTT
>Tcruzi_SL87_KC9516201
ATGTCAGGTTGCTTATATAGAATATATGGAGTGGGGTTTAGTTTAGGTTTTTTTATTATGTTACAGATAATATGTGGTGTCTGTTTAGCGTGAATGTTTTTTAGTTGTTTTATTTGTGCAAATTGATATTTTATTTTATTTTTGTGAGATTTTGATTTAGGTTTTGTAATTAGAAGTATTCATATTTGTTTCACTTCCTTATTATATTTTTTATTATATGTGCATATATTTAAATGTATAATATTGGTAATTTTATTCGACACACATTTATTAGTGTGATTTGTAGGATTTGTATTATTTATGTTCATAATAGTTATTGCATTTATTGGATATGTGTTACCATGTACAATGATGTCTTATTGAGGATTAACAGTTTTTAGTAATATTTTAGCAACTGTACCTGTGATCGGTCAGTGATTGTGTTATTGAATATGAGGTAGTGAATTTATAAATGATTTTACGCTTTTAAAACTTCACGTATTACACGTTT
>Tcruzi_LP12_KC9516191
ATGTCAGGTTGCTTATATAGAATATATGGAGTGGGGTTTAGTTTAGGTTTTTTTATTATGTTACAGATAATATGTGGTGTCTGTTTAGCGTGAATGTTTTTTAGTTGTTTTATTTGTGCAAATTGATATTTTATTTTATTTTTGTGAGATTTTGATTTAGGTTTTGTAATTAGAAGTATTCATATTTGTTTCACTTCCTTATTATATTTTTTATTATATGTGCATATATTTAAATGTATAATATTGGTAATTTTATTCGACACACATTTATTAGTGTGATTTGTAGGATTTGTATTATTTATGTTCATAATAGTTATTGCATTTATTGGATATGTGTTACCATGTACAATGATGTCTTATTGAGGATTAACAGTTTTTAGTAATATTTTAGCAACTGTACCTGTGATCGGTCAGTGATTGTGTTATTGAATATGAGGTAGTGAATTTATAAATGATTTTACGCTTTTAAAACTTCACGTATTACACGTTT
>Tcruzi_LP4_KC9516181
ATGTCAGGTTGCTTATATAGAATATATGGAGTGGGGTTTAGTTTAGGTTTTTTTATTATGTTACAGATAATATGTGGTGTCTGTTTAGCGTGAATGTTTTTTAGTTGTTTTATTTGTGCAAATTGATATTTTATTTTATTTTTGTGAGATTTTGATTTAGGTTTTGTAATTAGAAGTATTCATATTTGTTTCACTTCCTTATTATATTTTTTATTATATGTGCATATATTTAAATGTATAATATTGGTAATTTTATTCGACACACATTTATTAGTGTGATTTGTAGGATTTGTATTATTTATGTTCATAATAGTTATTGCATTTATTGGATATGTGTTACCATGTACAATGATGTCTTATTGAGGATTAACAGTTTTTAGTAATATTTTAGCAACTGTACCTGTGATCGGTCAGTGATTGTGTTATTGAATATGAGGTAGTGAATTTATAAATGATTTTACGCTTTTAAAACTTCACGTATTACACGTTT
>Tcruzi_NY345_KC9516171
ATGTCAGGTTGCTTATATAGAATATATGGAGTGGGGTTTAGTTTAGGTTTTTTTATTATGTTACAGATAATATGTGGTGTCTGTTTAGCGTGAATGTTTTTTAGTTGTTTTATTTGTGCAAATTGATATTTTATTTTATTTTTGTGAGATTTTGATTTAGGTTTTGTAATTAGAAGTATTCATATTTGTTTCACTTCCTTATTATATTTTTTATTATATGTGCATATATTTAAATGTATAATATTGGTAATTTTATTCGACACACATTTATTAGTGTGATTTGTAGGATTTGTATTATTTATGTTCATAATAGTTATTGCATTTATTGGATATGTGTTACCATGTACAATGATGTCTTATTGAGGATTAACAGTTTTTAGTAATATTTTAGCAACTGTACCTGTGATCGGTCAGTGATTGTGTTATTGAATATGAGGTAGTGAATTTATAAATGATTTTACGCTTTTAAAACTTCACGTATTACACGTTT
>Tcruzi_NY4123_KC9516161
ATGTCAGGTTGCTTATATAGAATATATGGAGTGGGGTTTAGTTTAGGTTTTTTTATTATGTTACAGATAATATGTGGTGTCTGTTTAGCGTGAATGTTTTTTAGTTGTTTTATTTGTGCAAATTGATATTTTATTTTATTTTTGTGAGATTTTGATTTAGGTTTTGTAATTAGAAGTATTCATATTTGTTTCACTTCCTTATTATATTTTTTATTATATGTGCATATATTTAAATGTATAATATTGGTAATTTTATTCGACACACATTTATTAGTGTGATTTGTAGGATTTGTATTATTTATGTTCATAATAGTTATTGCATTTATTGGATATGTGTTACCATGTACAATGATGTCTTATTGAGGATTAACAGTTTTTAGTAATATTTTAGCAACTGTACCTGTGATCGGTCAGTGATTGTGTTATTGAATATGAGGTAGTGAATTTATAAATGATTTTACGCTTTTAAAACTTCACGTATTACACGTTT
>Tcruzi_I88_KC9516151
ATGTCAGGTTGCTTATATAGAATATATGGAGTGGGGTTTAGTTTAGGTTTTTTTATTATGTTACAGATAATATGTGGTGTCTGTTTAGCGTGAATGTTTTTTAGTTGTTTTATTTGTGCAAATTGATATTTTATTTTATTTTTGTGAGATTTTGATTTAGGTTTTGTAATTAGAAGTATTCATATTTGTTTCACTTCCTTATTATATTTTTTATTATATGTGCATATATTTAAATGTATAATATTGGTAATTTTATTCGACACACATTTATTAGTGTGATTTGTAGGATTTGTATTATTTATGTTCATAATAGTTATTGCATTTATTGGATATGTGTTACCATGTACAATGATGTCTTATTGAGGATTAACAGTTTTTAGTAATATTTTAGCAACTGTACCTGTGATCGGTCAGTGATTGTGTTATTGAATATGAGGTAGTGAATTTATAAATGATTTTACGCTTTTAAAACTTCACGTATTACACGTTT
>Tcruzi_BN34_KC9516141
ATGTCAGGTTGCTTATATAGAATATATGGAGTGGGGTTTAGTTTAGGTTTTTTTATTATGTTACAGATAATATGTGGTGTCTGTTTAGCGTGAATGTTTTTTAGTTGTTTTATTTGTGCAAATTGATATTTTATTTTATTTTTGTGAGATTTTGATTTAGGTTTTGTAATTAGAAGTATTCATATTTGTTTCACTTCCTTATTATATTTTTTATTATATGTGCATATATTTAAATGTATAATATTGGTAATTTTATTCGACACACATTTATTAGTGTGATTTGTAGGATTTGTATTATTTATGTTCATAATAGTTATTGCATTTATTGGATATGTGTTACCATGTACAATGATGTCTTATTGAGGATTAACAGTTTTTAGTAATATTTTAGCAACTGTACCTGTGATCGGTCAGTGATTGTGTTATTGAATATGAGGTAGTGAATTTATAAATGATTTTACGCTTTTAAAACTTCACGTATTACACGTTT
>Tcruzi_CP234_KC9516131
ATGTCAGGTTGCTTATATAGAATATATGGAGTGGGGTTTAGTTTAGGTTTTTTTATTATGTTACAGATAATATGTGGTGTCTGTTTAGCGTGAATGTTTTTTAGTTGTTTTATTTGTGCAAATTGATATTTTATTTTATTTTTGTGAGATTTTGATTTAGGTTTTGTAATTAGAAGTATTCATATTTGTTTCACTTCCTTATTATATTTTTTATTATATGTGCATATATTTAAATGTATAATATTGGTAATTTTATTCGACACACATTTATTAGTGTGATTTGTAGGATTTGTATTATTTATGTTCATAATAGTTATTGCATTTATTGGATATGTGTTACCATGTACAATGATGTCTTATTGAGGATTAACAGTTTTTAGTAATATTTTAGCAACTGTACCTGTGATCGGTCAGTGATTGTGTTATTGAATATGAGGTAGTGAATTTATAAATGATTTTACGCTTTTAAAACTTCACGTATTACACGTTT
>Tcruzi_CP99_KC9516121
ATGTCAGGTTGCTTATATAGAATATATGGAGTGGGGTTTAGTTTAGGTTTTTTTATTATGTTACAGATAATATGTGGTGTCTGTTTAGCGTGAATGTTTTTTAGTTGTTTTATTTGTGCAAATTGATATTTTATTTTATTTTTGTGAGATTTTGATTTAGGTTTTGTAATTAGAAGTATTCATATTTGTTTCACTTCCTTATTATATTTTTTATTATATGTGCATATATTTAAATGTATAATATTGGTAATTTTATTCGACACACATTTATTAGTGTGATTTGTAGGATTTGTATTATTTATGTTCATAATAGTTATTGCATTTATTGGATATGTGTTACCATGTACAATGATGTCTTATTGAGGATTAACAGTTTTTAGTAATATTTTAGCAACTGTACCTGTGATCGGTCAGTGATTGTGTTATTGAATATGAGGTAGTGAATTTATAAATGATTTTACGCTTTTAAAACTTCACGTATTACACGTTT
>Tcruzi_C732_KC9516111
ATGTCAGGTTGCTTATATAGAATATATGGAGTGGGGTTTAGTTTAGGTTTTTTTATTATGTTACAGATAATATGTGGTGTCTGTTTAGCGTGAATGTTTTTTAGTTGTTTTATTTGTGCAAATTGATATTTTATTTTATTTTTGTGAGATTTTGATTTAGGTTTTGTAATTAGAAGTATTCATATTTGTTTCACTTCCTTATTATATTTTTTATTATATGTGCATATATTTAAATGTATAATATTGGTAATTTTATTCGACACACATTTATTAGTGTGATTTGTAGGATTTGTATTATTTATGTTCATAATAGTTATTGCATTTATTGGATATGTGTTACCATGTACAATGATGTCTTATTGAGGATTAACAGTTTTTAGTAATATTTTAGCAACTGTACCTGTGATCGGTCAGTGATTGTGTTATTGAATATGAGGTAGTGAATTTATAAATGATTTTACGCTTTTAAAACTTCACGTATTACACGTTT
>Tcruzi_TCCUSP712_EU8563741
ATGTCAGGTTGCTTATATAGAATATATGGAGTGGGGTTTAGTTTAGGTTTTTTTATTATGTTACAGATAATATGTGGTGTCTGTTTAGCGTGAATGTTTTTTAGTTGTTTTATTTGTGCAAATTGATATTTTATTTTATTTTTGTGAGATTTTGATTTAGGTTTTGTAATTAGAAGTATTCATATTTGTTTTACTTCCTTATTATATTTTTTATTATATGTGCATATATTTAAATGTATAATATTGGTAATTTTATTCGACACACATTTATTAGTGTGATTTGTAGGATTTGTATTATTTATGTTCATAATAATTATCGCATTTATCGGATATGTGTTACCATGTACAATGATGTCTTATTGAGGATTAACAGTTTTTAGTAATATTTTAGCAACTGTACCTGTGATCGGTCAGTGATTGTGTTATTGAATATGAGGTAGTGAATTTATAAATGATTTTACGCTTTTAAAACTTCACGTATTACATGTTC
>Tcruzi_Arma18_FJ5556491
ATGTCAGGTTGCTTATATAGAATATATGGAGTGGGGTTTAGTTTAGGTTTTTTTATTATGTTACAGATAATATGTGGTGTCTGTTTAGCGTGAATGTTTTTTAGTTGTTTTATTTGTGCAAATTGATATTTTATTTTATTTTTGTGAGATTTTGATTTAGGTTTTGTAATTAGAAGTATTCATATTTGTTTCACTTCCTTATTATATTTTTTATTATATGTGCATATATTTAAATGTATAATATTGGTAATTTTATTCGACACACATTTATTAGTGTGATTTGTAGGATTTGTATTATTTATGTTCATAATAATTATCGCATTTATCGGATATGTGTTACCATGTACAATGATGTCTTATTGAGGATTAACAGTTTTTAGTAATATTTTAGCAACTGTACCTGTGATCGGTCAGTGATTGTGTTATTGAATATGAGGTAGTGAATTTATAAATGATTTTACGCTTTTAAAACTTCACGTATTACACGTTC
>Tcruzi_TryCC_1637_FJ5556471
ATGTCAGGTTGCTTATATAGAATATATGGAGTGGGGTTTAGTTTAGGTTTTTTTATTATGTTACAGATAATATGTGGTGTCTGTTTAGCGTGAATGTTTTTTAGTTGTTTTATTTGTGCAAATTGATATTTTATTTTATTTTTGTGAGATTTTGATTTAGGTTTTGTAATTAGAAGTATTCATATTTGTTTCACTTCCTTATTATATTTTTTATTATATGTGCATATATTTAAATGTATAATATTGGTAATTTTATTCGACACACATTTATTAGTGTGATTTGTAGGATTTGTATTATTTATGTTCATAATAATTATCGCATTTATCGGATATGTGTTACCATGTACAATGATGTCTTATTGAGGATTAACAGTTTTTAGTAATATTTTAGCAACTGTACCTGTGATCGGTCAGTGATTGTGTTATTGAATATGAGGTAGTGAATTTATAAATGATTTTACGCTTTTAAAACTTCACGTATTACACGTTC
>Tcruzi_TryCC_1457_FJ5556451
ATGTCAGGTTGCTTATATAGAATATATGGAGTGGGGTTTAGTTTAGGTTTTTTTATTATGTTACAGATAATATGTGGTGTCTGTTTAGCGTGAATGTTTTTTAGTTGTTTTATTTGTGCAAATTGATATTTTATTTTATTTTTGTGAGATTTTGATTTAGGTTTTGTAATTAGAAGTATTCATATTTGTTTCACTTCCTTATTATATTTTTTATTATATGTGCATATATTTAAATGTATAATATTGGTAATTTTATTCGACACACATTTATTAGTGTGATTTGTAGGATTTGTATTATTTATGTTCATAATAATTATCGCATTTATCGGATATGTGTTACCATGTACAATGATGTCTTATTGAGGATTAACAGTTTTTAGTAATATTTTAGCAACTGTACCTGTGATCGGTCAGTGATTGTGTTATTGAATATGAGGTAGTGAATTTATAAATGATTTTACGCTTTTAAAACTTCACGTATTACACGTTC
>Tcruzi_TryCC_1437_FJ5556431
ATGTCAGGTTGCTTATATAGAATATATGGAGTGGGGTTTAGTTTAGGTTTTTTTATTATGTTACAGATAATATGTGGTGTCTGTTTAGCGTGAATGTTTTTTAGTTGTTTTATTTGTGCAAATTGATATTTTATTTTATTTTTGTGAGATTTTGATTTAGGTTTTGTAATTAGAAGTATTCATATTTGTTTCACTTCCTTATTATATTTTTTATTATATGTGCATATATTTAAATGTATAATATTGGTAATTTTATTCGACACACATTTATTAGTGTGATTTGTAGGATTTGTATTATTTATGTTCATAATAATTATCGCATTTATCGGATATGTGTTACCATGTACAATGATGTCTTATTGAGGATTAACAGTTTTTAGTAATATTTTAGCAACTGTACCTGTGATCGGTCAGTGATTGTGTTATTGAATATGAGGTAGTGAATTTATAAATGATTTTACGCTTTTAAAACTTCACGTATTACACGTTC
>Tcruzi_TryCC_1386_FJ5556421
ATGTCAGGTTGCTTATATAGAATATATGGAGTGGGGTTTAGTTTAGGTTTTTTTATTATGTTACAGATAATATGTGGTGTCTGTTTAGCGTGAATGTTTTTTAGTTGTTTTATTTGTGCAAATTGATATTTTATTTTATTTTTGTGAGATTTTGATTTAGGTTTTGTAATTAGAAGTATTCATATTTGTTTCACTTCCTTATTATATTTTTTATTATATGTGCATATATTTAAATGTATAATATTGGTAATTTTATTCGACACACATTTATTAGTGTGATTTGTAGGATTTGTATTATTTATGTTCATAATAATTATCGCATTTATCGGATATGTGTTACCATGTACAATGATGTCTTATTGAGGATTAACAGTTTTTAGTAATATTTTAGCAACTGTACCTGTGATCGGTCAGTGATTGTGTTATTGAATATGAGGTAGTGAATTTATAAATGATTTTACGCTTTTAAAACTTCACGTATTACACGTTC
>Tcruzi_TryCC_1356_FJ5556411
ATGTCAGGTTGCTTATATAGAATATATGGAGTGGGGTTTAGTTTAGGTTTTTTTATTATGTTACAGATAATATGTGGTGTCTGTTTAGCGTGAATGTTTTTTAGTTGTTTTATTTGTGCAAATTGATATTTTATTTTATTTTTGTGAGATTTTGATTTAGGTTTTGTAATTAGAAGTATTCATATTTGTTTCACTTCCTTATTATATTTTTTATTATATGTGCATATATTTAAATGTATAATATTGGTAATTTTATTCGACACACATTTATTAGTGTGATTTGTAGGATTTGTATTATTTATGTTCATAATAATTATCGCATTTATCGGATATGTGTTACCATGTACAATGATGTCTTATTGAGGATTAACAGTTTTTAGTAATATTTTAGCAACTGTACCTGTGATCGGTCAGTGATTGTGTTATTGAATATGAGGTAGTGAATTTATAAATGATTTTACGCTTTTAAAACTTCACGTATTACACGTTC
>Tcruzi_TryCC_1323_FJ5556401
ATGTCAGGTTGCTTATATAGAATATATGGAGTGGGGTTTAGTTTAGGTTTTTTTATTATGTTACAGATAATATGTGGTGTCTGTTTAGCGTGAATGTTTTTTAGTTGTTTTATTTGTGCAAATTGATATTTTATTTTATTTTTGTGAGATTTTGATTTAGGTTTTGTAATTAGAAGTATTCATATTTGTTTCACTTCCTTATTATATTTTTTATTATATGTGCATATATTTAAATGTATAATATTGGTAATTTTATTCGACACACATTTATTAGTGTGATTTGTAGGATTTGTATTATTTATGTTCATAATAATTATCGCATTTATCGGATATGTGTTACCATGTACAATGATGTCTTATTGAGGATTAACAGTTTTTAGTAATATTTTAGCAACTGTACCTGTGATCGGTCAGTGATTGTGTTATTGAATATGAGGTAGTGAATTTATAAATGATTTTACGCTTTTAAAACTTCACGTATTACACGTTC
>Tcruzi_TryCC_844_FJ5556351
ATGTCAGGTTGCTTATATAGAATATATGGAGTGGGGTTTAGTTTAGGTTTTTTTATTATGTTACAGATAATATGTGGTGTCTGTTTAGCGTGAATGTTTTTTAGTTGTTTTATTTGTGCAAATTGATATTTTATTTTATTTTTGTGAGATTTTGATTTAGGTTTTGTAATTAGAAGTATTCATATTTGTTTCACTTCCTTATTATATTTTTTATTATATGTGCATATATTTAAATGTATAATATTGGTAATTTTATTCGACACACATTTATTAGTGTGATTTGTAGGATTTGTATTATTTATGTTCATAATAATTATCGCATTTATCGGATATGTGTTACCATGTACAATGATGTCTTATTGAGGATTAACAGTTTTTAGTAATATTTTAGCAACTGTACCTGTGATCGGTCAGTGATTGTGTTATTGAATATGAGGTAGTGAATTTATAAATGATTTTACGCTTTTAAAACTTCACGTATTACACGTTC
>Tcruzi_Arma13_FJ5494011
ATGTCAGGTTGCTTATATAGAATATATGGAGTGGGGTTTAGTTTAGGTTTTTTTATTATGTTACAGATAATATGTGGTGTCTGTTTAGCGTGAATGTTTTTTAGTTGTTTTATTTGTGCAAATTGATATTTTATTTTATTTTTGTGAGATTTTGATTTAGGTTTTGTAATTAGAAGTATTCATATTTGTTTCACTTCCTTATTATATTTTTTATTATATGTGCATATATTTAAATGTATAATATTGGTAATTTTATTCGACACACATTTATTAGTGTGATTTGTAGGATTTGTATTATTTATGTTCATAATAATTATCGCATTTATCGGATATGTGTTACCATGTACAATGATGTCTTATTGAGGATTAACAGTTTTTAGTAATATTTTAGCAACTGTACCTGTGATCGGTCAGTGATTGTGTTATTGAATATGAGGTAGTGAATTTATAAATGATTTTACGCTTTTAAAACTTCACGTATTACACGTTC
>Tcruzi_TryCC1078_FJ5493961
ATGTCAGGTTGCTTATATAGAATATATGGAGTGGGGTTTAGTTTAGGTTTTTTTATTATGTTACAGATAATATGTGGTGTCTGTTTAGCGTGAATGTTTTTTAGTTGTTTTATTTGTGCAAATTGATATTTTATTTTATTTTTGTGAGATTTTGATTTAGGTTTTGTAATTAGAAGTATTCATATTTGTTTCACTTCCTTATTATATTTTTTATTATATGTGCATATATTTAAATGTATAATATTGGTAATTTTATTCGACACACATTTATTAGTGTGATTTGTAGGATTTGTATTATTTATGTTCATAATAATTATCGCATTTATCGGATATGTGTTACCATGTACAATGATGTCTTATTGAGGATTAACAGTTTTTAGTAATATTTTAGCAACTGTACCTGTGATCGGTCAGTGATTGTGTTATTGAATATGAGGTAGTGAATTTATAAATGATTTTACGCTTTTAAAACTTCACGTATTACACGTTC
>Tcruzi_Y489_KC9516101
ATGTCAGGTTGCTTATATAGAATATATGGAGTGGGGTTTAGTTTAGGTTTTTTTATTATGTTACAGATAATATGTGGTGTCTGTTTAGCGTGAATGTTTTTTAGTTGTTTTATTTGTGCAAATTGATATTTTATTTTATTTTTGTGAGATTTTGATTTAGGTTTTGTAATTAGAAGTATTCATATTTGTTTCACTTCCTTATTATATTTTTTATTATATGTGCATATATTTAAATGTATAATATTGGTAATTTTATTCGACACACATTTATTAGTGTGATTTGTAGGATTTGTATTATTTATGTTCATAATAATTATCGCATTTATCGGATATGTGTTACCATGTACAATGATGTCTTATTGAGGATTAACAGTTTTTAGTAATATTTTAGCAACTGTACCTGTGATCGGTCAGTGATTGTGTTATTGAATATGAGGTAGTGAATTTATAAATGATTTTACGCTTTTAAAACTTCACGTATTACACGTTC
>Tcruzi_B432_KC9516091
ATGTCAGGTTGCTTATATAGAATATATGGAGTGGGGTTTAGTTTAGGTTTTTTTATTATGTTACAGATAATATGTGGTGTCTGTTTAGCGTGAATGTTTTTTAGTTGTTTTATTTGTGCAAATTGATATTTTATTTTATTTTTGTGAGATTTTGATTTAGGTTTTGTAATTAGAAGTATTCATATTTGTTTCACTTCCTTATTATATTTTTTATTATATGTGCATATATTTAAATGTATAATATTGGTAATTTTATTCGACACACATTTATTAGTGTGATTTGTAGGATTTGTATTATTTATGTTCATAATAATTATCGCATTTATCGGATATGTGTTACCATGTACAATGATGTCTTATTGAGGATTAACAGTTTTTAGTAATATTTTAGCAACTGTACCTGTGATCGGTCAGTGATTGTGTTATTGAATATGAGGTAGTGAATTTATAAATGATTTTACGCTTTTAAAACTTCACGTATTACACGTTC
>Tcruzi_B9993_KC9516081
ATGTCAGGTTGCTTATATAGAATATATGGAGTGGGGTTTAGTTTAGGTTTTTTTATTATGTTACAGATAATATGTGGTGTCTGTTTAGCGTGAATGTTTTTTAGTTGTTTTATTTGTGCAAATTGATATTTTATTTTATTTTTGTGAGATTTTGATTTAGGTTTTGTAATTAGAAGTATTCATATTTGTTTCACTTCCTTATTATATTTTTTATTATATGTGCATATATTTAAATGTATAATATTGGTAATTTTATTCGACACACATTTATTAGTGTGATTTGTAGGATTTGTATTATTTATGTTCATAATAATTATCGCATTTATCGGATATGTGTTACCATGTACAATGATGTCTTATTGAGGATTAACAGTTTTTAGTAATATTTTAGCAACTGTACCTGTGATCGGTCAGTGATTGTGTTATTGAATATGAGGTAGTGAATTTATAAATGATTTTACGCTTTTAAAACTTCACGTATTACACGTTC
>Tcruzi_B13_KC9516071
ATGTCAGGTTGCTTATATAGAATATATGGAGTGGGGTTTAGTTTAGGTTTTTTTATTATGTTACAGATAATATGTGGTGTCTGTTTAGCGTGAATGTTTTTTAGTTGTTTTATTTGTGCAAATTGATATTTTATTTTATTTTTGTGAGATTTTGATTTAGGTTTTGTAATTAGAAGTATTCATATTTGTTTCACTTCCTTATTATATTTTTTATTATATGTGCATATATTTAAATGTATAATATTGGTAATTTTATTCGACACACATTTATTAGTGTGATTTGTAGGATTTGTATTATTTATGTTCATAATAATTATCGCATTTATCGGATATGTGTTACCATGTACAATGATGTCTTATTGAGGATTAACAGTTTTTAGTAATATTTTAGCAACTGTACCTGTGATCGGTCAGTGATTGTGTTATTGAATATGAGGTAGTGAATTTATAAATGATTTTACGCTTTTAAAACTTCACGTATTACACGTTC
>Tcruzi_Y434_KC9516061
ATGTCAGGTTGCTTATATAGAATATATGGAGTGGGGTTTAGTTTAGGTTTTTTTATTATGTTACAGATAATATGTGGTGTCTGTTTAGCGTGAATGTTTTTTAGTTGTTTTATTTGTGCAAATTGATATTTTATTTTATTTTTGTGAGATTTTGATTTAGGTTTTGTAATTAGAAGTATTCATATTTGTTTCACTTCCTTATTATATTTTTTATTATATGTGCATATATTTAAATGTATAATATTGGTAATTTTATTCGACACACATTTATTAGTGTGATTTGTAGGATTTGTATTATTTATGTTCATAATAATTATCGCATTTATCGGATATGTGTTACCATGTACAATGATGTCTTATTGAGGATTAACAGTTTTTAGTAATATTTTAGCAACTGTACCTGTGATCGGTCAGTGATTGTGTTATTGAATATGAGGTAGTGAATTTATAAATGATTTTACGCTTTTAAAACTTCACGTATTACACGTTC
>Tcruzi_Y32_KC9516051
ATGTCAGGTTGCTTATATAGAATATATGGAGTGGGGTTTAGTTTAGGTTTTTTTATTATGTTACAGATAATATGTGGTGTCTGTTTAGCGTGAATGTTTTTTAGTTGTTTTATTTGTGCAAATTGATATTTTATTTTATTTTTGTGAGATTTTGATTTAGGTTTTGTAATTAGAAGTATTCATATTTGTTTCACTTCCTTATTATATTTTTTATTATATGTGCATATATTTAAATGTATAATATTGGTAATTTTATTCGACACACATTTATTAGTGTGATTTGTAGGATTTGTATTATTTATGTTCATAATAATTATCGCATTTATCGGATATGTGTTACCATGTACAATGATGTCTTATTGAGGATTAACAGTTTTTAGTAATATTTTAGCAACTGTACCTGTGATCGGTCAGTGATTGTGTTATTGAATATGAGGTAGTGAATTTATAAATGATTTTACGCTTTTAAAACTTCACGTATTACACGTTC
>Tcruzi_AA1323_KC9516041
ATGTCAGGTTGCTTATATAGAATATATGGAGTGGGGTTTAGTTTAGGTTTTTTTATTATGTTACAGATAATATGTGGTGTCTGTTTAGCGTGAATGTTTTTTAGTTGTTTTATTTGTGCAAATTGATATTTTATTTTATTTTTGTGAGATTTTGATTTAGGTTTTGTAATTAGAAGTATTCATATTTGTTTCACTTCCTTATTATATTTTTTATTATATGTGCATATATTTAAATGTATAATATTGGTAATTTTATTCGACACACATTTATTAGTGTGATTTGTAGGATTTGTATTATTTATGTTCATAATAATTATCGCATTTATCGGATATGTGTTACCATGTACAATGATGTCTTATTGAGGATTAACAGTTTTTAGTAATATTTTAGCAACTGTACCTGTGATCGGTCAGTGATTGTGTTATTGAATATGAGGTAGTGAATTTATAAATGATTTTACGCTTTTAAAACTTCACGTATTACACGTTC
>Tcruzi_SL423_KC9516031
ATGTCAGGTTGCTTATATAGAATATATGGAGTGGGGTTTAGTTTAGGTTTTTTTATTATGTTACAGATAATATGTGGTGTCTGTTTAGCGTGAATGTTTTTTAGTTGTTTTATTTGTGCAAATTGATATTTTATTTTATTTTTGTGAGATTTTGATTTAGGTTTTGTAATTAGAAGTATTCATATTTGTTTCACTTCCTTATTATATTTTTTATTATATGTGCATATATTTAAATGTATAATATTGGTAATTTTATTCGACACACATTTATTAGTGTGATTTGTAGGATTTGTATTATTTATGTTCATAATAATTATCGCATTTATCGGATATGTGTTACCATGTACAATGATGTCTTATTGAGGATTAACAGTTTTTAGTAATATTTTAGCAACTGTACCTGTGATCGGTCAGTGATTGTGTTATTGAATATGAGGTAGTGAATTTATAAATGATTTTACGCTTTTAAAACTTCACGTATTACACGTTC
>Tcruzi_TryCC_1079_FJ5556381
ATGTCAGGTTGCTTATATAGAATATATGGAGTGGGGTTTAGTTTAGGTTTTTTTATTATGTTACAGATAATATGTGGTGTCTGTTTAGCGTGAATGTTTTTTAGTTGTTTTATTTGTGCAAATTGATATTTTATTTTATTTTTGTGAGATTTTGATTTAGGTTTTGTAATTAGAAGTATTCATATTTGTTTCACTTCCTTATTATATTTTTTATTATATGTGCATATATTTAAATGTATAATATTGGTAATTTTATTCGACACACATTTATTAGTGTGATTTGTAGGATTTGTATTATTTATGTTCATAATAATTATCGCATTTATCGGATATGTGTTACCATGTACAATGATGTCTTATTGAGGATTAACAGTTTTTAGTAATATTTTAGCAACTGTACCTGTGATCGGTCAGTGATTGTGTTATTGAATATGAGGTAGTGAATTTATAAATGATTTTACGCTTTTAAAACTTCACGTATTGCACGTTC
>Tcruzi_MT3663_EU8563751
ATGTCAGGTTGCTTATATAGAATATATGGAGTGGGGTTTAGTTTAGGTTTTTTTATTATGTTACAGATAATATGTGGTGTCTGTTTAGCGTGAATGTTTTTTAGTTGTTTTATTTGTGCAAATTGATATTTTATTTTATTTTTGTGAGATTTTGATTTAGGTTTTGTAATTAGAAGTATTCATATTTGTTTCACTTCCTTATTATATTTTTTATTATATGTGCATATATTTAAATGTATAATATTGGTAATTTTATTCGACACACATTTATTAGTGTGATTTGTAGGATTTGTATTATTTATGTTCATAATAATTATCGCATTTATCGGATATGTGTTACCATGTACAATGATGTCTTATTGAGGATTAACAGTTTTTAGTAATATTTTAGCAACTGTACCTGTGATCGGTCAGTGATTGTGTTATTGAATATGAGGTAGTGAATTTATAAATGATTTTACGCTTTTAAAACTTCACGTATTGCACGTTC
>Tcruzi_cruzi_M5631AJ4397201
ATGTCAGGTTGTTTATATAGAATATATGGAGTGGGGTTTAGTTTAGGTTTTTTTATTATGTTACAGATAATATGTGGTGTCTGTTTAGCGTGAATGTTTTTTAGTTGTTTTATTTGTGCAAATTGATATTTTATTTTATTTTTGTGAGATTTTGATTTAGGTTTTGTAATTAGAAGTATTCATATTTGTTTCACTTCCTTATTATATTTTTTATTATATGTGCATATATTTAAATGTATAATATTGGTAATTTTATTTGACACACATTTATTAGTGTGATTTGTAGGATTTGTATTATTTATGTTCATAATAATTATTGCATTTATTGGATATGTGTTACCATGTACAATGATGTCTTATTGAGGATTAACAGTTTTTAGTAATATTTTAGCAACTGTACCTGTGATCGGTCAGTGATTGTGTTATTGAATATGAGGTAGTGAATTTATAAATGATTTTACGCTTTTAAAACTTCACGTACTACACGTTC
>Tcruzi_TryCC_132_FJ5556311
ATGTCAGGTTGCTTATATAGAATATATGGAGTGGGGTTTAGTTTAGGTTTTTTTATTATGTTACAGATAATATGTGGTGTCTGTTTAGCGTGAATGTTTTTTAGTTGTTTTATTTGTGCAAATTGATATTTTATTTTATTTTTGTGAGATTTTGATTTAGGTTTTGTAATTAGAAGTATTCATATTTGTTTCACTTCTTTATTATATTTTTTATTATATGTGCATATATTTAAATGTATAATATTGGTAATTTTATTTGACACACATTTATTAGTGTGATTTGTAGGATTTGTATTATTTATGTTCATAATAATTATCGCATTTATCGGATATGTGTTACCATGTACAATGATGTCTTATTGAGGATTAACAGTTTTTAGTAATATTTTAGCAACTGTACCTGTGATCGGTCAGTGATTGTGTTATTGAATATGAGGTAGTGAATTTATAAATGATTTTACGCTTTTAAAACTTCACGTATTACATGTTC
>Tcruzi_cruzi_CanIII_cl1_AJ1309292
ATGTCAGGTTGCTTATATAGAATATATGGAGTGGGGTTTAGTTTAGGTTTTTTAATTATGTTACAGATAATATGTGGTGTCTGTTTAGCGTGAATGTTTTTTAGTTGTTTTATTTGTGCAAATTGATATTTTATTTTATTTTTGTGAGATTTTGATTTAGGTTTTGTAATTAGAAGTATTCATATTTGTTTCACTTCTTTATTATATTTTTTATTATATGTGCATATATTTAAATGTATAATATTGGTAATTTTATTTGACACACATTTATTAGTGTGATTTGTAGGATTTGTATTATTTATGTTCATAATAATTATTGCATTTATTGGATATGTGTTACCATGTACAATGATGTCTTATTGAGGATTAACAGTTTTTAGTAATATTTTAGCAACTGTACCTGTGATCGGTCAGTGATTGTGTTATTGAATATGAGGTAGTGAATTTATAAATGATTTTACGCTTTTAAAACTTCACGTATTACATGTTC
>UNVERIFIEDTcruzi_CanIIIcl1_cytb-like_JQ5813641
ATGTCAGGTTGCTTATATAGAATATATGGAGTGGGGTTTAGTTTAGGTTTTTTTATTATGTTACAGATAATATGTGGTGTCTGTTTAGCGTGAATGTTTTTTAGTTGTTTTATTTGTGCAAATTGATATTTTATTTTATTTTTGTGAGATTTTGATTTAGGTTTTGTAATTAGAAGTATTCATATTTGTTTCACTTCTTTATTATATTTTTTATTATATGTGCATATATTTAAATGTATAATATTGGTAATTTTATTTGACACACATTTATTAGTGTGATTTGTAGGATTTGTATTATTTATGTTCATAATAATTATTGCATTTATTGGATATGTGTTACCATGTACAATGATGTCTTATTGAGGATTAACAGTTTTTAGTAATATTTTAGCAACTGTACCTGTGATCGGTCAGTGATTGTGTTATTGAATATGAGGTAGTGAATTTATAAATGATTTTACGCTTTTAAAACTTCACGTATTACATGTTC
>Tcruzi_TryCC863_FJ5493931
ATGTCAGGTTGCTTATATAGAATATATGGAGTGGGGTTTAGTTTAGGTTTTTTTATTATGTTACAGATAATATGTGGTGTCTGTTTAGCGTGAATGTTTTTTAGTTGTTTTATTTGTGCAAATTGATATTTTATTTTATTTTTGTGAGATTTTGATTTAGGTTTTGTAATTAGAAGTATTCATATTTGTTTCACTTCTTTATTATATTTTTTATTATATGTGCATATATTTAAATGTATAATATTGGTAATTTTATTTGACACACATTTATTAGTGTGATTTGTAGGATTTGTATTATTTATGTTCATAATAATTATTGCATTTATTGGATATGTGTTACCATGTACAATGATGTCTTATTGAGGATTAACAGTTTTTAGTAATATTTTAGCAACTGTACCTGTGATCGGTCAGTGATTGTGTTATTGAATATGAGGTAGTGAATTTATAAATGATTTTACGCTTTTAAAACTTCACGTATTACACGTTC
>Tcruzi_TryCC_949_FJ0022601
ATGTCAGGTTGTTTATATAGGATATATGGAGTGGGGTTCAGTTTAGGTTTATTTATTATGTTACAGATAATATGTGGTGTTTGTTTAGCGTGAATGTTTTTTAGTTGTTTTATTTGTGCGAATTGATATTTTATTTTGTTTTTGTGAGACTTTGATTTAGGTTTTGTGATTAGAAGTATCCATATTTGTTTCACCTCCTTGCTATATTTTTTATTATATGTGCATATATTTAAATGTATAATATTGGTAATTTTATTTGACACACATTTATTAGTGTGATTTGTAGGATTTATATTATTTATGTTTATAATAATTATTGCATTTATTGGGTATGTGTTACCATGTACAATGATGTCTTATTGAGGATTAACAGTTTTTAGTAATATTTTAGCTACTGTTCCTGTATTCGGCCAGTGATTGTGTTATTGAATATGAGGAAGTGAATTTATAAATGATTTTACGCTTTTAAAACTTCACGTATTACACGTTT
>Tcruzi_TryCC_947_FJ0022591
ATGTCAGGTTGTTTATATAGGATATATGGAGTGGGGTTCAGTTTAGGTTTATTTATTATGTTACAGATAATATGTGGTGTTTGTTTAGCGTGAATGTTTTTTAGTTGTTTTATTTGTGCGAATTGATATTTTATTTTGTTTTTGTGAGACTTTGATTTAGGTTTTGTGATTAGAAGTATCCATATTTGTTTCACCTCCTTGCTATATTTTTTATTATATGTGCATATATTTAAATGTATAATATTGGTAATTTTATTTGACACACATTTATTAGTGTGATTTGTAGGATTTATATTATTTATGTTTATAATAATTATTGCATTTATTGGGTATGTGTTACCATGTACAATGATGTCTTATTGAGGATTAACAGTTTTTAGTAATATTTTAGCTACTGTTCCTGTATTCGGCCAGTGATTGTGTTATTGAATATGAGGAAGTGAATTTATAAATGATTTTACGCTTTTAAAACTTCACGTATTACACGTTT
>Tcruzi_TryCC_1122_FJ0022611
ATGTCAGGTTGTTTATATAGGATATATGGAGTGGGGTTCAGTTTAGGTTTATTTATTATGTTACAGATAATATGTGGTGTTTGTTTAGCGTGAATGTTTTTTAGTTGTTTTATTTGTGCGAATTGATATTTTATTTTGTTTTTGTGAGACTTTGATTTAGGTTTTGTGATTAGAAGTATCCATATTTGTTTCACCTCCTTGCTATATTTTTTATTATATGTGCATATATTTAAATGTATAATATTGGTAATTTTATTTGACACACATTTATTAGTGTGATTTGTAGGATTTATATTATTTATGTTTATAATAATTATTGCATTTATTGGGTATGTGTTACCATGTACAATGATGTCTTATTGAGGATTAACAGTTTTTAGTAATATTTTAGCTACTGTTCCTGTATTCGGCCAGTGATTGTGTTATTGAATATGAGGAAGAGAATTTATAAATGATTTTACGCTTTTAAAACTTCACGTATTACACGTTT
>Tcruzi_13_KC9516271
ATGTCAGGTTGTTTATATAGGATATATGGAGTGGGGTTCAGTTTAGGTTTATTTATTATGTTACAGATAATATGTGGTGTTTGTTTAGCGTGAATGTTTTTTAGTTGTTTTATTTGTGCGAATTGATATTTTATTTTGTTTTTGTGAGACTTTGATTTAGGTTTTGTGATTAGAAGTATCCATATTTGTTTCACCTCCTTGCTATATTTTTTATTATATGTGCATATATTTAAATGTATAATATTGGTAATTTTATTTGACACACATTTATTAGTGTGATTTGTAGGATTTATATTATTTATGTTTATAATAATTATTGCATTTATTGGGTATGTGTTACCATGTACAATGATGTCTTATTGAGGATTAACAGTTTTTAGTAATATTTTAGCTACTGTTCCTGTATTCGGCCAGTGATTGTGTTATTGAATATGAGGAAGAGAATTTATAAATGATTTTACGCTTTTAAAACTTCACGTATTACACGTTT
>Tcruzi_2_KC9516261
ATGTCAGGTTGTTTATATAGGATATATGGAGTGGGGTTCAGTTTAGGTTTATTTATTATGTTACAGATAATATGTGGTGTTTGTTTAGCGTGAATGTTTTTTAGTTGTTTTATTTGTGCGAATTGATATTTTATTTTGTTTTTGTGAGACTTTGATTTAGGTTTTGTGATTAGAAGTATCCATATTTGTTTCACCTCCTTGCTATATTTTTTATTATATGTGCATATATTTAAATGTATAATATTGGTAATTTTATTTGACACACATTTATTAGTGTGATTTGTAGGATTTATATTATTTATGTTTATAATAATTATTGCATTTATTGGGTATGTGTTACCATGTACAATGATGTCTTATTGAGGATTAACAGTTTTTAGTAATATTTTAGCTACTGTTCCTGTATTCGGCCAGTGATTGTGTTATTGAATATGAGGAAGAGAATTTATAAATGATTTTACGCTTTTAAAACTTCACGTATTACACGTTT
>Tcruzi_NY13_KC9516251
ATGTCAGGTTGTTTATATAGGATATATGGAGTGGGGTTCAGTTTAGGTTTATTTATTATGTTACAGATAATATGTGGTGTTTGTTTAGCGTGAATGTTTTTTAGTTGTTTTATTTGTGCGAATTGATATTTTATTTTGTTTTTGTGAGACTTTGATTTAGGTTTTGTGATTAGAAGTATCCATATTTGTTTCACCTCCTTGCTATATTTTTTATTATATGTGCATATATTTAAATGTATAATATTGGTAATTTTATTTGACACACATTTATTAGTGTGATTTGTAGGATTTATATTATTTATGTTTATAATAATTATTGCATTTATTGGGTATGTGTTACCATGTACAATGATGTCTTATTGAGGATTAACAGTTTTTAGTAATATTTTAGCTACTGTTCCTGTATTCGGCCAGTGATTGTGTTATTGAATATGAGGAAGAGAATTTATAAATGATTTTACGCTTTTAAAACTTCACGTATTACACGTTT
>Tcruzi_FBN45_KC9516241
ATGTCAGGTTGTTTATATAGGATATATGGAGTGGGGTTCAGTTTAGGTTTATTTATTATGTTACAGATAATATGTGGTGTTTGTTTAGCGTGAATGTTTTTTAGTTGTTTTATTTGTGCGAATTGATATTTTATTTTGTTTTTGTGAGACTTTGATTTAGGTTTTGTGATTAGAAGTATCCATATTTGTTTCACCTCCTTGCTATATTTTTTATTATATGTGCATATATTTAAATGTATAATATTGGTAATTTTATTTGACACACATTTATTAGTGTGATTTGTAGGATTTATATTATTTATGTTTATAATAATTATTGCATTTATTGGGTATGTGTTACCATGTACAATGATGTCTTATTGAGGATTAACAGTTTTTAGTAATATTTTAGCTACTGTTCCTGTATTCGGCCAGTGATTGTGTTATTGAATATGAGGAAGAGAATTTATAAATGATTTTACGCTTTTAAAACTTCACGTATTACACGTTT
>Tcruzi_SL2643_KC9516231
ATGTCAGGTTGTTTATATAGGATATATGGAGTGGGGTTCAGTTTAGGTTTATTTATTATGTTACAGATAATATGTGGTGTTTGTTTAGCGTGAATGTTTTTTAGTTGTTTTATTTGTGCGAATTGATATTTTATTTTGTTTTTGTGAGACTTTGATTTAGGTTTTGTGATTAGAAGTATCCATATTTGTTTCACCTCCTTGCTATATTTTTTATTATATGTGCATATATTTAAATGTATAATATTGGTAATTTTATTTGACACACATTTATTAGTGTGATTTGTAGGATTTATATTATTTATGTTTATAATAATTATTGCATTTATTGGGTATGTGTTACCATGTACAATGATGTCTTATTGAGGATTAACAGTTTTTAGTAATATTTTAGCTACTGTTCCTGTATTCGGCCAGTGATTGTGTTATTGAATATGAGGAAGAGAATTTATAAATGATTTTACGCTTTTAAAACTTCACGTATTACACGTTT
>Tcruzi_SLBAT1_KC9516221
ATGTCAGGTTGTTTATATAGGATATATGGAGTGGGGTTCAGTTTAGGTTTATTTATTATGTTACAGATAATATGTGGTGTTTGTTTAGCGTGAATGTTTTTTAGTTGTTTTATTTGTGCGAATTGATATTTTATTTTGTTTTTGTGAGACTTTGATTTAGGTTTTGTGATTAGAAGTATCCATATTTGTTTCACCTCCTTGCTATATTTTTTATTATATGTGCATATATTTAAATGTATAATATTGGTAATTTTATTTGACACACATTTATTAGTGTGATTTGTAGGATTTATATTATTTATGTTTATAATAATTATTGCATTTATTGGGTATGTGTTACCATGTACAATGATGTCTTATTGAGGATTAACAGTTTTTAGTAATATTTTAGCTACTGTTCCTGTATTCGGCCAGTGATTGTGTTATTGAATATGAGGAAGAGAATTTATAAATGATTTTACGCTTTTAAAACTTCACGTATTACACGTTT
>Tcruzi_SL77_KC9516211
ATGTCAGGTTGTTTATATAGGATATATGGAGTGGGGTTCAGTTTAGGTTTATTTATTATGTTACAGATAATATGTGGTGTTTGTTTAGCGTGAATGTTTTTTAGTTGTTTTATTTGTGCGAATTGATATTTTATTTTGTTTTTGTGAGACTTTGATTTAGGTTTTGTGATTAGAAGTATCCATATTTGTTTCACCTCCTTGCTATATTTTTTATTATATGTGCATATATTTAAATGTATAATATTGGTAATTTTATTTGACACACATTTATTAGTGTGATTTGTAGGATTTATATTATTTATGTTTATAATAATTATTGCATTTATTGGGTATGTGTTACCATGTACAATGATGTCTTATTGAGGATTAACAGTTTTTAGTAATATTTTAGCTACTGTTCCTGTATTCGGCCAGTGATTGTGTTATTGAATATGAGGAAGAGAATTTATAAATGATTTTACGCTTTTAAAACTTCACGTATTACACGTTT
>Tcruzi_TryCC_294_FJ0022541
ATGTCAGGTTGTTTATATAGGATATATGGAGTGGGGTTCAGTTTAGGTTTATTTATTATGTTACAGATAATATGTGGTGTTTGTTTAGCGTGAATGTTTTTTAGTTGTTTTATTTGTGCGAATTGATATTTTATTTTATTTTTGTGAGACTTTGATTTAGGTTTTGTGATTAGAAGTATCCATATTTGTTTCACCTCCTTGCTATATTTTTTATTATATGTGCATATATTTAAATGTATAATATTGGTAATTTTATTTGACACACATTTATTAGTGTGATTTGTAGGATTTATATTATTTATGTTTATAATAATTATTGCATTTATTGGGTATGTGTTACCATGTACAATGATGTCTTATTGAGGATTAACAGTTTTTAGTAATATTTTAGCTACTGTTCCTGTATTCGGCCAGTGATTGTGTTATTGAATATGAGGAAGAGAATTTATAAATGATTTTACGCTTTTAAAACTTCACGTATTACACGTTT
>Tcruzi_TryCC_203_FJ0022531
ATGTCAGGTTGTTTATATAGGATATATGGAGTGGGGTTCAGTTTAGGTTTATTTATTATGTTACAGATAATATGTGGTGTTTGTTTAGCGTGAATGTTTTTTAGTTGTTTTATTTGTGCGAATTGATATTTTATTTTATTTTTGTGAGACTTTGATTTAGGTTTTGTGATTAGAAGTATCCATATTTGTTTCACCTCCTTGCTATATTTTTTATTATATGTGCATATATTTAAATGTATAATATTGGTAATTTTATTTGACACACATTTATTAGTGTGATTTGTAGGATTTATATTATTTATGTTTATAATAATTATTGCATTTATTGGGTATGTGTTACCATGTACAATGATGTCTTATTGAGGATTAACAGTTTTTAGTAATATTTTAGCTACTGTTCCTGTATTCGGCCAGTGATTGTGTTATTGAATATGAGGAAGAGAATTTATAAATGATTTTACGCTTTTAAAACTTCACGTATTACACGTTT
>Tcruzi_TryCC_793_FJ0022581
ATGTCAGGTTGTTTATATAGGATATATGGAGTGGGGTTCAGTTTAGGTTTATTTATTATGTTACAGATAATATGTGGTGTTTGTTTAGCGTGAATGTTTTTTAGTTGTTTTATTTGTGCGAATTGATATTTTATTTTATTTTTGTGAGACTTTGATTTAGGTTTTGTGATTAGAAGTATCCATATTTGTTTCACCTCCTTGCTATATTTTTTATTATATGTGCATATATTTAAATGTATAATATTGGTAATTTTATTTGACACACATTTATTAGTGTGATTTGTAGGATTTATATTATTTATGTTTATAATAATTATTGCATTTATTGGGTATGTGTTACCATGTACAATGATGTCTTATTGAGGATTAACAGTTTTTAGTAATATTTTAGCTACTGTTCCTGTATTCGGCCAGTGATTGTGTTATTGAATATGAGGAAGTGAATTTATAAATGATTTTACGCTTTTAAAACTTCACGTATTACACGTTT
>Tcruzi_TryCC_597_FJ0022571
ATGTCAGGTTGTTTATATAGGATATATGGAGTGGGGTTCAGTTTAGGTTTATTTATTATGTTACAGATAATATGTGGTGTTTGTTTAGCGTGAATGTTTTTTAGTTGTTTTATTTGTGCGAATTGATATTTTATTTTATTTTTGTGAGACTTTGATTTAGGTTTTGTGATTAGAAGTATCCATATTTGTTTCACCTCCTTGCTATATTTTTTATTATATGTGCATATATTTAAATGTATAATATTGGTAATTTTATTTGACACACATTTATTAGTGTGATTTGTAGGATTTATATTATTTATGTTTATAATAATTATTGCATTTATTGGGTATGTGTTACCATGTACAATGATGTCTTATTGAGGATTAACAGTTTTTAGTAATATTTTAGCTACTGTTCCTGTATTCGGCCAGTGATTGTGTTATTGAATATGAGGAAGTGAATTTATAAATGATTTTACGCTTTTAAAACTTCACGTATTACACGTTT
>Tcruzi_26tp18_EU5593261
ATGTCAGGTTGTTTATATAGGATATATGGAGTGGGGTTCAGTTTAGGTCTATTTATTATGTTACAGATAATATGTGGTGTTTGCTTAGCATGAATGTTTTTTAGTTGTTTTATTTGTGCAAATTGATATTTTATTTTATTTTTGTGAGACTTTGATTTAGGTTTGGTGATTAGAAGTATTCATATCTGTTTCACTTCTTTGCTATATTTTCTATTATATGTGCATATATTTAAATGTATAATATTGGTAATTTTATTTGACACCCATTTATTAGTATGATTTATAGGATTAATATTATTTAGGTTTATAATAATTATCGCATTTATTGGGTACGTGTTACCATGTACAATGATGTCTTATTGAGGATTAACAGTTTTTAGTAATATTTTAGCTACTGTTCCTGTGATATGCCAGTGATTGTGATATTGAATATGAGGTAGTGAATTTATAAATGATTTTACGCTTTTAAAACTTCGCGTTTTGCAAGTTT
>Tcruzi_54p18_EU5593281
ATGTCAGGTTGTTTATATAGGATATATGGAGTGGGGTTCAGTTTAGGTCTATTTATTATGTTACAGATAATATGTGGTGTTTGCTTAGCATGAATGTTTTTTAGTTGTTTTATTTGTGCAAATTGATATTTTATTTTATTTTTGTGAGACTTTGATTTAGGTTTTGTGATTAGAAGTATTCATATCTGTTTCACTTCTTTGCTATATTTTCTATTATATGTGCATATATTTAAATGTATTCTATTGGTAATTTTATTTGACACACATTTATTAGTATGATTTATAGGATTTATATTATTTATGTTTATAATAATTATTGCATTTATTGGGTACGTGTTACCATGTACAATGATGTCTTATTGAGGATTAACAGTTTTTAGTAATATTTTAGCTACTGTTCCTGTGATATGCCAGTGATTGTGATATTGAATATGAGGGAGTGAATTTATAAATGATTTTACGCTTTTAAAACTTCACGGTTTGCAAGTTT
>Tcruzi_5p18_EU5593291
ATGTCAGGTTGTTTATATAGGATATATGGAGTGGGGTTCAGTTTAGGTCTATTTATTATGTTACAGATAATATGTGGTGTTTGCTTAGCATGAATGTTTTTTAGTTGTTTTATTTGTGCAAATTGATATTTTATTTTATTTTTGTGAGACTTTGATTTAGGTTTTGTGATTAGAAGTATTCATATCTGTTTCACTTCTTTGCTATATTTTCTATTATATGTGCATATATTTAAATGTATAATATTGGTAATTTTATTTGACACACATTTATTAGTATGATTTATAGGATTTATATTATTTATGTTTATAATAATTATTGCATTTATTGGGTACGTGTTACCATGTACAATGATGTCTTATTGAGGATTAACAGTTTTTAGTAATATTTTAGCTACTGTTCCTGTGATATGCCAGTGATTGTGATATTGAATATGAGGGAGTGAATTTATAAATGATTTTACGCTTTTAAAACTTCACGTTTTGCAAGTTT
>Tcruzi_58p18_EU5593271
ATGTCAGGTTGTTTATATAGGATATATGGAGTGGGGTTCAGTTTCGGTCTATTTATTATGTTACAGATAATATGTGGTGTTTGCTTAGCATGAATGTTTTTTAGTTGTTTTATTTGTGCAAATTGATATTTTATTTTATTTTTGTGAGACTTTGATTTAGGTTTTGTGATTAGAAGTATTCATATCTGTTTCACTTCTTTGCTATATTTTCTATTATATGTGCATATATTTAAATGTATAATATTGGTAATTTTATTTGACACACATTTATTAGTATGATTTATAGGATTTATATTATTTATGTTTATAATAATTATTGCATTTATTGGGTACGTGTTACCATGTACAATGATGTCTTATTGAGGATTAACAGTTTTTAGTAATATTTTAGCTACTGTTCCTGTGATATGCCAGTGATTGTGATATTGAATATGAGGGAGTGAATTTATAAATGATTTTACGCTTTTAAAACTTCACGTTTTGCAAGTTT
>Tcruzi_TVcl9_HQ7137421
ATGGCAGGTTGTTTAGATAGGATATCGGGAGGGGGGGGCAGTTTAGGTCTATTTATTATGTTGCAGATAATCTGTGGTGTTTGCTTAGCATGAATGTTTTTTAGTTGTTTTATTTGTGCAAATTGATATTTTATTTTATTTTTGTGAGACTTTGATTTAGGTTTTGTGATTAGAAGTATTCATATCTGTTTTACTTCTTTGCTATATTTTTTATTATATGTGCATATATTTAAATGTATAATATTGGTAATTTTATTTGACACACATTTATTAGTATGATTTATAGGATTTATATTATTTATGTTTATAATAATTATTGCATTTATTGGGTACGTGTTACCATGTACAATGATGTCTTATTGAGGATTAACAGTTTTTAGTAATATTTTAGCTACTGTTCCTGTATTCGGCCAGTGATTATGTTATTGAATATGGAGTAGTGAATTTATAAATGATTTTACGCTTTTAAAACTTCATGTATTACATGTCT
>Tcruzi_TmPA1cl6_HQ7137411
ATGGCAGGTTGTTTAGATAGGATATCGGGAGGGGGGGGCAGTTTAGGTCTATTTATTATGTTGCAGATAATCTGTGGTGTTTGCTTAGCATGAATGTTTTTTAGTTGTTTTATTTGTGCAAATTGATATTTTATTTTATTTTTGTGAGACTTTGATTTAGGTTTTGTGATTAGAAGTATTCATATCTGTTTTACTTCTTTGCTATATTTTTTATTATATGTGCATATATTTAAATGTATAATATTGGTAATTTTATTTGACACACATTTATTAGTATGATTTATAGGATTTATATTATTTATGTTTATAATAATTATTGCATTTATTGGGTACGTGTTACCATGTACAATGATGTCTTATTGAGGATTAACAGTTTTTAGTAATATTTTAGCTACTGTTCCTGTATTCGGCCAGTGATTATGTTATTGAATATGGAGTAGTGAATTTATAAATGATTTTACGCTTTTAAAACTTCATGTATTACATGTCT
>Tcruzi_SLD1Eccl6_HQ7137401
ATGGCAGGTTGTTTAGATAGGATATCGGGAGGGGGGGGCAGTTTAGGTCTATTTATTATGTTGCAGATAATCTGTGGTGTTTGCTTAGCATGAATGTTTTTTAGTTGTTTTATTTGTGCAAATTGATATTTTATTTTATTTTTGTGAGACTTTGATTTAGGTTTTGTGATTAGAAGTATTCATATCTGTTTTACTTCTTTGCTATATTTTTTATTATATGTGCATATATTTAAATGTATAATATTGGTAATTTTATTTGACACACATTTATTAGTATGATTTATAGGATTTATATTATTTATGTTTATAATAATTATTGCATTTATTGGGTACGTGTTACCATGTACAATGATGTCTTATTGAGGATTAACAGTTTTTAGTAATATTTTAGCTACTGTTCCTGTATTCGGCCAGTGATTATGTTATTGAATATGGAGTAGTGAATTTATAAATGATTTTACGCTTTTAAAACTTCATGTATTACATGTCT
>Tcruzi_X380cl23_HQ7137391
ATGGCAGGTTGTTTAGATAGGATATCGGGAGGGGGGGGCAGTTTAGGTCTATTTATTATGTTGCAGATAATCTGTGGTGTTTGCTTAGCATGAATGTTTTTTAGTTGTTTTATTTGTGCAAATTGATATTTTATTTTATTTTTGTGAGACTTTGATTTAGGTTTTGTGATTAGAAGTATTCATATCTGTTTTACTTCTTTGCTATATTTTTTATTATATGTGCATATATTTAAATGTATAATATTGGTAATTTTATTTGACACACATTTATTAGTATGATTTATAGGATTTATATTATTTATGTTTATAATAATTATTGCATTTATTGGGTACGTGTTACCATGTACAATGATGTCTTATTGAGGATTAACAGTTTTTAGTAATATTTTAGCTACTGTTCCTGTATTCGGCCAGTGATTATGTTATTGAATATGGAGTAGTGAATTTATAAATGATTTTACGCTTTTAAAACTTCATGTATTACATGTCT
>Tcruzi_AAA7cl15_HQ7137381
ATGGCAGGTTGTTTAGATAGGATATCGGGAGGGGGGGGCAGTTTAGGTCTATTTATTATGTTGCAGATAATCTGTGGTGTTTGCTTAGCATGAATGTTTTTTAGTTGTTTTATTTGTGCAAATTGATATTTTATTTTATTTTTGTGAGACTTTGATTTAGGTTTTGTGATTAGAAGTATTCATATCTGTTTTACTTCTTTGCTATATTTTTTATTATATGTGCATATATTTAAATGTATAATATTGGTAATTTTATTTGACACACATTTATTAGTATGATTTATAGGATTTATATTATTTATGTTTATAATAATTATTGCATTTATTGGGTACGTGTTACCATGTACAATGATGTCTTATTGAGGATTAACAGTTTTTAGTAATATTTTAGCTACTGTTCCTGTATTCGGCCAGTGATTATGTTATTGAATATGGAGTAGTGAATTTATAAATGATTTTACGCTTTTAAAACTTCATGTATTACATGTCT
>Tcruzi_Coy11cl15_HQ7137371
ATGGCAGGTTGTTTAGATAGGATATCGGGAGGGGGGGGCAGTTTAGGTCTATTTATTATGTTGCAGATAATCTGTGGTGTTTGCTTAGCATGAATGTTTTTTAGTTGTTTTATTTGTGCAAATTGATATTTTATTTTATTTTTGTGAGACTTTGATTTAGGTTTTGTGATTAGAAGTATTCATATCTGTTTTACTTCTTTGCTATATTTTTTATTATATGTGCATATATTTAAATGTATAATATTGGTAATTTTATTTGACACACATTTATTAGTATGATTTATAGGATTTATATTATTTATGTTTATAATAATTATTGCATTTATTGGGTACGTGTTACCATGTACAATGATGTCTTATTGAGGATTAACAGTTTTTAGTAATATTTTAGCTACTGTTCCTGTATTCGGCCAGTGATTATGTTATTGAATATGGAGTAGTGAATTTATAAATGATTTTACGCTTTTAAAACTTCATGTATTACATGTCT
>Tcruzi_Necoclicl6_HQ7137111
ATGGCAGGTTGTTTAGATAGGATATCGGGAGGGGGGGGCAGTTTAGGTCTATTTATTATGTTGCAGATAATCTGTGGTGTTTGCTTAGCATGAATGTTTTTTAGTTGTTTTATTTGTGCAAATTGATATTTTATTTTATTTTTGTGAGACTTTGATTTAGGTTTTGTGATTAGAAGTATTCATATCTGTTTTACTTCTTTGCTATATTTTTTATTATATGTGCATATATTTAAATGTATAATATTGGTAATTTTATTTGACACACATTTATTAGTATGATTTATAGGATTTATATTATTTATGTTTATAATAATTATTGCATTTATTGGGTACGTGTTACCATGTACAATGATGTCTTATTGAGGATTAACAGTTTTTAGTAATATTTTAGCTACTGTTCCTGTATTCGGCCAGTGATTATGTTATTGAATATGGAGTAGTGAATTTATAAATGATTTTACGCTTTTAAAACTTCATGTATTACATGTCT
>Tcruzi_24tp18_EU5593241
ATGTCAGGTTGTTTATATAGGATATATGGAGTGGGGTTCAGTTTAGGTCTATTTATTATGTTACAGATAATATGTGGTGTTTGCTTAGCATGAATGTTTTTTAGTTGTTTTATTTGTGCAAATTGATATTTTATTTTATTTTTGTGAGACTTTGATTTAGGTTTTGTGATTAGAAGTATTCATATCTGTTTCACTTCTTTGCTATATTTTCTATTATATGTGCATATATTTAAATGTATAATATTGGTAATTTTATTTGACACACATTTATTAGTATGATTTATAGGATTTATATTATTTATGTTTATAATAATTATTGCATTTATTGGGTACGTGTTACCATGTACAATGATGTCTTATTGAGGATTAACAGTTTTTAGTAATATTTTAGCTACTGTTCCTGTATTCGGCCAGTGATTATGTTATTGAATATGGGGTACTGAATTTATAAATCACTTTACGCTTTTAAAACTTCATGTATTACATGTCC
>Tcruzi_TryCC_507_FJ0022561
ATGTCAGGTTGTTTATATAGGATATATGGAGTGGGGTTCAGTTTAGGTCTATTTATTATGTTACAGATAATATGTGGTGTTTGCTTAGCATGAATGTTTTTTAGTTGTTTTATTTGTGCAAATTGATATTTTATTTTATTTTTGTGAGACTTTGATTTAGGTTTTGTGATTAGAAGTATTCATATCTGTTTTACTTCTTTGCTATATTTTCTATTATATGTGCATATATTTAAATGTATAATATTGGTAATTTTATTTGACACACATTTATTAGTATGATTTATAGGATTTATATTATTTATGTTTATAATAATTATTGCATTTATTGGGTACGTGTTACCATGTACAATGATGTCTTATTGAGGATTAACAGTTTTTAGTAATATTTTAGCTACTGTTCCTGTATTCGGCCAGTGATTGTGTTATTGAATATGAGGAAGTGAATTTATAAATGATTTTACGCTTTTAAAACTTCACGTATTACACGTTT
>Tcruzi_TryCC_417_FJ0022551
ATGTCAGGTTGTTTATATAGGATATATGGAGTGGGGTTCAGTTTAGGTCTATTTATTATGTTACAGATAATATGTGGTGTTTGCTTAGCATGAATGTTTTTTAGTTGTTTTATTTGTGCAAATTGATATTTTATTTTATTTTTGTGAGACTTTGATTTAGGTTTTGTGATTAGAAGTATTCATATCTGTTTTACTTCTTTGCTATATTTTCTATTATATGTGCATATATTTAAATGTATAATATTGGTAATTTTATTTGACACACATTTATTAGTATGATTTATAGGATTTATATTATTTATGTTTATAATAATTATTGCATTTATTGGGTACGTGTTACCATGTACAATGATGTCTTATTGAGGATTAACAGTTTTTAGTAATATTTTAGCTACTGTTCCTGTATTCGGCCAGTGATTGTGTTATTGAATATGAGGAAGTGAATTTATAAATGATTTTACGCTTTTAAAACTTCACGTATTACACGTTT
>Tcruzi_TryCC642_FJ5493921
ATGTCAGGTTGTTTATATAGGATATATGGAGTGGGGTTCAGTTTAGGTCTATTTATTATGTTACAGATAATATGTGGTGTTTGCTTAGCATGAATGTTTTTTAGTTGTTTTATTTGTGCAAATTGATATTTTATTTTATTTTTGTGAGACTTTGATTTAGGTTTTGTGATTAGAAGTATTCATATCTGTTTTACTTCTTTGCTATATTTTCTATTATATGTGCATATATTTAAATGTATAATATTGGTAATTTTATTTGACACACATTTATTAGTATGATTTATAGGATTTATATTATTTATGTTTATAATAATTATTGCATTTATTGGGTACGTGTTACCATGTACAATGATGTCTTATTGAGGATTAACAGTTTTTAGTAATATTTTAGCTACTGTTCCTGTATTCGGCCAGTGATTGTGTTATTGAATATGAGGAAGTGAATTTATAAATGATTTTACGCTTTTAAAACTTCACGTATTACACGTTT
>Tcruzi_TryCC640_FJ5493911
ATGTCAGGTTGTTTATATAGGATATATGGAGTGGGGTTCAGTTTAGGTCTATTTATTATGTTACAGATAATATGTGGTGTTTGCTTAGCATGAATGTTTTTTAGTTGTTTTATTTGTGCAAATTGATATTTTATTTTATTTTTGTGAGACTTTGATTTAGGTTTTGTGATTAGAAGTATTCATATCTGTTTTACTTCTTTGCTATATTTTCTATTATATGTGCATATATTTAAATGTATAATATTGGTAATTTTATTTGACACACATTTATTAGTATGATTTATAGGATTTATATTATTTATGTTTATAATAATTATTGCATTTATTGGGTACGTGTTACCATGTACAATGATGTCTTATTGAGGATTAACAGTTTTTAGTAATATTTTAGCTACTGTTCCTGTATTCGGCCAGTGATTGTGTTATTGAATATGAGGAAGTGAATTTATAAATGATTTTACGCTTTTAAAACTTCACGTATTACACGTTT
>Tcruzi_U21231_KC9515921
ATGTCAGGTTGTTTATATAGGATATATGGAGTGGGGTTCAGTTTAGGTCTATTTATTATGTTACAGATAATATGTGGTGTTTGCTTAGCATGAATGTTTTTTAGTTGTTTTATTTGTGCAAATTGATATTTTATTTTATTTTTGTGAGACTTTGATTTAGGTTTTGTGATTAGAAGTATTCATATCTGTTTTACTTCTTTGCTATATTTTCTATTATATGTGCATATATTTAAATGTATAATATTGGTAATTTTATTTGACACACATTTATTAGTATGATTTATAGGATTTATATTATTTATGTTTATAATAATTATTGCATTTATTGGGTACGTGTTACCATGTACAATGATGTCTTATTGAGGATTAACAGTTTTTAGTAATATTTTAGCTACTGTTCCTGTATTCGGCCAGTGATTGTGTTATTGAATATGAGGAAGTGAATTTATAAATGATTTTACGCTTTTAAAACTTCACGTATTACACGTTT
>Tcruzi_Y721_KC9515911
ATGTCAGGTTGTTTATATAGGATATATGGAGTGGGGTTCAGTTTAGGTCTATTTATTATGTTACAGATAATATGTGGTGTTTGCTTAGCATGAATGTTTTTTAGTTGTTTTATTTGTGCAAATTGATATTTTATTTTATTTTTGTGAGACTTTGATTTAGGTTTTGTGATTAGAAGTATTCATATCTGTTTTACTTCTTTGCTATATTTTCTATTATATGTGCATATATTTAAATGTATAATATTGGTAATTTTATTTGACACACATTTATTAGTATGATTTATAGGATTTATATTATTTATGTTTATAATAATTATTGCATTTATTGGGTACGTGTTACCATGTACAATGATGTCTTATTGAGGATTAACAGTTTTTAGTAATATTTTAGCTACTGTTCCTGTATTCGGCCAGTGATTGTGTTATTGAATATGAGGAAGTGAATTTATAAATGATTTTACGCTTTTAAAACTTCACGTATTACACGTTT
>Tcruzi_T09_KC9515901
ATGTCAGGTTGTTTATATAGGATATATGGAGTGGGGTTCAGTTTAGGTCTATTTATTATGTTACAGATAATATGTGGTGTTTGCTTAGCATGAATGTTTTTTAGTTGTTTTATTTGTGCAAATTGATATTTTATTTTATTTTTGTGAGACTTTGATTTAGGTTTTGTGATTAGAAGTATTCATATCTGTTTTACTTCTTTGCTATATTTTCTATTATATGTGCATATATTTAAATGTATAATATTGGTAATTTTATTTGACACACATTTATTAGTATGATTTATAGGATTTATATTATTTATGTTTATAATAATTATTGCATTTATTGGGTACGTGTTACCATGTACAATGATGTCTTATTGAGGATTAACAGTTTTTAGTAATATTTTAGCTACTGTTCCTGTATTCGGCCAGTGATTGTGTTATTGAATATGAGGAAGTGAATTTATAAATGATTTTACGCTTTTAAAACTTCACGTATTACACGTTT
>Tcruzi_T23_KC9515891
ATGTCAGGTTGTTTATATAGGATATATGGAGTGGGGTTCAGTTTAGGTCTATTTATTATGTTACAGATAATATGTGGTGTTTGCTTAGCATGAATGTTTTTTAGTTGTTTTATTTGTGCAAATTGATATTTTATTTTATTTTTGTGAGACTTTGATTTAGGTTTTGTGATTAGAAGTATTCATATCTGTTTTACTTCTTTGCTATATTTTCTATTATATGTGCATATATTTAAATGTATAATATTGGTAATTTTATTTGACACACATTTATTAGTATGATTTATAGGATTTATATTATTTATGTTTATAATAATTATTGCATTTATTGGGTACGTGTTACCATGTACAATGATGTCTTATTGAGGATTAACAGTTTTTAGTAATATTTTAGCTACTGTTCCTGTATTCGGCCAGTGATTGTGTTATTGAATATGAGGAAGTGAATTTATAAATGATTTTACGCTTTTAAAACTTCACGTATTACACGTTT
>Tcruzi_SL890_KC9515881
ATGTCAGGTTGTTTATATAGGATATATGGAGTGGGGTTCAGTTTAGGTCTATTTATTATGTTACAGATAATATGTGGTGTTTGCTTAGCATGAATGTTTTTTAGTTGTTTTATTTGTGCAAATTGATATTTTATTTTATTTTTGTGAGACTTTGATTTAGGTTTTGTGATTAGAAGTATTCATATCTGTTTTACTTCTTTGCTATATTTTCTATTATATGTGCATATATTTAAATGTATAATATTGGTAATTTTATTTGACACACATTTATTAGTATGATTTATAGGATTTATATTATTTATGTTTATAATAATTATTGCATTTATTGGGTACGTGTTACCATGTACAATGATGTCTTATTGAGGATTAACAGTTTTTAGTAATATTTTAGCTACTGTTCCTGTATTCGGCCAGTGATTGTGTTATTGAATATGAGGAAGTGAATTTATAAATGATTTTACGCTTTTAAAACTTCACGTATTACACGTTT
>Tcruzi_SL12_KC9515871
ATGTCAGGTTGTTTATATAGGATATATGGAGTGGGGTTCAGTTTAGGTCTATTTATTATGTTACAGATAATATGTGGTGTTTGCTTAGCATGAATGTTTTTTAGTTGTTTTATTTGTGCAAATTGATATTTTATTTTATTTTTGTGAGACTTTGATTTAGGTTTTGTGATTAGAAGTATTCATATCTGTTTTACTTCTTTGCTATATTTTCTATTATATGTGCATATATTTAAATGTATAATATTGGTAATTTTATTTGACACACATTTATTAGTATGATTTATAGGATTTATATTATTTATGTTTATAATAATTATTGCATTTATTGGGTACGTGTTACCATGTACAATGATGTCTTATTGAGGATTAACAGTTTTTAGTAATATTTTAGCTACTGTTCCTGTATTCGGCCAGTGATTGTGTTATTGAATATGAGGAAGTGAATTTATAAATGATTTTACGCTTTTAAAACTTCACGTATTACACGTTT
>Tcruzi_SL7389123_KC9515861
ATGTCAGGTTGTTTATATAGGATATATGGAGTGGGGTTCAGTTTAGGTCTATTTATTATGTTACAGATAATATGTGGTGTTTGCTTAGCATGAATGTTTTTTAGTTGTTTTATTTGTGCAAATTGATATTTTATTTTATTTTTGTGAGACTTTGATTTAGGTTTTGTGATTAGAAGTATTCATATCTGTTTTACTTCTTTGCTATATTTTCTATTATATGTGCATATATTTAAATGTATAATATTGGTAATTTTATTTGACACACATTTATTAGTATGATTTATAGGATTTATATTATTTATGTTTATAATAATTATTGCATTTATTGGGTACGTGTTACCATGTACAATGATGTCTTATTGAGGATTAACAGTTTTTAGTAATATTTTAGCTACTGTTCCTGTATTCGGCCAGTGATTGTGTTATTGAATATGAGGAAGTGAATTTATAAATGATTTTACGCTTTTAAAACTTCACGTATTACACGTTT
>Tcruzi_N3134_KC9515851
ATGTCAGGTTGTTTATATAGGATATATGGAGTGGGGTTCAGTTTAGGTCTATTTATTATGTTACAGATAATATGTGGTGTTTGCTTAGCATGAATGTTTTTTAGTTGTTTTATTTGTGCAAATTGATATTTTATTTTATTTTTGTGAGACTTTGATTTAGGTTTTGTGATTAGAAGTATTCATATCTGTTTTACTTCTTTGCTATATTTTCTATTATATGTGCATATATTTAAATGTATAATATTGGTAATTTTATTTGACACACATTTATTAGTATGATTTATAGGATTTATATTATTTATGTTTATAATAATTATTGCATTTATTGGGTACGTGTTACCATGTACAATGATGTCTTATTGAGGATTAACAGTTTTTAGTAATATTTTAGCTACTGTTCCTGTATTCGGCCAGTGATTGTGTTATTGAATATGAGGAAGTGAATTTATAAATGATTTTACGCTTTTAAAACTTCACGTATTACACGTTT
>Tcruzi_N32423_KC9515841
ATGTCAGGTTGTTTATATAGGATATATGGAGTGGGGTTCAGTTTAGGTCTATTTATTATGTTACAGATAATATGTGGTGTTTGCTTAGCATGAATGTTTTTTAGTTGTTTTATTTGTGCAAATTGATATTTTATTTTATTTTTGTGAGACTTTGATTTAGGTTTTGTGATTAGAAGTATTCATATCTGTTTTACTTCTTTGCTATATTTTCTATTATATGTGCATATATTTAAATGTATAATATTGGTAATTTTATTTGACACACATTTATTAGTATGATTTATAGGATTTATATTATTTATGTTTATAATAATTATTGCATTTATTGGGTACGTGTTACCATGTACAATGATGTCTTATTGAGGATTAACAGTTTTTAGTAATATTTTAGCTACTGTTCCTGTATTCGGCCAGTGATTGTGTTATTGAATATGAGGAAGTGAATTTATAAATGATTTTACGCTTTTAAAACTTCACGTATTACACGTTT
>Tcruzi_N22_KC9515831
ATGTCAGGTTGTTTATATAGGATATATGGAGTGGGGTTCAGTTTAGGTCTATTTATTATGTTACAGATAATATGTGGTGTTTGCTTAGCATGAATGTTTTTTAGTTGTTTTATTTGTGCAAATTGATATTTTATTTTATTTTTGTGAGACTTTGATTTAGGTTTTGTGATTAGAAGTATTCATATCTGTTTTACTTCTTTGCTATATTTTCTATTATATGTGCATATATTTAAATGTATAATATTGGTAATTTTATTTGACACACATTTATTAGTATGATTTATAGGATTTATATTATTTATGTTTATAATAATTATTGCATTTATTGGGTACGTGTTACCATGTACAATGATGTCTTATTGAGGATTAACAGTTTTTAGTAATATTTTAGCTACTGTTCCTGTATTCGGCCAGTGATTGTGTTATTGAATATGAGGAAGTGAATTTATAAATGATTTTACGCTTTTAAAACTTCACGTATTACACGTTT
>Tcruzi_N9_KC9515821
ATGTCAGGTTGTTTATATAGGATATATGGAGTGGGGTTCAGTTTAGGTCTATTTATTATGTTACAGATAATATGTGGTGTTTGCTTAGCATGAATGTTTTTTAGTTGTTTTATTTGTGCAAATTGATATTTTATTTTATTTTTGTGAGACTTTGATTTAGGTTTTGTGATTAGAAGTATTCATATCTGTTTTACTTCTTTGCTATATTTTCTATTATATGTGCATATATTTAAATGTATAATATTGGTAATTTTATTTGACACACATTTATTAGTATGATTTATAGGATTTATATTATTTATGTTTATAATAATTATTGCATTTATTGGGTACGTGTTACCATGTACAATGATGTCTTATTGAGGATTAACAGTTTTTAGTAATATTTTAGCTACTGTTCCTGTATTCGGCCAGTGATTGTGTTATTGAATATGAGGAAGTGAATTTATAAATGATTTTACGCTTTTAAAACTTCACGTATTACACGTTT
>Tcruzi_N8_KC9515811
ATGTCAGGTTGTTTATATAGGATATATGGAGTGGGGTTCAGTTTAGGTCTATTTATTATGTTACAGATAATATGTGGTGTTTGCTTAGCATGAATGTTTTTTAGTTGTTTTATTTGTGCAAATTGATATTTTATTTTATTTTTGTGAGACTTTGATTTAGGTTTTGTGATTAGAAGTATTCATATCTGTTTTACTTCTTTGCTATATTTTCTATTATATGTGCATATATTTAAATGTATAATATTGGTAATTTTATTTGACACACATTTATTAGTATGATTTATAGGATTTATATTATTTATGTTTATAATAATTATTGCATTTATTGGGTACGTGTTACCATGTACAATGATGTCTTATTGAGGATTAACAGTTTTTAGTAATATTTTAGCTACTGTTCCTGTATTCGGCCAGTGATTGTGTTATTGAATATGAGGAAGTGAATTTATAAATGATTTTACGCTTTTAAAACTTCACGTATTACACGTTT
>Tcruzi_N7_KC9515801
ATGTCAGGTTGTTTATATAGGATATATGGAGTGGGGTTCAGTTTAGGTCTATTTATTATGTTACAGATAATATGTGGTGTTTGCTTAGCATGAATGTTTTTTAGTTGTTTTATTTGTGCAAATTGATATTTTATTTTATTTTTGTGAGACTTTGATTTAGGTTTTGTGATTAGAAGTATTCATATCTGTTTTACTTCTTTGCTATATTTTCTATTATATGTGCATATATTTAAATGTATAATATTGGTAATTTTATTTGACACACATTTATTAGTATGATTTATAGGATTTATATTATTTATGTTTATAATAATTATTGCATTTATTGGGTACGTGTTACCATGTACAATGATGTCTTATTGAGGATTAACAGTTTTTAGTAATATTTTAGCTACTGTTCCTGTATTCGGCCAGTGATTGTGTTATTGAATATGAGGAAGTGAATTTATAAATGATTTTACGCTTTTAAAACTTCACGTATTACACGTTT
>Tcruzi_N2_KC9515791
ATGTCAGGTTGTTTATATAGGATATATGGAGTGGGGTTCAGTTTAGGTCTATTTATTATGTTACAGATAATATGTGGTGTTTGCTTAGCATGAATGTTTTTTAGTTGTTTTATTTGTGCAAATTGATATTTTATTTTATTTTTGTGAGACTTTGATTTAGGTTTTGTGATTAGAAGTATTCATATCTGTTTTACTTCTTTGCTATATTTTCTATTATATGTGCATATATTTAAATGTATAATATTGGTAATTTTATTTGACACACATTTATTAGTATGATTTATAGGATTTATATTATTTATGTTTATAATAATTATTGCATTTATTGGGTACGTGTTACCATGTACAATGATGTCTTATTGAGGATTAACAGTTTTTAGTAATATTTTAGCTACTGTTCCTGTATTCGGCCAGTGATTGTGTTATTGAATATGAGGAAGTGAATTTATAAATGATTTTACGCTTTTAAAACTTCACGTATTACACGTTT
>Tcruzi_N17_KC9515781
ATGTCAGGTTGTTTATATAGGATATATGGAGTGGGGTTCAGTTTAGGTCTATTTATTATGTTACAGATAATATGTGGTGTTTGCTTAGCATGAATGTTTTTTAGTTGTTTTATTTGTGCAAATTGATATTTTATTTTATTTTTGTGAGACTTTGATTTAGGTTTTGTGATTAGAAGTATTCATATCTGTTTTACTTCTTTGCTATATTTTCTATTATATGTGCATATATTTAAATGTATAATATTGGTAATTTTATTTGACACACATTTATTAGTATGATTTATAGGATTTATATTATTTATGTTTATAATAATTATTGCATTTATTGGGTACGTGTTACCATGTACAATGATGTCTTATTGAGGATTAACAGTTTTTAGTAATATTTTAGCTACTGTTCCTGTATTCGGCCAGTGATTGTGTTATTGAATATGAGGAAGTGAATTTATAAATGATTTTACGCTTTTAAAACTTCACGTATTACACGTTT
>Tcruzi_N13_KC9515771
ATGTCAGGTTGTTTATATAGGATATATGGAGTGGGGTTCAGTTTAGGTCTATTTATTATGTTACAGATAATATGTGGTGTTTGCTTAGCATGAATGTTTTTTAGTTGTTTTATTTGTGCAAATTGATATTTTATTTTATTTTTGTGAGACTTTGATTTAGGTTTTGTGATTAGAAGTATTCATATCTGTTTTACTTCTTTGCTATATTTTCTATTATATGTGCATATATTTAAATGTATAATATTGGTAATTTTATTTGACACACATTTATTAGTATGATTTATAGGATTTATATTATTTATGTTTATAATAATTATTGCATTTATTGGGTACGTGTTACCATGTACAATGATGTCTTATTGAGGATTAACAGTTTTTAGTAATATTTTAGCTACTGTTCCTGTATTCGGCCAGTGATTGTGTTATTGAATATGAGGAAGTGAATTTATAAATGATTTTACGCTTTTAAAACTTCACGTATTACACGTTT
>Tcruzi_N11_KC9515761
ATGTCAGGTTGTTTATATAGGATATATGGAGTGGGGTTCAGTTTAGGTCTATTTATTATGTTACAGATAATATGTGGTGTTTGCTTAGCATGAATGTTTTTTAGTTGTTTTATTTGTGCAAATTGATATTTTATTTTATTTTTGTGAGACTTTGATTTAGGTTTTGTGATTAGAAGTATTCATATCTGTTTTACTTCTTTGCTATATTTTCTATTATATGTGCATATATTTAAATGTATAATATTGGTAATTTTATTTGACACACATTTATTAGTATGATTTATAGGATTTATATTATTTATGTTTATAATAATTATTGCATTTATTGGGTACGTGTTACCATGTACAATGATGTCTTATTGAGGATTAACAGTTTTTAGTAATATTTTAGCTACTGTTCCTGTATTCGGCCAGTGATTGTGTTATTGAATATGAGGAAGTGAATTTATAAATGATTTTACGCTTTTAAAACTTCACGTATTACACGTTT
>Tcruzi_N10_KC9515751
ATGTCAGGTTGTTTATATAGGATATATGGAGTGGGGTTCAGTTTAGGTCTATTTATTATGTTACAGATAATATGTGGTGTTTGCTTAGCATGAATGTTTTTTAGTTGTTTTATTTGTGCAAATTGATATTTTATTTTATTTTTGTGAGACTTTGATTTAGGTTTTGTGATTAGAAGTATTCATATCTGTTTTACTTCTTTGCTATATTTTCTATTATATGTGCATATATTTAAATGTATAATATTGGTAATTTTATTTGACACACATTTATTAGTATGATTTATAGGATTTATATTATTTATGTTTATAATAATTATTGCATTTATTGGGTACGTGTTACCATGTACAATGATGTCTTATTGAGGATTAACAGTTTTTAGTAATATTTTAGCTACTGTTCCTGTATTCGGCCAGTGATTGTGTTATTGAATATGAGGAAGTGAATTTATAAATGATTTTACGCTTTTAAAACTTCACGTATTACACGTTT
>Tcruzi_TcI_KC9515741
ATGTCAGGTTGTTTATATAGGATATATGGAGTGGGGTTCAGTTTAGGTCTATTTATTATGTTACAGATAATATGTGGTGTTTGCTTAGCATGAATGTTTTTTAGTTGTTTTATTTGTGCAAATTGATATTTTATTTTATTTTTGTGAGACTTTGATTTAGGTTTTGTGATTAGAAGTATTCATATCTGTTTTACTTCTTTGCTATATTTTCTATTATATGTGCATATATTTAAATGTATAATATTGGTAATTTTATTTGACACACATTTATTAGTATGATTTATAGGATTTATATTATTTATGTTTATAATAATTATTGCATTTATTGGGTACGTGTTACCATGTACAATGATGTCTTATTGAGGATTAACAGTTTTTAGTAATATTTTAGCTACTGTTCCTGTATTCGGCCAGTGATTGTGTTATTGAATATGAGGAAGTGAATTTATAAATGATTTTACGCTTTTAAAACTTCACGTATTACACGTTT
>Tcruzi_A04F_EU5593231
ATGTCAGGTTGTTTATATAGGATATATGGAGTGGGGTTCAGTTTAGGTCTATTTATTATGTTACAGATAATATGTGGTGTTTGCTTAGCATGAATGTTTTTTAGTTGTTTTATTTGTGCAAATTGATATTTTATTTTATTTTTGTGAGACTTTGATTTAGGTTTTGTGATTAGAAGTATTCATATCTGTTTCACTTCTTTGCTATATTTTCTATTATATGTGCATATATTTAAATGTATAATATTGGTAATTTTATTTGACACACATTTATTAGTATGATTTATAGGATTTATATTATTTATGTTTATAATAATTATTGCATTTATTGGGTACGTGTTACCATGTACAATGATGTCTTATTGAGGATTAACAGTTTTTAGTAATATTTTAGCTACTGTGCCTGTATTCGGCCAGTGATTATGTTATTGAATATGGGGTAGTGAATTTATAAATGACTTTACGCTTTTAAAACTTCATGTATTACATGTCC
>UNVERIFIEDTcruzi_P268_cytb-like_JQ5813491
ATGTCAGGTTGTTTATATAGGATATATGGAGTGGGGTTCAGTTTAGGTCTATTTATTATGTTACAGATAATATGTGGTGTTTGCTTAGCATGAATGTTTTTTAGTTGTTTTATTTGTGCAAATTGATATTTTATTTTATTTTTGTGAGACTTTGATTTAGGTTTTGTGATTAGAAGTATTCATATCTGTTTCACTTCTTTGCTATATTTTCTATTATATGTGCATATATTTAAATGTATAATATTGGTAATTTTATTTGACACACATTTATTAGTATGATTTATAGGATTTATATTATTTATGTTTATAATAATTATTGCATTTATTGGGTACGTGTTACCATGTACAATGATGTCTTATTGAGGATTAACAGTTTTTAGTAATATTTTAGCTACTGTTCCTGTATTCGGCCAGTGATTATGTTATTGAATATGGGGTAGTGAATTTATAAATGACTTTACGCTTTTGAAACTTCATGTATTACATGTCC
>UNVERIFIEDTcruzi_P238_cytb-like_JQ5813481
ATGTCAGGTTGTTTATATAGGATATATGGAGTGGGGTTCAGTTTAGGTCTATTTATTATGTTACAGATAATATGTGGTGTTTGCTTAGCATGAATGTTTTTTAGTTGTTTTATTTGTGCAAATTGATATTTTATTTTATTTTTGTGAGACTTTGATTTAGGTTTTGTGATTAGAAGTATTCATATCTGTTTCACTTCTTTGCTATATTTTCTATTATATGTGCATATATTTAAATGTATAATATTGGTAATTTTATTTGACACACATTTATTAGTATGATTTATAGGATTTATATTATTTATGTTTATAATAATTATTGCATTTATTGGGTACGTGTTACCATGTACAATGATGTCTTATTGAGGATTAACAGTTTTTAGTAATATTTTAGCTACTGTTCCTGTATTCGGCCAGTGATTATGTTATTGAATATGGGGTAGTGAATTTATAAATGACTTTACGCTTTTGAAACTTCATGTATTACATGTCC
>UNVERIFIEDTcruzi_P234_cytb-like_JQ5813471
ATGTCAGGTTGTTTATATAGGATATATGGAGTGGGGTTCAGTTTAGGTCTATTTATTATGTTACAGATAATATGTGGTGTTTGCTTAGCATGAATGTTTTTTAGTTGTTTTATTTGTGCAAATTGATATTTTATTTTATTTTTGTGAGACTTTGATTTAGGTTTTGTGATTAGAAGTATTCATATCTGTTTCACTTCTTTGCTATATTTTCTATTATATGTGCATATATTTAAATGTATAATATTGGTAATTTTATTTGACACACATTTATTAGTATGATTTATAGGATTTATATTATTTATGTTTATAATAATTATTGCATTTATTGGGTACGTGTTACCATGTACAATGATGTCTTATTGAGGATTAACAGTTTTTAGTAATATTTTAGCTACTGTTCCTGTATTCGGCCAGTGATTATGTTATTGAATATGGGGTAGTGAATTTATAAATGACTTTACGCTTTTGAAACTTCATGTATTACATGTCC
>UNVERIFIEDTcruzi_COTMA38_cytb-like_JQ5813401
ATGTCAGGTTGTTTATATAGGATATATGGAGTGGGGTTCAGTTTAGGTCTATTTATTATGTTACAGATAATATGTGGTGTTTGCTTAGCATGAATGTTTTTTAGTTGTTTTATTTGTGCAAATTGATATTTTATTTTATTTTTGTGAGACTTTGATTTAGGTTTTGTGATTAGAAGTATTCATATCTGTTTCACTTCTTTGCTATATTTTCTATTATATGTGCATATATTTAAATGTATAATATTGGTAATTTTATTTGACACACATTTATTAGTATGATTTATAGGATTTATATTATTTATGTTTATAATAATTATTGCATTTATTGGGTACGTGTTACCATGTACAATGATGTCTTATTGAGGATTAACAGTTTTTAGTAATATTTTAGCTACTGTTCCTGTATTCGGCCAGTGATTATGTTATTGAATATGGGGTAGTGAATTTATAAATGACTTTACGCTTTTGAAACTTCATGTATTACATGTCC
>Tcruzi_Hap1_JF2679281
ATGTCAGGTTGTTTATATAGGATATATGGAGTGGGGTTCAGTTTAGGTCTATTTATTATGTTACAGATAATATGTGGTGTTTGCTTAGCATGAATGTTTTTTAGTTGTTTTATTTGTGCAAATTGATATTTTATTTTATTTTTGTGAGACTTTGATTTAGGTTTTGTGATTAGAAGTATTCATATCTGTTTCACTTCTTTGCTATATTTTCTATTATATGTGCATATATTTAAATGTATAATATTGGTAATTTTATTTGACACACATTTATTAGTATGATTTATAGGATTTATATTATTTATGTTTATAATAATTATTGCATTTATTGGGTACGTGTTACCATGTACAATGATGTCTTATTGAGGATTAACAGTTTTTAGTAATATTTTAGCTACTGTTCCTGTATTCGGCCAGTGATTATGTTATTGAATATGGGGTAGTGAATTTATAAATGACTTTACGCTTTTGAAACTTCATGTATTACATGTCC
>Tcruzi_cruzi_CuicaAJ4397191
ATGTCAGGTTGTTTATATAGGATATATGGAGTGGGGTTCAGTTTAGGTCTATTTATTATGTTACAGATAATATGTGGTGTTTGCTTAGCATGAATGTTTTTTAGTTGTTTTATTTGTGCAAATTGATATTTTATTTTATTTTTGTGAGACTTTGATTTAGGTTTTGTGATTAGAAGTATTCATATCTGTTTCACTTCTTTGCTATATTTTCTATTATATGTGCATATATTTAAATGTATAATATTGGTAATTTTATTTGACACACATTTATTAGTATGATTTATAGGATTTATATTATTTATGTTTATAATAATTATTGCATTTATTGGGTACGTGTTACCATGTACAATGATGTCTTATTGAGGATTAACAGTTTTTAGTAATATTTTAGCTACTGTTCCTGTATTCGGCCAGTGATTATGTTATTGAATATGGGGTAGTGAATTTATAAATGACTTTACGCTTTTGAAACTTCATGTATTACATGTCC
>Tcruzi_Hap7_JF2679341
ATGTCAGGTTGTTTATATAGGATATATGGAGTGGGGTTCAGTTTAGGTCTATTTATTATGTTACAGATAATATGTGGTGTTTGCTTAGCATGAATGTTTTTTAGTTGTTTTATTTGTGCAAATTGATATTTTATTTTATTTTTGTGAGACTTTGATTTAGGTTTTGTGATTAGAAGTATTCATATCTGTTTCACTTCTTTGCTATATTTTCTATTATATGTGCATATATTTAAATGTATAATATTGGTAATTTTATTTGACACACATTTATTAGTATGATTTATAGGATTTATATTATTTATGTTTATAATAATTATTGCATTTATTGGGTACGTGTTACCATGTACAATGATGTCTTATTGAGGATTAACAGTTTTTAGTAATATTTTAGCTACTGTTCCTGTATTCGGCCAGTGATTATGTTATTGAATATGGGGTAGTGAATTTATAAATGACTTTACGCTTTTAAAACTTCATGTATTACATGTCC
>Tcruzi_Hap3_JF2679301
ATGTCAGGTTGTTTATATAGGATATATGGAGTGGGGTTCAGTTTAGGTCTATTTATTATGTTACAGATAATATGTGGTGTTTGCTTAGCATGAATGTTTTTTAGTTGTTTTATTTGTGCAAATTGATATTTTATTTTATTTTTGTGAGACTTTGATTTAGGTTTTGTGATTAGAAGTATTCATATCTGTTTCACTTCTTTGCTATATTTTCTATTATATGTGCATATATTTAAATGTATAATATTGGTAATTTTATTTGACACACATTTATTAGTATGATTTATAGGATTTATATTATTTATGTTTATAATAATTATTGCATTTATTGGGTACGTGTTACCATGTACAATGATGTCTTATTGAGGATTAACAGTTTTTAGTAATATTTTAGCTACTGTTCCTGTATTCGGCCAGTGATTATGTTATTGAATATGGGGTAGTGAATTTATAAATGACTTTACGCTTTTAAAACTTCATGTATTACATGTCC
>UNVERIFIEDTcruzi_XE2929_cytb-like_JQ5813621
ATGTCAGGTTGTTTATATAGGATATATGGAGTGGGGTTCAGTTTAGGTCTATTTATTATGTTACAGATAATATGTGGTGTTTGCTTAGCATGAATGTTTTTTAGTTGTTTTATTTGTGCAAATTGATATTTTATTTTATTTTTGTGAGACTTTGATTTAGGTTTTGTGATTAGAAGTATTCATATCTGTTTTACTTCTTTGCTATATTTTCTATTATATGTGCATATATTTAAAAGTATAATATTGGTAATTTTATTTGACACACATTTATTAGTATGATTTATAGGATTTATATTACTTATGTTTATAATAATTATTGCATTTATTGGGTACGTGTTACCATGTACAATGATGTCTTATTGAGGATTAACAGTTTTTAGTAATATTTTAGCTACTGTTCCTGTATTCGGCCAGTGATTATGTTATTGAATATGGGGTAGTGAATTTATAAATGATTTTACGCTTTTAAAACTTCATGTATTACATGTCT
>Tcruzi_TryCC_1620_FJ5556461
ATGTCAGGTTGTTTATATAGGATATATGGAGTGGGGTTCAGTTTAGGTCTATTTATTATGTTACAGATAATATGTGGTGTTTGCTTAGCATGAATGTTTTTTAGTTGTTTTATTTGTGCAAATTGATATTTTATTTTATTTTTGTGAGACTTTGATTTAGGTTTTGTGATTAGAAGTATTCATATCTGTTTTACTTCTTTGCTATATTTTCTATTATATGTGCATATATTTAAATGTATAATATTGGTAATTTTATTTGACACACATTTATTAGTATGATTTATAGGATTTATATTACTTATGTTTATAATAATTATTGCATTTATTGGGTACGTGTTACCATGTACAATGATGTCTTATTGAGGATTAACAGTTTTTAGTAATATTTTAGCTACTGTTCCTGTATTCGGCCAGTGATTATGTTATTGAATAGGGGGTAGTGAATTTATAAATGATTTTACGCTTTTAAAACTTCATGTATTACATGTCT
>Tcruzi_TryCC_884_FJ5556371
ATGTCAGGTTGTTTATATAGGATATATGGAGTGGGGTTCAGTTTAGGTCTATTTATTATGTTACAGATAATATGCGGTGTTTGCTTAGCATGAATGTTTTTTAGTTGTTTTATTTGTGCAAATTGATATTTTATTTTATTTTTGTGAGACTTTGATTTAGGTTTTGTGATTAGAAGTATTCATATTTGTTTTACTTCTTTGCTATATTTTCTATTATATGTGCATATATTTAAATGTATAATATTGGTAATTTTATTTGATACACATTTATTAGTATGATTTATAGGATTTATATTATTTATGTTTATAATAATTATTGCATTTATTGGGTACGTGTTACCATGTACAATGATGTCTTATTGAGGATTAACAGTTTTTAGTAATATTTTAGCTACTGTTCCTGTATTCGGCCAGTGATTATGTTATTGAATATGGGGTAGTGAATTTATAAATGATTTTACGCTTTTAAAACTTCATGTATTACATGTCT
>Tcruzi_TryCC_1107_FJ5556391
ATGTCAGGTTGTTTATATAGGATATATGGAGTGGGGTTCAGTTTAGGTCTATTTATTATGTTACAGATAATATGTGGTGTTTGCTTAGCATGAATGTTTTTTAGTTGTTTTATTTGTGCAAATTGATATTTTATTTTATTTTTGTGAGACTTTGATTTAGGTTTTGTGATTAGAAGTATTCATATCTGTTTTACTTCTTTGCTATATTTTCTATTATATGTGCATATATTTAAATGTATAATATTGGTAATTTTATTTGACACACATTTATTAGTATGATTTATAGGATTTATATTATTTATGTTTATAATAATTATTGCATTTATTGGGTACGTGTTACCATGTACAATGATGTCTTATTGAGGATTAACAGTTTTTAGTAATATTTTAGCTACTGTTCCTGTATTCGGCCAGTGATTATGTTATTGAATAGGGGGTAGTGAATTTATAAATGATTTTACGCTTTTAAAACTTCATGTATTACATGTCC
>Tcruzi_Hap13_JF2679401
ATGTCAGGTTGTTTATATAGGATATATGGAGTGGGGTTCAGTTTAGGTCTATTTATTATGTTACAGATAATATGTGGTGTTTGCTTAGCATGAATGTTTTTTAGTTGTTTTATTTGTGCAAATTGATATTTTATTTTATTTTTGTGAGACTTTGATTTAGGTTTTGTGATTAGAAGTATTCATATCTGTTTTACTTCTTTGCTATATTTTCTATTATATGTGCATATATTTAAATGTATAATATTGGTAATTTTATTTGACACACATTTATTAGTATGATTTATAGGATTTATATTATTTATGTTTATAATAATTATTGCATTTATTGGGTACGTGTTACCATGTACAATGATGTCTTATTGAGGATTAACAGTTTTTAGTAATATTTTAGCTACTGTTCCTGTATTCGGCCAGTGATTATGTTATTGAATATGGGGTAGTGAATTTATAAATGATTTTACGCTTTTAAAACTTCATGTATTACATATCC
>Tcruzi_SMAcl1_KF2207481
ATGTCAGGTTGTTTATATAGGATATATGGAGTGGGGTTCAGTTTAGGTCTATTTATTATGTTACAGATAATATGTGGTGTTTGCTTAGCATGAATGTTTTTTAGTTGTTTTATTTGTGCAAATTGATATTTTATTTTATTTTTGTGAGACTTTGATTTAGGTTTTGTGATTAGAAGTATTCATATCTGTTTTACTTCTTTGCTATATTTTTTATTATATGTGCATATATTTAAATGTATAATATTGGTAATTTTATTTGACACACATTTATTAGTATGATTTATAGGATTTATATTATTTATGTTTATAATAATTATTGCATTTATTGGGTACGTGTTACCATGTACAATGATGTCTTATTGAGGATTAACAGTTTTTAGTAATATTTTAGCTACTGTTCCTGTATTCGGCCAGTGATTATGTTATTGAATATGGGGTAGTGAATTTATAAATGATTTTACGCTTTTAAAACTTCATGTATTACATGTCC
>Tcruzi_LJVPcl8_KF2207421
ATGTCAGGTTGTTTATATAGGATATATGGAGTGGGGTTCAGTTTAGGTCTATTTATTATGTTACAGATAATATGTGGTGTTTGCTTAGCATGAATGTTTTTTAGTTGTTTTATTTGTGCAAATTGATATTTTATTTTATTTTTGTGAGACTTTGATTTAGGTTTTGTGATTAGAAGTATTCATATCTGTTTTACTTCTTTGCTATATTTTTTATTATATGTGCATATATTTAAATGTATAATATTGGTAATTTTATTTGACACACATTTATTAGTATGATTTATAGGATTTATATTATTTATGTTTATAATAATTATTGCATTTATTGGGTACGTGTTACCATGTACAATGATGTCTTATTGAGGATTAACAGTTTTTAGTAATATTTTAGCTACTGTTCCTGTATTCGGCCAGTGATTATGTTATTGAATATGGGGTAGTGAATTTATAAATGATTTTACGCTTTTAAAACTTCATGTATTACATGTCC
>Tcruzi_LJVPcl10_KF2207441
ATGTCAGGTTGTTTATATAGGATATATGGAGTGGGGTTCAGTTTAGGTCTATTTATTATGTTACAGATAATATGTGGTGTTTGCTTAGCATGAATGTTTTTTAGTTGTTTTATTTGTGCAAATTGATATTTTATTTTATTTTTGTGAGACTTTGATTTAGGTTTTGTGATTAGAAGTATTCATATCTGTTTTACTTCTTTGCTATATTTTTTATTATATGTGCATATATTTAAATGTATAATATTGGTAATTTTATTTGACACACATTTATTAGTATGATTTATAGGATTTATATTATTTATGTTTATAATAATTATTGCATTTATTGGGTACGTGTTACCATGTACAATGATGTCTTATTGAGGATTAACAGTTTTTAGTAATATTTTAGCTACTGTTCCTGTATTCGGCCAGTGATTATGTTATTGAATATGGGGTAGTGAATTTATAAATGATTTTACGCTTTTAAAACTTCATGTATTACATGTCC
>Tcruzi_LJVPcl9_KF2207431
ATGTCAGGTTGTTTATATAGGATATATGGAGTGGGGTTCAGTTTAGGTCTATTTATTATGTTACAGATAATATGTGGTGTTTGCTTAGCATGAATGTTTTTTAGTTGTTTTATTTGTGCAAATTGATATTTTATTTTATTTTTGTGAGACTTTGATTTAGGTTTTGTGATTAGAAGTATTCATATCTGTTTTACTTCTTTGCTATATTTTTTATTATATGTGCATATATTTAAATGTATAATATTGGTAATTTTATTTGACACACATTTATTAGTATGATTTATAGGATTTATATTATTTATGTTTATAATAATTATTGCATTTATTGGGTACGTGTTACCATGTACAATGATGTCTTATTGAGGATTAACAGTTTTTAGTAATATTTTAGCTACTGTTCCTGTATTCGGCCAGTGATTATGTTATTGAATATGGGGTAGTGAATTTATAAATGATTTTACGCTTTTAAAACTTCATGTATTACATGTCC
>Tcruzi_XCHcl11_KF2207341
ATGTCAGGTTGTTTATATAGGATATATGGAGTGGGGTTCAGTTTAGGTCTATTTATTATGTTACAGATAATATGTGGTGTTTGCTTAGCATGAATGTTTTTTAGTTGTTTTATTTGTGCAAATTGATATTTTATTTTATTTTTGTGAGACTTTGATTTAGGTTTTGTGATTAGAAGTATTCATATCTGTTTTACTTCTTTGCTATATTTTTTATTATATGTGCATATATTTAAATGTATAATATTGGTAATTTTATTTGACACACATTTATTAGTATGATTTATAGGATTTATATTATTTATGTTTATAATAATTATTGCATTTATTGGGTACGTGTTACCATGTACAATGATGTCTTATTGAGGATTAACAGTTTTTAGTAATATTTTAGCTACTGTTCCTGTATTCGGCCAGTGATTATGTTATTGAATATGGGGTAGTGAATTTATAAATGATTTTACGCTTTTAAAACTTCATGTATTACATGTCC
>Tcruzi_XCHcl14_KF2207311
ATGTCAGGTTGTTTATATAGGATATATGGAGTGGGGTTCAGTTTAGGTCTATTTATTATGTTACAGATAATATGTGGTGTTTGCTTAGCATGAATGTTTTTTAGTTGTTTTATTTGTGCAAATTGATATTTTATTTTATTTTTGTGAGACTTTGATTTAGGTTTTGTGATTAGAAGTATTCATATCTGTTTTACTTCTTTGCTATATTTTTTATTATATGTGCATATATTTAAATGTATAATATTGGTAATTTTATTTGACACACATTTATTAGTATGATTTATAGGATTTATATTATTTATATTTATAATAATTATTGCATTTATTGGGTACGTGTTACCATGTACAATGATGTCTTATTGAGGATTAACAGTTTTTAGTAATATTTTAGCTACTGTTCCTGTATTCGGCCAGTGATTATGTTATTGAATATGGGGTAGTGAATTTATAAATGATTTTACGCTTTTAAAACTTCATGTATTACATGTCC
>Tcruzi_RPALLcl4_KF2207581
ATGTCAGGTTGTTTATATAGGATATATGGAGTGGGGTTCAGTTTAGGTCTATTTATTATGTTACAGATAATATGTGGTGTTTGCTTAGCATGAATGTTTTTTAGTTGTTTTATTTGTGCAAATTGATATTTTATTTTATTTTTGTGAGACTTTGATTTAGGTTTTGTGATTAGAAGTATTCATATCTGTTTTACTTCTTTGCTATATTTTTTATTATATGTGCATATATTTAAATGTATAATATTGGTAATTTTATTTGACACACATTTATTAGTATGATTTATAGGATTTATATTATTTATGTTTATAATAATTATTGCATTTATTGGGTACGTGTTACCATGTACAATGATGTCTTATTGAGGATTAACAGTTTTTAGTAATATTTTAGCTACTGTTCCTGTATTCGGCCAGTGATTATGTTATTGAATATGGGGTAGTGAATTTATAAATGATTTTACGCTTTTAAAACTTCATGTATTACATGTCC
>Tcruzi_RPALLcl2_KF2207571
ATGTCAGGTTGTTTATATAGGATATATGGAGTGGGGTTCAGTTTAGGTCTATTTATTATGTTACAGATAATATGTGGTGTTTGCTTAGCATGAATGTTTTTTAGTTGTTTTATTTGTGCAAATTGATATTTTATTTTATTTTTGTGAGACTTTGATTTAGGTTTTGTGATTAGAAGTATTCATATCTGTTTTACTTCTTTGCTATATTTTTTATTATATGTGCATATATTTAAATGTATAATATTGGTAATTTTATTTGACACACATTTATTAGTATGATTTATAGGATTTATATTATTTATGTTTATAATAATTATTGCATTTATTGGGTACGTGTTACCATGTACAATGATGTCTTATTGAGGATTAACAGTTTTTAGTAATATTTTAGCTACTGTTCCTGTATTCGGCCAGTGATTATGTTATTGAATATGGGGTAGTGAATTTATAAATGATTTTACGCTTTTAAAACTTCATGTATTACATGTCC
>Tcruzi_RPALLcl5_KF2207551
ATGTCAGGTTGTTTATATAGGATATATGGAGTGGGGTTCAGTTTAGGTCTATTTATTATGTTACAGATAATATGTGGTGTTTGCTTAGCATGAATGTTTTTTAGTTGTTTTATTTGTGCAAATTGATATTTTATTTTATTTTTGTGAGACTTTGATTTAGGTTTTGTGATTAGAAGTATTCATATCTGTTTTACTTCTTTGCTATATTTTTTATTATATGTGCATATATTTAAATGTATAATATTGGTAATTTTATTTGACACACATTTATTAGTATGATTTATAGGATTTATATTATTTATGTTTATAATAATTATTGCATTTATTGGGTACGTGTTACCATGTACAATGATGTCTTATTGAGGATTAACAGTTTTTAGTAATATTTTAGCTACTGTTCCTGTATTCGGCCAGTGATTATGTTATTGAATATGGGGTAGTGAATTTATAAATGATTTTACGCTTTTAAAACTTCATGTATTACATGTCC
>Tcruzi_GCcl2_KF2207511
ATGTCAGGTTGTTTATATAGGATATATGGAGTGGGGTTCAGTTTAGGTCTATTTATTATGTTACAGATAATATGTGGTGTTTGCTTAGCATGAATGTTTTTTAGTTGTTTTATTTGTGCAAATTGATATTTTATTTTATTTTTGTGAGACTTTGATTTAGGTTTTGTGATTAGAAGTATTCATATCTGTTTTACTTCTTTGCTATATTTTTTATTATATGTGCATATATTTAAATGTATAATATTGGTAATTTTATTTGACACACATTTATTAGTATGATTTATAGGATTTATATTATTTATGTTTATAATAATTATTGCATTTATTGGGTACGTGTTACCATGTACAATGATGTCTTATTGAGGATTAACAGTTTTTAGTAATATTTTAGCTACTGTTCCTGTATTCGGCCAGTGATTATGTTATTGAATATGGGGTAGTGAATTTATAAATGATTTTACGCTTTTAAAACTTCATGTATTACATGTCC
>Tcruzi_EHcl4_KF2207291
ATGTCAGGTTGTTTATATAGGATATATGGAGTGGGGTTCAGTTTAGGTCTATTTATTATGTTACAGATAATATGTGGTGTTTGCTTAGCATGAATGTTTTTTAGTTGTTTTATTTGTGCAAATTGATATTTTATTTTATTTTTGTGAGACTTTGATTTAGGTTTTGTGATTAGAAGTATTCATATCTGTTTTACTTCTTTGCTATATTTTTTATTATATGTGCATATATTTAAATGTATAATATTGGTAATTTTATTTGACACACATTTATTAGTATGATTTATAGGATTTATATTATTTATGTTTATAATAATTATTGCATTTATTGGGTACGTGTTACCATGTACAATGATGTCTTATTGAGGATTAACAGTTTTTAGTAATATTTTAGCTACTGTTCCTGTATTCGGCCAGTGATTATGTTATTGAATATGGGGTAGTGAATTTATAAATGATTTTACGCTTTTAAAACTTCATGTATTACATGTCC
>Tcruzi_GCcl1_KF2207501
ATGTCAGGTTGTTTATATAGGATATATGGAGTGGGGTTCAGTTTAGGTCTATTTATTATGTTACAGATAATATGTGGTGTTTGCTTAGCATGAATGTTTTTTAGTTGTTTTATTTGTGCAAATTGATATTTTATTTTATTTTTGTGAGACTTTGATTTAGGTTTTGTGATTAGAAGTATTCATATCTGTTTTACTTCTTTGCTATATTTTTTATTATATGTGCATATATTTAAATGTATAATATTGGTAATTTTATTTGACACACATTTATTAGTATGATTTATAGGATTTATATTATTTATGTTTATAATAATTATTGCATTTATTGGGTACGTGTTACCATGTACAATGATGTCTTATTGAGGATTAACAGTTTTTAGTAATATTTTAGCTACTGTTCCTGTATTCGGCCAGTGATTATGTTATTGAATATGGGGTAGTGAATTTATAAATGATTTTACGCTTTTAAAACTTCATGTATTACATGTCC
>Tcruzi_RPALLcl1_KF2207561
ATGTCAGGTTGTTTATATAGGATATATGGAGTGGGGTTCAGTTTAGGTCTATTTATTATGTTACAGATAATATGTGGTGTTTGCTTAGCATGAATGTTTTTTAGTTGTTTTATTTGTGCAAATTGATATTTTATTTTATTTTTGTGAGACTTTGATTTAGGTTTTGTGATTAGAAGTATTCATATCTGTTTTACTTCTTTGCTATATTTTTTATTATATGTGCATATATTTAAATGTATAATATTGGTAATTTTATTTGACACACATTTATTAGTATGATTTATAGGATTTATATTATTTATGTTTATAATAATTATTGCATTTATTGGGTACGTGTTACCATGTACAATGATGTCTTATTGAGGATTAACAGTTTTTAGTAATATTTTAGCTACTGTTCCTGTATTCGGCCAGTGATTATGTTATTGAATATGGGGTAGTGAATTTATAAATGATTTTACGCTTTTAAAACTTCATGTATTACATGTCC
>Tcruzi_LJVPcl6_KF2207411
ATGTCAGGTTGTTTATATAGGATATATGGAGTGGGGTTCAGTTTAGGTCTATTTATTATGTTACAGATAATATGTGGTGTTTGCTTAGCATGAATGTTTTTTAGTTGTTTTATTTGTGCAAATTGATATTTTATTTTATTTTTGTGAGACTTTGATTTAGGTTTTGTGATTAGAAGTATTCATATCTGTTTTACTTCTTTGCTATATTTTCTATTATATGTGCATATATTTAAATGCATAATATTGGTAATTTTATTTGACACACATTTATTAGTATGATTTATAGGATTTATATTATTTATGTTTATAATAATTATTGCATTTATTGGGTACGTGTTACCATGTACAATGATGTCTTATTGAGGATTAACAGTTTTTAGTAATATTTTAGCTACTGTTCCTGTATTCGGCCAGTGATTATGTTATTGAATATGGGGTAGTGAATTTATAAATGATTTTACGCTTTTAAAACTTCATGTATTACATGTCC
>Tcruzi_XCHcl15_KF2207301
ATGTCAGGTTGTTTATATAGGATATATGGAGTGGGGTTCAGTTTAGGTCTATTTATTATGTTACAGATAATATGTGGTGTTTGCTTAGCATGAATGTTTTTTAGTTGTTTTATTTGTGCAAATTGATATTTTATTTTATTTTTGTGAGACTTTGATTTAGGTTTTGTGATTAGAAGTATTCATATCTGTTTTACTTCTTTGCTATATTTTCTATTATATGTGCATATATTTAAATGCATAATATTGGTAATTTTATTTGACACACATTTATTAGTATGATTTATAGGATTTATATTATTTATGTTTATAATAATTATTGCATTTATTGGGTACGTGTTACCATGTACAATGATGTCTTATTGAGGATTAACAGTTTTTAGTAATATTTTAGCTACTGTTCCTGTATTCGGCCAGTGATTATGTTATTGAATATGGGGTAGTGAATTTATAAATGATTTTACGCTTTTAAAACTTCATGTATTACATGTCC
>Tcruzi_LJVPcl7_KF2207401
ATGTCAGGTTGTTTATATAGGATATATGGAGTGGGGTTCAGTTTAGGTCTATTTATTATGTTACAGATAATATGTGGTGTTTGCTTAGCATGAATGTTTTTTAGTTGTTTTATTTGTGCAAATTGATATTTTATTTTATTTTTGTGAGACTTTGATTTAGGTTTTGTGATTAGAAGTATTCATATCTGTTTTACTTCTTTGCTATATTTTCTATTATATGTGCATATATTTAAATGCATAATATTGGTAATTTTATTTGACACACATTTATTAGTATGATTTATAGGATTTATATTATTTATGTTTATAATAATTATTGCATTTATTGGGTACGTGTTACCATGTACAATGATGTCTTATTGAGGATTAACAGTTTTTAGTAATATTTTAGCTACTGTTCCTGTATTCGGCCAGTGATTATGTTATTGAATATGGGGTAGTGAATTTATAAATGATTTTACGCTTTTAAAACTTCATGTATTACATGTCC
>Tcruzi_SMAcl7_KF2207461
ATGTCAGGTTGTTTATATAGGATATATGGAGTGGGGTTCAGTTTAGGTCTATTTATTATGTTACAGATAATATGTGGTGTTTGCTTAGCATGAATGTTTTTTAGTTGTTTTATTTGTGCAAATTGATATTTTATTTTATTTTTGTGAGACTTTGATTTAGGTTTTGTGATTAGAAGTATTCATATCTGTTTTACTTCTTTGCTATATTTTCTATTATATGTGCATATATTTAAATGTATAATATTGGTAATTTTATTTGACACACATTTATTAGTATGATTTATAGGATTTATATTATTTATGTTTATAATAATTATTGCATTTATTGGGTACGTGTTACCATGTACAATGATGTCTTATTGAGGATTAACAGTTTTTAGTAATATTTTAGCTACTGTTCCTGTATTCGGCCAGTGATTATGTTATTGAATATGGGGTAGTGAATTTATAAATGATTTTACGCTTTTAAAACTTCATGTATTACATGTCC
>Tcruzi_RPALLcl3_KF2207591
ATGTCAGGTTGTTTATATAGGATATATGGAGTGGGGTTCAGTTTAGGTCTATTTATTATGTTACAGATAATATGTGGTGTTTGCTTAGCATGAATGTTTTTTAGTTGTTTTATTTGTGCAAATTGATATTTTATTTTATTTTTGTGAGACTTTGATTTAGGTTTTGTGATTAGAAGTATTCATATCTGTTTTACTTCTTTGCTATATTTTCTATTATATGTGCATATATTTAAATGTATAATATTGGTAATTTTATTTGACACACATTTATTAGTATGATTTATAGGATTTATATTATTTATGTTTATAATAATTATTGCATTTATTGGGTACGTGTTACCATGTACAATGATGTCTTATTGAGGATTAACAGTTTTTAGTAATATTTTAGCTACTGTTCCTGTATTCGGCCAGTGATTATGTTATTGAATATGGGGTAGTGAATTTATAAATGATTTTACGCTTTTAAAACTTCATGTATTACATGTCC
>Tcruzi_GCcl4_KF2207531
ATGTCAGGTTGTTTATATAGGATATATGGAGTGGGGTTCAGTTTAGGTCTATTTATTATGTTACAGATAATATGTGGTGTTTGCTTAGCATGAATGTTTTTTAGTTGTTTTATTTGTGCAAATTGATATTTTATTTTATTTTTGTGAGACTTTGATTTAGGTTTTGTGATTAGAAGTATTCATATCTGTTTTACTTCTTTGCTATATTTTCTATTATATGTGCATATATTTAAATGTATAATATTGGTAATTTTATTTGACACACATTTATTAGTATGATTTATAGGATTTATATTATTTATGTTTATAATAATTATTGCATTTATTGGGTACGTGTTACCATGTACAATGATGTCTTATTGAGGATTAACAGTTTTTAGTAATATTTTAGCTACTGTTCCTGTATTCGGCCAGTGATTATGTTATTGAATATGGGGTAGTGAATTTATAAATGATTTTACGCTTTTAAAACTTCATGTATTACATGTCC
>Tcruzi_GCcl3_KF2207521
ATGTCAGGTTGTTTATATAGGATATATGGAGTGGGGTTCAGTTTAGGTCTATTTATTATGTTACAGATAATATGTGGTGTTTGCTTAGCATGAATGTTTTTTAGTTGTTTTATTTGTGCAAATTGATATTTTATTTTATTTTTGTGAGACTTTGATTTAGGTTTTGTGATTAGAAGTATTCATATCTGTTTTACTTCTTTGCTATATTTTCTATTATATGTGCATATATTTAAATGTATAATATTGGTAATTTTATTTGACACACATTTATTAGTATGATTTATAGGATTTATATTATTTATGTTTATAATAATTATTGCATTTATTGGGTACGTGTTACCATGTACAATGATGTCTTATTGAGGATTAACAGTTTTTAGTAATATTTTAGCTACTGTTCCTGTATTCGGCCAGTGATTATGTTATTGAATATGGGGTAGTGAATTTATAAATGATTTTACGCTTTTAAAACTTCATGTATTACATGTCC
>Tcruzi_SMAcl8_KF2207471
ATGTCAGGTTGTTTATATAGGATATATGGAGTGGGGTTCAGTTTAGGTCTATTTATTATGTTACAGATAATATGTGGTGTTTGCTTAGCATGAATGTTTTTTAGTTGTTTTATTTGTGCAAATTGATATTTTATTTTATTTTTGTGAGACTTTGATTTAGGTTTTGTGATTAGAAGTATTCATATCTGTTTTACTTCTTTGCTATATTTTCTATTATATGTGCATATATTTAAATGTATAATATTGGTAATTTTATTTGACACACATTTATTAGTATGATTTATAGGATTTATATTATTTATGTTTATAATAATTATTGCATTTATTGGGTACGTGTTACCATGTACAATGATGTCTTATTGAGGATTAACAGTTTTTAGTAATATTTTAGCTACTGTTCCTGTATTCGGCCAGTGATTATGTTATTGAATATGGGGTAGTGAATTTATAAATGATTTTACGCTTTTAAAACTTCATGTATTACATGTCC
>Tcruzi_NCHcl3_KF2207371
ATGTCAGGTTGTTTATATAGGATATATGGAGTGGGGTTCAGTTTAGGTCTATTTATTATGTTACAGATAATATGTGGTGTTTGCTTAGCATGAATGTTTTTTAGTTGTTTTATTTGTGCAAATTGATATTTTATTTTATTTTTGTGAGACTTTGATTTAGGTTTTGTGATTAGAAGTATTCATATCTGTTTTACTTCTTTGCTATATTTTCTATTATATGTGCATATATTTAAATGTATAATATTGGTAATTTTATTTGACACACATTTATTAGTATGATTTATAGGATTTATATTATTTATGTTTATAATAATTATTGCATTTATTGGGTACGTGTTACCATGTACAATGATGTCTTATTGAGGATTAACAGTTTTTAGTAATATTTTAGCTACTGTTCCTGTATTCGGCCAGTGATTATGTTATTGAATATGGGGTAGTGAATTTATAAATGATTTTACGCTTTTAAAACTTCATGTATTACATGTCC
>Tcruzi_NCHcl4_KF2207381
ATGTCAGGTTGTTTATATAGGATATATGGAGTGGGGTTCAGTTTAGGTCTATTTATTATGTTACAGATAATATGTGGTGTTTGCTTAGCATGAATGTTTTTTAGTTGTTTTATTTGTGCAAATTGATATTTTATTTTATTTTTGTGAGACTTTGATTTAGGTTTTGTGATTAGAAGTATTCATATCTGTTTTACTTCTTTGCTATATTTTCTATTATATGTGCATATATTTAAATGTATAATATTGGTAATTTTATTTGACACACATTTATTAGTATGATTTATAGGATTTATATTATTTATGTTTATAATAATTATTGCATTTATTGGGTACGTGTTACCATGTACAATGATGTCTTATTGAGGATTAACAGTTTTTAGTAATATTTTAGCTACTGTTCCTGTATTCGGCCAGTGATTATGTTATTGAATATGGGGTAGTGAATTTATAAATGATTTTACGCTTTTAAAACTTCATGTATTACATGTCC
>Tcruzi_EHcl1_KF2207281
ATGTCAGGTTGTTTATATAGGATATATGGAGTGGGGTTCAGTTTAGGTCTATTTATTATGTTACAGATAATATGTGGTGTTTGCTTAGCATGAATGTTTTTTAGTTGTTTTATTTGTGCAAATTGATATTTTATTTTATTTTTGTGAGACTTTGATTTAGGTTTTGTGATTAGAAGTATTCATATCTGTTTTACTTCTTTGCTATATTTTCTATTATATGTGCATATATTTAAATGTATAATATTGGTAATTTTATTTGACACACATTTATTAGTATGATTTATAGGATTTATATTATTTATGTTTATAATAATTATTGCATTTATTGGGTACGTGTTACCATGTACAATGATGTCTTATTGAGGATTAACAGTTTTTAGTAATATTTTAGCTACTGTTCCTGTATTCGGCCAGTGATTATGTTATTGAATATGGGGTAGTGAATTTATAAATGATTTTACGCTTTTAAAACTTCATGTATTACATGTCC
>Tcruzi_GCcl5_KF2207541
ATGTCAGGTTGTTTATATAGGATATATGGAGTGGGGTTCAGTTTAGGTCTATTTATTATGTTACAGATAATATGTGGTGTTTGCTTAGCATGAATGTTTTTTAGTTGTTTTATTTGTGCAAATTGATATTTTATTTTATTTTTGTGAGACTTTGATTTAGGTTTTGTGATTAGAAGTATTCATATCTGTTTTACTTCTTTGCTATATTTTCTATTATATGTGCATATATTTAAATGTATAATATTGGTAATTTTATTTGACACACATTTATTAGTATGATTTATAGGATTTATATTATTTATGTTTATAATAATTATTGCATTTATTGGGTACGTGTTACCATGTACAATGATGTCTTATTGAGGATTAACAGTTTTTAGTAATATTTTAGCTACTGTTCCTGTATTCGGCCAGTGATTATGTTATTGAATATGGGGTAGTGAATTTATAAATGATTTTACGCTTTTAAAACTTCATGTATTACATGTCC
>Tcruzi_NCHcl1_KF2207351
ATGTCAGGTTGTTTATATAGGATATATGGAGTGGGGTTCAGTTTAGGTCTATTTATTATGTTACAGATAATATGTGGTGTTTGCTTAGCATGAATGTTTTTTAGTTGTTTTATTTGTGCAAATTGATATTTTATTTTATTTTTGTGAGACTTTGATTTAGGTTTTGTGATTAGAAGTATTCATATCTGTTTTACTTCTTTGCTATATTTTCTATTATATGTGCATATATTTAAATGTATAATATTGGTAATTTTATTTGACACACATTTATTAGTATGATTTATAGGATTTATATTATTTATGTTTATAATAATTATTGCATTTATTGGGTACGTGTTACCATGTACAATGATGTCTTATTGAGGATTAACAGTTTTTAGTAATATTTTAGCTACTGTTCCTGTATTCGGCCAGTGATTATGTTATTGAATATGGGGTAGTGAATTTATAAATGATTTTACGCTTTTAAAACTTCATGTATTACATGTCC
>Tcruzi_NCHcl2_KF2207361
ATGTCAGGTTGTTTATATAGGATATATGGAGTGGGGTTCAGTTTAGGTCTATTTATTATGTTACAGATAATATGTGGTGTTTGCTTAGCATGAATGTTTTTTAGTTGTTTTATTTGTGCAAATTGATATTTTATTTTATTTTTGTGAGACTTTGATTTAGGTTTTGTGATTAGAAGTATTCATATCTGTTTTACTTCTTTGCTATATTTTCTATTATATGTGCATATATTTAAATGTATAATATTGGTAATTTTATTTGACACACATTTATTAGTATGATTTATAGGATTTATATTATTTATGTTTATAATAATTATTGCATTTATTGGGTACGTGTTACCATGTACAATGATGTCTTATTGAGGATTAACAGTTTTTAGTAATATTTTAGCTACTGTTCCTGTATTCGGCCAGTGATTATGTTATTGAATATGGGGTAGTGAATTTATAAATGATTTTACGCTTTTAAAACTTCATGTATTACATGTCC
>Tcruzi_SanAntoniocl3_KF2207171
ATGTCAGGTTGTTTATATAGGATATATGGAGTGGGGTTCAGTTTAGGTCTATTTATTATGTTACAGATAATATGTGGTGTTTGCTTAGCATGAATGTTTTTTAGTTGTTTTATTTGTGCAAATTGATATTTTATTTTATTTTTGTGAGACTTTGATTTAGGTTTTGTGATTAGAAGTATTCATATCTGTTTTACTTCTTTGCTATATTTTCTATTATATGTGCATATATTTAAATGTATAATATTGGTAATTTTATTTGACACACATTTATTAGTATGATTTATAGGATTTATATTATTTATGTTTATAATAATTATTGCATTTATTGGGTACGTGTTACCATGTACAATGATGTCTTATTGAGGATTAACAGTTTTTAGTAATATTTTAGCTACTGTTCCTGTATTCGGCCAGTGATTATGTTATTGAATATGGGGTAGTGAATTTATAAATGATTTTACGCTTTTAAAACTTCATGTATTACATGTCC
>Tcruzi_SanAntoniocl2_KF2207161
ATGTCAGGTTGTTTATATAGGATATATGGAGTGGGGTTCAGTTTAGGTCTATTTATTATGTTACAGATAATATGTGGTGTTTGCTTAGCATGAATGTTTTTTAGTTGTTTTATTTGTGCAAATTGATATTTTATTTTATTTTTGTGAGACTTTGATTTAGGTTTTGTGATTAGAAGTATTCATATCTGTTTTACTTCTTTGCTATATTTTCTATTATATGTGCATATATTTAAATGTATAATATTGGTAATTTTATTTGACACACATTTATTAGTATGATTTATAGGATTTATATTATTTATGTTTATAATAATTATTGCATTTATTGGGTACGTGTTACCATGTACAATGATGTCTTATTGAGGATTAACAGTTTTTAGTAATATTTTAGCTACTGTTCCTGTATTCGGCCAGTGATTATGTTATTGAATATGGGGTAGTGAATTTATAAATGATTTTACGCTTTTAAAACTTCATGTATTACATGTCC
>Tcruzi_SanAntoniocl1_KF2207151
ATGTCAGGTTGTTTATATAGGATATATGGAGTGGGGTTCAGTTTAGGTCTATTTATTATGTTACAGATAATATGTGGTGTTTGCTTAGCATGAATGTTTTTTAGTTGTTTTATTTGTGCAAATTGATATTTTATTTTATTTTTGTGAGACTTTGATTTAGGTTTTGTGATTAGAAGTATTCATATCTGTTTTACTTCTTTGCTATATTTTCTATTATATGTGCATATATTTAAATGTATAATATTGGTAATTTTATTTGACACACATTTATTAGTATGATTTATAGGATTTATATTATTTATGTTTATAATAATTATTGCATTTATTGGGTACGTGTTACCATGTACAATGATGTCTTATTGAGGATTAACAGTTTTTAGTAATATTTTAGCTACTGTTCCTGTATTCGGCCAGTGATTATGTTATTGAATATGGGGTAGTGAATTTATAAATGATTTTACGCTTTTAAAACTTCATGTATTACATGTCC
>Tcruzi_SanAntoniocl5_KF2207191
ATGTCAGGTTGTTTATATAGGATATATGGAGTGGGGTTCAGTTTAGGTCTATTTATTATGTTACAGATAATATGTGGTGTTTGCTTAGCATGAATGTTTTTTAGTTGTTTTATTTGTGCAAATTGATATTTTATTTTATTTTTGTGAGACTTTGATTTAGGTTTTGTGATTAGAAGTATTCATATCTGTTTTACTTCTTTGCTATATTTTCTATTATATGTGCATATATTTAAATGTATAATATTGGTAATTTTATTTGACACACATTTATTAGTATGATTTATAGGATTTATATTATTTATGTTTATAATAATTATTGCATTTATTGGGTACGTGTTACCATGTACAATGATGTCTTATTGAGGATTAACAGTTTTTAGTAATATTTTAGCTACTGTTCCTGTATTCGGCCAGTGATTATGTTATTGAATATGGGGTAGTGAATTTATAAATGATTTTACGCTTTTAAAACTTCATGTATTACATGTCC
>UNVERIFIEDTcruzi_SJM22cl1_cytb-like_JQ5813611
ATGTCAGGTTGTTTATATAGGATATATGGAGTGGGGTTCAGTTTAGGTCTATTTATTATGTTACAGATAATATGTGGTGTTTGCTTAGCATGAATGTTTTTTAGTTGTTTTATTTGTGCAAATTGATATTTTATTTTATTTTTGTGAGACTTTGATTTAGGTTTTGTGATTAGAAGTATTCATATCTGTTTTACTTCTTTGCTATATTTTCTATTATATGTGCATATATTTAAATGTATAATATTGGTAATTTTATTTGACACACATTTATTAGTATGATTTATAGGATTTATATTATTTATGTTTATAATAATTATTGCATTTATTGGGTACGTGTTACCATGTACAATGATGTCTTATTGAGGATTAACAGTTTTTAGTAATATTTTAGCTACTGTTCCTGTATTCGGCCAGTGATTATGTTATTGAATATGGGGTAGTGAATTTATAAATGATTTTACGCTTTTAAAACTTCATGTATTACATGTCC
>UNVERIFIEDTcruzi_SJM39cl3_cytb-like_JQ5813601
ATGTCAGGTTGTTTATATAGGATATATGGAGTGGGGTTCAGTTTAGGTCTATTTATTATGTTACAGATAATATGTGGTGTTTGCTTAGCATGAATGTTTTTTAGTTGTTTTATTTGTGCAAATTGATATTTTATTTTATTTTTGTGAGACTTTGATTTAGGTTTTGTGATTAGAAGTATTCATATCTGTTTTACTTCTTTGCTATATTTTCTATTATATGTGCATATATTTAAATGTATAATATTGGTAATTTTATTTGACACACATTTATTAGTATGATTTATAGGATTTATATTATTTATGTTTATAATAATTATTGCATTTATTGGGTACGTGTTACCATGTACAATGATGTCTTATTGAGGATTAACAGTTTTTAGTAATATTTTAGCTACTGTTCCTGTATTCGGCCAGTGATTATGTTATTGAATATGGGGTAGTGAATTTATAAATGATTTTACGCTTTTAAAACTTCATGTATTACATGTCC
>UNVERIFIEDTcruzi_SJMC12_cytb-like_JQ5813591
ATGTCAGGTTGTTTATATAGGATATATGGAGTGGGGTTCAGTTTAGGTCTATTTATTATGTTACAGATAATATGTGGTGTTTGCTTAGCATGAATGTTTTTTAGTTGTTTTATTTGTGCAAATTGATATTTTATTTTATTTTTGTGAGACTTTGATTTAGGTTTTGTGATTAGAAGTATTCATATCTGTTTTACTTCTTTGCTATATTTTCTATTATATGTGCATATATTTAAATGTATAATATTGGTAATTTTATTTGACACACATTTATTAGTATGATTTATAGGATTTATATTATTTATGTTTATAATAATTATTGCATTTATTGGGTACGTGTTACCATGTACAATGATGTCTTATTGAGGATTAACAGTTTTTAGTAATATTTTAGCTACTGTTCCTGTATTCGGCCAGTGATTATGTTATTGAATATGGGGTAGTGAATTTATAAATGATTTTACGCTTTTAAAACTTCATGTATTACATGTCC
>UNVERIFIEDTcruzi_SJM41_cytb-like_JQ5813581
ATGTCAGGTTGTTTATATAGGATATATGGAGTGGGGTTCAGTTTAGGTCTATTTATTATGTTACAGATAATATGTGGTGTTTGCTTAGCATGAATGTTTTTTAGTTGTTTTATTTGTGCAAATTGATATTTTATTTTATTTTTGTGAGACTTTGATTTAGGTTTTGTGATTAGAAGTATTCATATCTGTTTTACTTCTTTGCTATATTTTCTATTATATGTGCATATATTTAAATGTATAATATTGGTAATTTTATTTGACACACATTTATTAGTATGATTTATAGGATTTATATTATTTATGTTTATAATAATTATTGCATTTATTGGGTACGTGTTACCATGTACAATGATGTCTTATTGAGGATTAACAGTTTTTAGTAATATTTTAGCTACTGTTCCTGTATTCGGCCAGTGATTATGTTATTGAATATGGGGTAGTGAATTTATAAATGATTTTACGCTTTTAAAACTTCATGTATTACATGTCC
>UNVERIFIEDTcruzi_SJM37_cytb-like_JQ5813571
ATGTCAGGTTGTTTATATAGGATATATGGAGTGGGGTTCAGTTTAGGTCTATTTATTATGTTACAGATAATATGTGGTGTTTGCTTAGCATGAATGTTTTTTAGTTGTTTTATTTGTGCAAATTGATATTTTATTTTATTTTTGTGAGACTTTGATTTAGGTTTTGTGATTAGAAGTATTCATATCTGTTTTACTTCTTTGCTATATTTTCTATTATATGTGCATATATTTAAATGTATAATATTGGTAATTTTATTTGACACACATTTATTAGTATGATTTATAGGATTTATATTATTTATGTTTATAATAATTATTGCATTTATTGGGTACGTGTTACCATGTACAATGATGTCTTATTGAGGATTAACAGTTTTTAGTAATATTTTAGCTACTGTTCCTGTATTCGGCCAGTGATTATGTTATTGAATATGGGGTAGTGAATTTATAAATGATTTTACGCTTTTAAAACTTCATGTATTACATGTCC
>UNVERIFIEDTcruzi_SJM34_cytb-like_JQ5813561
ATGTCAGGTTGTTTATATAGGATATATGGAGTGGGGTTCAGTTTAGGTCTATTTATTATGTTACAGATAATATGTGGTGTTTGCTTAGCATGAATGTTTTTTAGTTGTTTTATTTGTGCAAATTGATATTTTATTTTATTTTTGTGAGACTTTGATTTAGGTTTTGTGATTAGAAGTATTCATATCTGTTTTACTTCTTTGCTATATTTTCTATTATATGTGCATATATTTAAATGTATAATATTGGTAATTTTATTTGACACACATTTATTAGTATGATTTATAGGATTTATATTATTTATGTTTATAATAATTATTGCATTTATTGGGTACGTGTTACCATGTACAATGATGTCTTATTGAGGATTAACAGTTTTTAGTAATATTTTAGCTACTGTTCCTGTATTCGGCCAGTGATTATGTTATTGAATATGGGGTAGTGAATTTATAAATGATTTTACGCTTTTAAAACTTCATGTATTACATGTCC
>UNVERIFIEDTcruzi_PALDA21_cytb-like_JQ5813541
ATGTCAGGTTGTTTATATAGGATATATGGAGTGGGGTTCAGTTTAGGTCTATTTATTATGTTACAGATAATATGTGGTGTTTGCTTAGCATGAATGTTTTTTAGTTGTTTTATTTGTGCAAATTGATATTTTATTTTATTTTTGTGAGACTTTGATTTAGGTTTTGTGATTAGAAGTATTCATATCTGTTTTACTTCTTTGCTATATTTTCTATTATATGTGCATATATTTAAATGTATAATATTGGTAATTTTATTTGACACACATTTATTAGTATGATTTATAGGATTTATATTATTTATGTTTATAATAATTATTGCATTTATTGGGTACGTGTTACCATGTACAATGATGTCTTATTGAGGATTAACAGTTTTTAGTAATATTTTAGCTACTGTTCCTGTATTCGGCCAGTGATTATGTTATTGAATATGGGGTAGTGAATTTATAAATGATTTTACGCTTTTAAAACTTCATGTATTACATGTCC
>UNVERIFIEDTcruzi_PALDA20_cytb-like_JQ5813531
ATGTCAGGTTGTTTATATAGGATATATGGAGTGGGGTTCAGTTTAGGTCTATTTATTATGTTACAGATAATATGTGGTGTTTGCTTAGCATGAATGTTTTTTAGTTGTTTTATTTGTGCAAATTGATATTTTATTTTATTTTTGTGAGACTTTGATTTAGGTTTTGTGATTAGAAGTATTCATATCTGTTTTACTTCTTTGCTATATTTTCTATTATATGTGCATATATTTAAATGTATAATATTGGTAATTTTATTTGACACACATTTATTAGTATGATTTATAGGATTTATATTATTTATGTTTATAATAATTATTGCATTTATTGGGTACGTGTTACCATGTACAATGATGTCTTATTGAGGATTAACAGTTTTTAGTAATATTTTAGCTACTGTTCCTGTATTCGGCCAGTGATTATGTTATTGAATATGGGGTAGTGAATTTATAAATGATTTTACGCTTTTAAAACTTCATGTATTACATGTCC
>UNVERIFIEDTcruzi_PALDA5_cytb-like_JQ5813521
ATGTCAGGTTGTTTATATAGGATATATGGAGTGGGGTTCAGTTTAGGTCTATTTATTATGTTACAGATAATATGTGGTGTTTGCTTAGCATGAATGTTTTTTAGTTGTTTTATTTGTGCAAATTGATATTTTATTTTATTTTTGTGAGACTTTGATTTAGGTTTTGTGATTAGAAGTATTCATATCTGTTTTACTTCTTTGCTATATTTTCTATTATATGTGCATATATTTAAATGTATAATATTGGTAATTTTATTTGACACACATTTATTAGTATGATTTATAGGATTTATATTATTTATGTTTATAATAATTATTGCATTTATTGGGTACGTGTTACCATGTACAATGATGTCTTATTGAGGATTAACAGTTTTTAGTAATATTTTAGCTACTGTTCCTGTATTCGGCCAGTGATTATGTTATTGAATATGGGGTAGTGAATTTATAAATGATTTTACGCTTTTAAAACTTCATGTATTACATGTCC
>UNVERIFIEDTcruzi_PALDA4_cytb-like_JQ5813511
ATGTCAGGTTGTTTATATAGGATATATGGAGTGGGGTTCAGTTTAGGTCTATTTATTATGTTACAGATAATATGTGGTGTTTGCTTAGCATGAATGTTTTTTAGTTGTTTTATTTGTGCAAATTGATATTTTATTTTATTTTTGTGAGACTTTGATTTAGGTTTTGTGATTAGAAGTATTCATATCTGTTTTACTTCTTTGCTATATTTTCTATTATATGTGCATATATTTAAATGTATAATATTGGTAATTTTATTTGACACACATTTATTAGTATGATTTATAGGATTTATATTATTTATGTTTATAATAATTATTGCATTTATTGGGTACGTGTTACCATGTACAATGATGTCTTATTGAGGATTAACAGTTTTTAGTAATATTTTAGCTACTGTTCCTGTATTCGGCCAGTGATTATGTTATTGAATATGGGGTAGTGAATTTATAAATGATTTTACGCTTTTAAAACTTCATGTATTACATGTCC
>UNVERIFIEDTcruzi_PALDAV23_cytb-like_JQ5813501
ATGTCAGGTTGTTTATATAGGATATATGGAGTGGGGTTCAGTTTAGGTCTATTTATTATGTTACAGATAATATGTGGTGTTTGCTTAGCATGAATGTTTTTTAGTTGTTTTATTTGTGCAAATTGATATTTTATTTTATTTTTGTGAGACTTTGATTTAGGTTTTGTGATTAGAAGTATTCATATCTGTTTTACTTCTTTGCTATATTTTCTATTATATGTGCATATATTTAAATGTATAATATTGGTAATTTTATTTGACACACATTTATTAGTATGATTTATAGGATTTATATTATTTATGTTTATAATAATTATTGCATTTATTGGGTACGTGTTACCATGTACAATGATGTCTTATTGAGGATTAACAGTTTTTAGTAATATTTTAGCTACTGTTCCTGTATTCGGCCAGTGATTATGTTATTGAATATGGGGTAGTGAATTTATAAATGATTTTACGCTTTTAAAACTTCATGTATTACATGTCC
>UNVERIFIEDTcruzi_IM4810_cytb-like_JQ5813421
ATGTCAGGTTGTTTATATAGGATATATGGAGTGGGGTTCAGTTTAGGTCTATTTATTATGTTACAGATAATATGTGGTGTTTGCTTAGCATGAATGTTTTTTAGTTGTTTTATTTGTGCAAATTGATATTTTATTTTATTTTTGTGAGACTTTGATTTAGGTTTTGTGATTAGAAGTATTCATATCTGTTTTACTTCTTTGCTATATTTTCTATTATATGTGCATATATTTAAATGTATAATATTGGTAATTTTATTTGACACACATTTATTAGTATGATTTATAGGATTTATATTATTTATGTTTATAATAATTATTGCATTTATTGGGTACGTGTTACCATGTACAATGATGTCTTATTGAGGATTAACAGTTTTTAGTAATATTTTAGCTACTGTTCCTGTATTCGGCCAGTGATTATGTTATTGAATATGGGGTAGTGAATTTATAAATGATTTTACGCTTTTAAAACTTCATGTATTACATGTCC
>Tcruzi_SMAcl9_KF2207491
ATGTCAGGTTGTTTATATAGGATATATGGAGTGGGGTTCAGTTTAGGTCTATTTATTATGTTACAGATAATATGTGGTGTTTGCTTAGCATGAATGTTTTTTAGTTGTTTTATTTGTGCAAATTGATATTTTATTTTATTTTTGTGAGACTTTGATTTAGGTTTTGTGATTAGAAGTATTCATATCTGTTTTACTTCTTTGCTATATTTTCTATTATATGTGCATATATTTAAATGTATAATATTGGTAATTTTATTTGACACACATTTATTAGTATGATTTATAGGATTTATATTATTTATGTTTATAATAATTATTGCATTTATTGGGTACGTGTTACCATGTACAATGATGTCTTATTGAGGATTAACAGTTTTTAGTAATATTTTAGCTACTGTTCCTGTATTCGGCCAGTGATTATGTTATTGAATATGGGGTAGTGAATTTATAAATGATTTTACGCTTTTAAAACTTCATGTATTACATGTCC
>Tcruzi_EHcl2_KF2207271
ATGTCAGGTTGTTTATATAGGATATATGGAGTGGGGTTCAGTTTAGGTCTATTTATTATGTTACAGATAATATGTGGTGTTTGCTTAGCATGAATGTTTTTTAGTTGTTTTATTTGTGCAAATTGATATTTTATTTTATTTTTGTGAGACTTTGATTTAGGTTTTGTGATTAGAAGTATTCATATCTGTTTTACTTCTTTGCTATATTTTCTATTATATGTGCATATATTTAAATGTATAATATTGGTAATTTTATTTGACACACATTTATTAGTATGATTTATAGGATTTATATTATTTATGTTTATAATAATTATTGCATTTATTGGGTACGTGTTACCATGTACAATGATGTCTTATTGAGGATTAACAGTTTTTAGTAATATTTTAGCTACTGTTCCTGTATTCGGCCAGTGATTATGTTATTGAATATGGGGTAGTGAATTTATAAATGATTTTACGCTTTTAAAACTTCATGTATTACATGTCC
>Tcruzi_SMAcl3_KF2207451
ATGTCAGGTTGTTTATATAGGATATATGGAGTGGGGTTCAGTTTAGGTCTATTTATTATGTTACAGATAATATGTGGTGTTTGCTTAGCATGAATGTTTTTTAGTTGTTTTATTTGTGCAAATTGATATTTTATTTTATTTTTGTGAGACTTTGATTTAGGTTTTGTGATTAGAAGTATTCATATCTGTTTTACTTCTTTGCTATATTTTCTATTATATGTGCATATATTTAAATGTATAATATTGGTAATTTTATTTGACACACATTTATTAGTATGATTTATAGGATTTATATTATTTATGTTTATAATAATTATTGCATTTATTGGGTACGTGTTACCATGTACAATGATGTCTTATTGAGGATTAACAGTTTTTAGTAATATTTTAGCTACTGTTCCTGTATTCGGCCAGTGATTATGTTATTGAATATGGGGTAGTGAATTTATAAATGATTTTACGCTTTTAAAACTTCATGTATTACATGTCC
>Tcruzi_NCHcl5_KF2207391
ATGTCAGGTTGTTTATATAGGATATATGGAGTGGGGTTCAGTTTAGGTCTATTTATTATGTTACAGATAATATGTGGTGTTTGCTTAGCATGAATGTTTTTTAGTTGTTTTATTTGTGCAAATTGATATTTTATTTTATTTTTGTGAGACTTTGATTTAGGTTTTGTGATTAGAAGTATTCATATCTGTTTTACTTCTTTGCTATATTTTCTATTATATGTGCATATATTTAAATGTATAATATTGGTAATTTTATTTGACACACATTTATTAGTATGATTTATAGGATTTATATTATTTATGTTTATAATAATTATTGCATTTATTGGGTACGTGTTACCATGTACAATGATGTCTTATTGAGGATTAACAGTTTTTAGTAATATTTTAGCTACTGTTCCTGTATTCGGCCAGTGATTATGTTATTGAATATGGGGTAGTGAATTTATAAATGATTTTACGCTTTTAAAACTTCATGTATTACATGTCC
>Tcruzi_XCHcl12_KF2207331
ATGTCAGGTTGTTTATATAGGATATATGGAGTGGGGTTCAGTTTAGGTCTATTTATTATGTTACAGATAATATGTGGTGTTTGCTTAGCATGAATGTTTTTTAGTTGTTTTATTTGTGCAAATTGATATTTTATTTTATTTTTGTGAGACTTTGATTTAGGTTTTGTGATTAGAAGTATTCATATCTGTTTTACTTCTTTGCTATATTTTCTATTATATGTGCATATATTTAAATGTATAATATTGGTAATTTTATTTGACACACATTTATTAGTATGATTTATAGGATTTATATTATTTATGTTTATAATAATTATTGCATTTATTGGGTACGTGTTACCATGTACAATGATGTCTTATTGAGGATTAACAGTTTTTAGTAATATTTTAGCTACTGTTCCTGTATTCGGCCAGTGATTATGTTATTGAATATGGGGTAGTGAATTTATAAATGATTTTACGCTTTTAAAACTTCATGTATTACATGTCC
>Tcruzi_XCHcl13_KF2207321
ATGTCAGGTTGTTTATATAGGATATATGGAGTGGGGTTCAGTTTAGGTCTATTTATTATGTTACAGATAATATGTGGTGTTTGCTTAGCATGAATGTTTTTTAGTTGTTTTATTTGTGCAAATTGATATTTTATTTTATTTTTGTGAGACTTTGATTTAGGTTTTGTGATTAGAAGTATTCATATCTGTTTTACTTCTTTGCTATATTTTCTATTATATGTGCATATATTTAAATGTATAATATTGGTAATTTTATTTGACACACATTTATTAGTATGATTTATAGGATTTATATTATTTATGTTTATAATAATTATTGCATTTATTGGGTACGTGTTACCATGTACAATGATGTCTTATTGAGGATTAACAGTTTTTAGTAATATTTTAGCTACTGTTCCTGTATTCGGCCAGTGATTATGTTATTGAATATGGGGTAGTGAATTTATAAATGATTTTACGCTTTTAAAACTTCATGTATTACATGTCC
>Tcruzi_EHcl5_KF2207261
ATGTCAGGTTGTTTATATAGGATATATGGAGTGGGGTTCAGTTTAGGTCTATTTATTATGTTACAGATAATATGTGGTGTTTGCTTAGCATGAATGTTTTTTAGTTGTTTTATTTGTGCAAATTGATATTTTATTTTATTTTTGTGAGACTTTGATTTAGGTTTTGTGATTAGAAGTATTCATATCTGTTTTACTTCTTTGCTATATTTTCTATTATATGTGCATATATTTAAATGTATAATATTGGTAATTTTATTTGACACACATTTATTAGTATGATTTATAGGATTTATATTATTTATGTTTATAATAATTATTGCATTTATTGGGTACGTGTTACCATGTACAATGATGTCTTATTGAGGATTAACAGTTTTTAGTAATATTTTAGCTACTGTTCCTGTATTCGGCCAGTGATTATGTTATTGAATATGGGGTAGTGAATTTATAAATGATTTTACGCTTTTAAAACTTCATGTATTACATGTCC
>Tcruzi_EHcl3_KF2207251
ATGTCAGGTTGTTTATATAGGATATATGGAGTGGGGTTCAGTTTAGGTCTATTTATTATGTTACAGATAATATGTGGTGTTTGCTTAGCATGAATGTTTTTTAGTTGTTTTATTTGTGCAAATTGATATTTTATTTTATTTTTGTGAGACTTTGATTTAGGTTTTGTGATTAGAAGTATTCATATCTGTTTTACTTCTTTGCTATATTTTCTATTATATGTGCATATATTTAAATGTATAATATTGGTAATTTTATTTGACACACATTTATTAGTATGATTTATAGGATTTATATTATTTATGTTTATAATAATTATTGCATTTATTGGGTACGTGTTACCATGTACAATGATGTCTTATTGAGGATTAACAGTTTTTAGTAATATTTTAGCTACTGTTCCTGTATTCGGCCAGTGATTATGTTATTGAATATGGGGTAGTGAATTTATAAATGATTTTACGCTTTTAAAACTTCATGTATTACATGTCC
>Tcruzi_LERcl14_KF2207241
ATGTCAGGTTGTTTATATAGGATATATGGAGTGGGGTTCAGTTTAGGTCTATTTATTATGTTACAGATAATATGTGGTGTTTGCTTAGCATGAATGTTTTTTAGTTGTTTTATTTGTGCAAATTGATATTTTATTTTATTTTTGTGAGACTTTGATTTAGGTTTTGTGATTAGAAGTATTCATATCTGTTTTACTTCTTTGCTATATTTTCTATTATATGTGCATATATTTAAATGTATAATATTGGTAATTTTATTTGACACACATTTATTAGTATGATTTATAGGATTTATATTATTTATGTTTATAATAATTATTGCATTTATTGGGTACGTGTTACCATGTACAATGATGTCTTATTGAGGATTAACAGTTTTTAGTAATATTTTAGCTACTGTTCCTGTATTCGGCCAGTGATTATGTTATTGAATATGGGGTAGTGAATTTATAAATGATTTTACGCTTTTAAAACTTCATGTATTACATGTCC
>Tcruzi_LERcl12_KF2207231
ATGTCAGGTTGTTTATATAGGATATATGGAGTGGGGTTCAGTTTAGGTCTATTTATTATGTTACAGATAATATGTGGTGTTTGCTTAGCATGAATGTTTTTTAGTTGTTTTATTTGTGCAAATTGATATTTTATTTTATTTTTGTGAGACTTTGATTTAGGTTTTGTGATTAGAAGTATTCATATCTGTTTTACTTCTTTGCTATATTTTCTATTATATGTGCATATATTTAAATGTATAATATTGGTAATTTTATTTGACACACATTTATTAGTATGATTTATAGGATTTATATTATTTATGTTTATAATAATTATTGCATTTATTGGGTACGTGTTACCATGTACAATGATGTCTTATTGAGGATTAACAGTTTTTAGTAATATTTTAGCTACTGTTCCTGTATTCGGCCAGTGATTATGTTATTGAATATGGGGTAGTGAATTTATAAATGATTTTACGCTTTTAAAACTTCATGTATTACATGTCC
>Tcruzi_LERcl16_KF2207221
ATGTCAGGTTGTTTATATAGGATATATGGAGTGGGGTTCAGTTTAGGTCTATTTATTATGTTACAGATAATATGTGGTGTTTGCTTAGCATGAATGTTTTTTAGTTGTTTTATTTGTGCAAATTGATATTTTATTTTATTTTTGTGAGACTTTGATTTAGGTTTTGTGATTAGAAGTATTCATATCTGTTTTACTTCTTTGCTATATTTTCTATTATATGTGCATATATTTAAATGTATAATATTGGTAATTTTATTTGACACACATTTATTAGTATGATTTATAGGATTTATATTATTTATGTTTATAATAATTATTGCATTTATTGGGTACGTGTTACCATGTACAATGATGTCTTATTGAGGATTAACAGTTTTTAGTAATATTTTAGCTACTGTTCCTGTATTCGGCCAGTGATTATGTTATTGAATATGGGGTAGTGAATTTATAAATGATTTTACGCTTTTAAAACTTCATGTATTACATGTCC
>Tcruzi_LERcl15_KF2207211
ATGTCAGGTTGTTTATATAGGATATATGGAGTGGGGTTCAGTTTAGGTCTATTTATTATGTTACAGATAATATGTGGTGTTTGCTTAGCATGAATGTTTTTTAGTTGTTTTATTTGTGCAAATTGATATTTTATTTTATTTTTGTGAGACTTTGATTTAGGTTTTGTGATTAGAAGTATTCATATCTGTTTTACTTCTTTGCTATATTTTCTATTATATGTGCATATATTTAAATGTATAATATTGGTAATTTTATTTGACACACATTTATTAGTATGATTTATAGGATTTATATTATTTATGTTTATAATAATTATTGCATTTATTGGGTACGTGTTACCATGTACAATGATGTCTTATTGAGGATTAACAGTTTTTAGTAATATTTTAGCTACTGTTCCTGTATTCGGCCAGTGATTATGTTATTGAATATGGGGTAGTGAATTTATAAATGATTTTACGCTTTTAAAACTTCATGTATTACATGTCC
>Tcruzi_LERcl1_KF2207201
ATGTCAGGTTGTTTATATAGGATATATGGAGTGGGGTTCAGTTTAGGTCTATTTATTATGTTACAGATAATATGTGGTGTTTGCTTAGCATGAATGTTTTTTAGTTGTTTTATTTGTGCAAATTGATATTTTATTTTATTTTTGTGAGACTTTGATTTAGGTTTTGTGATTAGAAGTATTCATATCTGTTTTACTTCTTTGCTATATTTTCTATTATATGTGCATATATTTAAATGTATAATATTGGTAATTTTATTTGACACACATTTATTAGTATGATTTATAGGATTTATATTATTTATGTTTATAATAATTATTGCATTTATTGGGTACGTGTTACCATGTACAATGATGTCTTATTGAGGATTAACAGTTTTTAGTAATATTTTAGCTACTGTTCCTGTATTCGGCCAGTGATTATGTTATTGAATATGGGGTAGTGAATTTATAAATGATTTTACGCTTTTAAAACTTCATGTATTACATGTCC
>Tcruzi_SanAntoniocl4_KF2207181
ATGTCAGGTTGTTTATATAGGATATATGGAGTGGGGTTCAGTTTAGGTCTATTTATTATGTTACAGATAATATGTGGTGTTTGCTTAGCATGAATGTTTTTTAGTTGTTTTATTTGTGCAAATTGATATTTTATTTTATTTTTGTGAGACTTTGATTTAGGTTTTGTGATTAGAAGTATTCATATCTGTTTTACTTCTTTGCTATATTTTCTATTATATGTGCATATATTTAAATGTATAATATTGGTAATTTTATTTGACACACATTTATTAGTATGATTTATAGGATTTATATTATTTATGTTTATAATAATTATTGCATTTATTGGGTACGTGTTACCATGTACAATGATGTCTTATTGAGGATTAACAGTTTTTAGTAATATTTTAGCTACTGTTCCTGTATTCGGCCAGTGATTATGTTATTGAATATGGGGTAGTGAATTTATAAATGATTTTACGCTTTTAAAACTTCATGTATTACATGTCC
>Tcruzi_FCHcl15_KF2207141
ATGTCAGGTTGTTTATATAGGATATATGGAGTGGGGTTCAGTTTAGGTCTATTTATTATGTTACAGATAATATGTGGTGTTTGCTTAGCATGAATGTTTTTTAGTTGTTTTATTTGTGCAAATTGATATTTTATTTTATTTTTGTGAGACTTTGATTTAGGTTTTGTGATTAGAAGTATTCATATCTGTTTTACTTCTTTGCTATATTTTCTATTATATGTGCATATATTTAAATGTATAATATTGGTAATTTTATTTGACACACATTTATTAGTATGATTTATAGGATTTATATTATTTATGTTTATAATAATTATTGCATTTATTGGGTACGTGTTACCATGTACAATGATGTCTTATTGAGGATTAACAGTTTTTAGTAATATTTTAGCTACTGTTCCTGTATTCGGCCAGTGATTATGTTATTGAATATGGGGTAGTGAATTTATAAATGATTTTACGCTTTTAAAACTTCATGTATTACATGTCC
>Tcruzi_FCHcl4_KF2207131
ATGTCAGGTTGTTTATATAGGATATATGGAGTGGGGTTCAGTTTAGGTCTATTTATTATGTTACAGATAATATGTGGTGTTTGCTTAGCATGAATGTTTTTTAGTTGTTTTATTTGTGCAAATTGATATTTTATTTTATTTTTGTGAGACTTTGATTTAGGTTTTGTGATTAGAAGTATTCATATCTGTTTTACTTCTTTGCTATATTTTCTATTATATGTGCATATATTTAAATGTATAATATTGGTAATTTTATTTGACACACATTTATTAGTATGATTTATAGGATTTATATTATTTATGTTTATAATAATTATTGCATTTATTGGGTACGTGTTACCATGTACAATGATGTCTTATTGAGGATTAACAGTTTTTAGTAATATTTTAGCTACTGTTCCTGTATTCGGCCAGTGATTATGTTATTGAATATGGGGTAGTGAATTTATAAATGATTTTACGCTTTTAAAACTTCATGTATTACATGTCC
>Tcruzi_FCHcl3_KF2207121
ATGTCAGGTTGTTTATATAGGATATATGGAGTGGGGTTCAGTTTAGGTCTATTTATTATGTTACAGATAATATGTGGTGTTTGCTTAGCATGAATGTTTTTTAGTTGTTTTATTTGTGCAAATTGATATTTTATTTTATTTTTGTGAGACTTTGATTTAGGTTTTGTGATTAGAAGTATTCATATCTGTTTTACTTCTTTGCTATATTTTCTATTATATGTGCATATATTTAAATGTATAATATTGGTAATTTTATTTGACACACATTTATTAGTATGATTTATAGGATTTATATTATTTATGTTTATAATAATTATTGCATTTATTGGGTACGTGTTACCATGTACAATGATGTCTTATTGAGGATTAACAGTTTTTAGTAATATTTTAGCTACTGTTCCTGTATTCGGCCAGTGATTATGTTATTGAATATGGGGTAGTGAATTTATAAATGATTTTACGCTTTTAAAACTTCATGTATTACATGTCC
>Tcruzi_FCHcl2_KF2207111
ATGTCAGGTTGTTTATATAGGATATATGGAGTGGGGTTCAGTTTAGGTCTATTTATTATGTTACAGATAATATGTGGTGTTTGCTTAGCATGAATGTTTTTTAGTTGTTTTATTTGTGCAAATTGATATTTTATTTTATTTTTGTGAGACTTTGATTTAGGTTTTGTGATTAGAAGTATTCATATCTGTTTTACTTCTTTGCTATATTTTCTATTATATGTGCATATATTTAAATGTATAATATTGGTAATTTTATTTGACACACATTTATTAGTATGATTTATAGGATTTATATTATTTATGTTTATAATAATTATTGCATTTATTGGGTACGTGTTACCATGTACAATGATGTCTTATTGAGGATTAACAGTTTTTAGTAATATTTTAGCTACTGTTCCTGTATTCGGCCAGTGATTATGTTATTGAATATGGGGTAGTGAATTTATAAATGATTTTACGCTTTTAAAACTTCATGTATTACATGTCC
>Tcruzi_FCHcl1_KF2207101
ATGTCAGGTTGTTTATATAGGATATATGGAGTGGGGTTCAGTTTAGGTCTATTTATTATGTTACAGATAATATGTGGTGTTTGCTTAGCATGAATGTTTTTTAGTTGTTTTATTTGTGCAAATTGATATTTTATTTTATTTTTGTGAGACTTTGATTTAGGTTTTGTGATTAGAAGTATTCATATCTGTTTTACTTCTTTGCTATATTTTCTATTATATGTGCATATATTTAAATGTATAATATTGGTAATTTTATTTGACACACATTTATTAGTATGATTTATAGGATTTATATTATTTATGTTTATAATAATTATTGCATTTATTGGGTACGTGTTACCATGTACAATGATGTCTTATTGAGGATTAACAGTTTTTAGTAATATTTTAGCTACTGTTCCTGTATTCGGCCAGTGATTATGTTATTGAATATGGGGTAGTGAATTTATAAATGATTTTACGCTTTTAAAACTTCATGTATTACATGTCC
>Tcruzi_G_FJ1567591
ATGTCAGGTTGTTTATATAGGATATATGGAGTGGGGTTCAGTTTAGGTCTATTTATTATGTTACAGATAATATGTGGTGTTTGCTTAGCATGAATGTTTTTTAGTTGTTTTATTTGTGCAAATTGATATTTTATTTTATTTTTGTGAGACTTTGATTTAGGTTTTGTGATTAGAAGTATTCATATCTGTTTTACTTCTTTGCTATATTTTCTATTATATGTGCATATATTTAAATGTATAATATTGGTAATTTTATTTGACACACATTTATTAGTATGATTTATAGGATTTATATTATTTATGTTTATAATAATTATTGCATTTATTGGGTACGTGTTACCATGTACAATGATGTCTTATTGAGGATTAACAGTTTTTAGTAATATTTTAGCTACTGTTCCTGTATTCGGCCAGTGATTATGTTATTGAATATGGGGTAGTGAATTTATAAATGATTTTACGCTTTTAAAACTTCATGTATTACATGTCC
>Tcruzi_TryCC1116_FJ5494001
ATGTCAGGTTGTTTATATAGGATATATGGAGTGGGGTTCAGTTTAGGTCTATTTATTATGTTACAGATAATATGTGGTGTTTGCTTAGCATGAATGTTTTTTAGTTGTTTTATTTGTGCAAATTGATATTTTATTTTATTTTTGTGAGACTTTGATTTAGGTTTTGTGATTAGAAGTATTCATATCTGTTTTACTTCTTTGCTATATTTTCTATTATATGTGCATATATTTAAATGTATAATATTGGTAATTTTATTTGACACACATTTATTAGTATGATTTATAGGATTTATATTATTTATGTTTATAATAATTATTGCATTTATTGGGTACGTGTTACCATGTACAATGATGTCTTATTGAGGATTAACAGTTTTTAGTAATATTTTAGCTACTGTTCCTGTATTCGGCCAGTGATTATGTTATTGAATATGGGGTAGTGAATTTATAAATGATTTTACGCTTTTAAAACTTCATGTATTACATGTCC
>Tcruzi_TryCC1109_FJ5493991
ATGTCAGGTTGTTTATATAGGATATATGGAGTGGGGTTCAGTTTAGGTCTATTTATTATGTTACAGATAATATGTGGTGTTTGCTTAGCATGAATGTTTTTTAGTTGTTTTATTTGTGCAAATTGATATTTTATTTTATTTTTGTGAGACTTTGATTTAGGTTTTGTGATTAGAAGTATTCATATCTGTTTTACTTCTTTGCTATATTTTCTATTATATGTGCATATATTTAAATGTATAATATTGGTAATTTTATTTGACACACATTTATTAGTATGATTTATAGGATTTATATTATTTATGTTTATAATAATTATTGCATTTATTGGGTACGTGTTACCATGTACAATGATGTCTTATTGAGGATTAACAGTTTTTAGTAATATTTTAGCTACTGTTCCTGTATTCGGCCAGTGATTATGTTATTGAATATGGGGTAGTGAATTTATAAATGATTTTACGCTTTTAAAACTTCATGTATTACATGTCC
>Tcruzi_TryCC1108_FJ5493981
ATGTCAGGTTGTTTATATAGGATATATGGAGTGGGGTTCAGTTTAGGTCTATTTATTATGTTACAGATAATATGTGGTGTTTGCTTAGCATGAATGTTTTTTAGTTGTTTTATTTGTGCAAATTGATATTTTATTTTATTTTTGTGAGACTTTGATTTAGGTTTTGTGATTAGAAGTATTCATATCTGTTTTACTTCTTTGCTATATTTTCTATTATATGTGCATATATTTAAATGTATAATATTGGTAATTTTATTTGACACACATTTATTAGTATGATTTATAGGATTTATATTATTTATGTTTATAATAATTATTGCATTTATTGGGTACGTGTTACCATGTACAATGATGTCTTATTGAGGATTAACAGTTTTTAGTAATATTTTAGCTACTGTTCCTGTATTCGGCCAGTGATTATGTTATTGAATATGGGGTAGTGAATTTATAAATGATTTTACGCTTTTAAAACTTCATGTATTACATGTCC
>Tcruzi_TryCC1094_FJ5493971
ATGTCAGGTTGTTTATATAGGATATATGGAGTGGGGTTCAGTTTAGGTCTATTTATTATGTTACAGATAATATGTGGTGTTTGCTTAGCATGAATGTTTTTTAGTTGTTTTATTTGTGCAAATTGATATTTTATTTTATTTTTGTGAGACTTTGATTTAGGTTTTGTGATTAGAAGTATTCATATCTGTTTTACTTCTTTGCTATATTTTCTATTATATGTGCATATATTTAAATGTATAATATTGGTAATTTTATTTGACACACATTTATTAGTATGATTTATAGGATTTATATTATTTATGTTTATAATAATTATTGCATTTATTGGGTACGTGTTACCATGTACAATGATGTCTTATTGAGGATTAACAGTTTTTAGTAATATTTTAGCTACTGTTCCTGTATTCGGCCAGTGATTATGTTATTGAATATGGGGTAGTGAATTTATAAATGATTTTACGCTTTTAAAACTTCATGTATTACATGTCC
>Tcruzi_TryCC363_FJ5493901
ATGTCAGGTTGTTTATATAGGATATATGGAGTGGGGTTCAGTTTAGGTCTATTTATTATGTTACAGATAATATGTGGTGTTTGCTTAGCATGAATGTTTTTTAGTTGTTTTATTTGTGCAAATTGATATTTTATTTTATTTTTGTGAGACTTTGATTTAGGTTTTGTGATTAGAAGTATTCATATCTGTTTTACTTCTTTGCTATATTTTCTATTATATGTGCATATATTTAAATGTATAATATTGGTAATTTTATTTGACACACATTTATTAGTATGATTTATAGGATTTATATTATTTATGTTTATAATAATTATTGCATTTATTGGGTACGTGTTACCATGTACAATGATGTCTTATTGAGGATTAACAGTTTTTAGTAATATTTTAGCTACTGTTCCTGTATTCGGCCAGTGATTATGTTATTGAATATGGGGTAGTGAATTTATAAATGATTTTACGCTTTTAAAACTTCATGTATTACATGTCC
>Tcruzi_cruzi_SC13_AJ1309372
ATGTCAGGTTGTTTATATAGGATATATGGAGTGGGGTTCAGTTTAGGTCTATTTATTATGTTACAGATAATATGTGGTGTTTGCTTAGCATGAATGTTTTTTAGTTGTTTTATTTGTGCAAATTGATATTTTATTTTATTTTTGTGAGACTTTGATTTAGGTTTTGTGATTAGAAGTATTCATATCTGTTTTACTTCTTTGCTATATTTTCTATTATATGTGCATATATTTAAATGTATAATATTGGTAATTTTATTTGACACACATTTATTAGTATGATTTATAGGATTTATATTATTTATGTTTATAATAATTATTGCATTTATTGGGTACGTGTTACCATGTACAATGATGTCTTATTGAGGATTAACAGTTTTTAGTAATATTTTAGCTACTGTTCCTGTATTCGGCCAGTGATTATGTTATTGAATATGGGGTAGTGAATTTATAAATGATTTTACGCTTTTAAAACTTCATGTATTACATGTCC
>Tcruzi_Hap12_JF2679391
ATGTCAGGTTGTTTATATAGGATATATGGAGTGGGGTTCAGTTTAGGTCTATTTATTATGTTACAGATAATATGTGGTGTTTGCTTAGCATGAATGTTTTTTAGTTGTTTTATTTGTGCAAATTGATATTTTATTTTATTTTTGTGAGACTTTGATTTAGGTTTTGTGATTAGAAGTATTCATATCTGTTTTACTTCTTTGCTATATTTTCTATTATATGTGCATATATTTAAATGTATAAGATTGGTAATTTTATTTGACACACATTTATTAGTATGATTTATAGGATTTATATTATTTATGTTTATAATAATTATTGCATTTATTGGATACGTGTTACCATGTACAATGATGTCTTATTGAGGATTAACAGTTTTTAGTAATATTTTAGCTACTGTTCCTGTATTCGGCCAGTGATTATGTTATTGAATATGGGGTAGTGAATTTATAAATGATTTTACGCTTTTAAAACTTCATGTATTACATGTCC
>Tcruzi_TryCC128_FJ5493871
ATGTCAGGTTGTTTATATAGGATATATGGAGTGGGGTTCAGTTTAGGTCTATTTATTATGTTACAGATAATATGTGGTGTTTGCTTAGCATGAATGTTTTTTAGTTGTTTTATTTGTGCAAATTGATATTTTATTTTATTTTTGTGAGACTTTGATTTAGGTTTTGTGATTAGAAGTATTCATATTTGTTTTACTTCTTTGCTATATTTTCTATTATATGTGCATATATTTAAATGTATAATATTGGTAATTTTATTTGACACACATTTATTAGTATGATTTATAGGATTTATATTATTTATGTTTATAATAATTATTGCATTTATTGGGTACGTGTTACCATGTACAATGATGTCTTATTGAGGATTAACAGTTTTTAGTAATATTTTAGCTACTGTTCCTGTATTCGGCCAGTGATTATGTTATTGAATATGGGGTAGTGAATTTATAAATGATTTTACGCTTTTAAAACTTCATGTATTACATGTCT
>Tcruzi_TryCC125_FJ5493861
ATGTCAGGTTGTTTATATAGGATATATGGAGTGGGGTTCAGTTTAGGTCTATTTATTATGTTACAGATAATATGTGGTGTTTGCTTAGCATGAATGTTTTTTAGTTGTTTTATTTGTGCAAATTGATATTTTATTTTATTTTTGTGAGACTTTGATTTAGGTTTTGTGATTAGAAGTATTCATATTTGTTTTACTTCTTTGCTATATTTTCTATTATATGTGCATATATTTAAATGTATAATATTGGTAATTTTATTTGACACACATTTATTAGTATGATTTATAGGATTTATATTATTTATGTTTATAATAATTATTGCATTTATTGGGTACGTGTTACCATGTACAATGATGTCTTATTGAGGATTAACAGTTTTTAGTAATATTTTAGCTACTGTTCCTGTATTCGGCCAGTGATTATGTTATTGAATATGGGGTAGTGAATTTATAAATGATTTTACGCTTTTAAAACTTCATGTATTACATGTCT
>Tcruzi_TryCC_540_FJ5556341
ATGTCAGGTTGTTTATATAGGATATATGGAGTGGGGTTCAGTTTAGGTCTATTTATTATGTTACAGATAATATGTGGTGTTTGCTTAGCATGAATGTTTTTTAGTTGTTTTATTTGTGCAAATTGATATTTTATTTTATTTTTGTGAGACTTTGATTTAGGTTTTGTGATTAGAAGTATTCATATCTGTTTTACTTCTTTGCTATATTTTTTATTATATGTGCATATATTTAAATGTATAATATTGGTAATTTTATTTGACACACATTTATTAGTATGATTTATAGGATTTATATTATTTATGTTTATAATAATTATTGCATTTATTGGGTACGTGTTACCATGTACAATGATGTCTTATTGAGGATTAACAGTTTTTAGTAATATTTTAGCTACTGTTCCTGTATTCGGCCAGTGATTATGTTATTGAATAGGGGGTAGTGAATTTATAAATGATTTTACGCTTTTAAAACTTCATGTATTACATGTCT
>Tcruzi_SN10cl3_HQ7137481
ATGTCAGGTTGTTTATATAGGATATATGGAGTGGGGTTCAGTTTAGGTCTATTTATTATGTTACAGATAATATGTGGTGTTTGCTTAGCATGAATGTTTTTTAGTTGTTTTATTTGTGCAAATTGATATTTTATTTTATTTTTGTGAGACTTTGATTTAGGTTTTGTGATTAGAAGTATTCATATCTGTTTTACTTCTTTGCTATATTTTCTATTATATGTGCATATATTTAAATGTATAATATTGGTAATTTTATTTGACACACATTTATTAGTATGATTTATAGGATTTATATTATTTATGTTTATAATAATTATTGCATTTATTGGATACGTGTTACCATGTACAATGATGTCTTATTGAGGATTAACAGTTTTTAGTAATATTTTAGCTACTGTTCCTGTATTCGGCCAGTGATTATGTTATTGAATATGGGGTAGTGAATTTATAAATGATTTTACGCTTTTAAAACTTCATGTATTACATGTCT
>Tcruzi_H10cl10_HQ7137471
ATGTCAGGTTGTTTATATAGGATATATGGAGTGGGGTTCAGTTTAGGTCTATTTATTATGTTACAGATAATATGTGGTGTTTGCTTAGCATGAATGTTTTTTAGTTGTTTTATTTGTGCAAATTGATATTTTATTTTATTTTTGTGAGACTTTGATTTAGGTTTTGTGATTAGAAGTATTCATATCTGTTTTACTTCTTTGCTATATTTTCTATTATATGTGCATATATTTAAATGTATAATATTGGTAATTTTATTTGACACACATTTATTAGTATGATTTATAGGATTTATATTATTTATGTTTATAATAATTATTGCATTTATTGGATACGTGTTACCATGTACAATGATGTCTTATTGAGGATTAACAGTTTTTAGTAATATTTTAGCTACTGTTCCTGTATTCGGCCAGTGATTATGTTATTGAATATGGGGTAGTGAATTTATAAATGATTTTACGCTTTTAAAACTTCATGTATTACATGTCT
>Tcruzi_AACf1cl2_HQ7137461
ATGTCAGGTTGTTTATATAGGATATATGGAGTGGGGTTCAGTTTAGGTCTATTTATTATGTTACAGATAATATGTGGTGTTTGCTTAGCATGAATGTTTTTTAGTTGTTTTATTTGTGCAAATTGATATTTTATTTTATTTTTGTGAGACTTTGATTTAGGTTTTGTGATTAGAAGTATTCATATCTGTTTTACTTCTTTGCTATATTTTCTATTATATGTGCATATATTTAAATGTATAATATTGGTAATTTTATTTGACACACATTTATTAGTATGATTTATAGGATTTATATTATTTATGTTTATAATAATTATTGCATTTATTGGATACGTGTTACCATGTACAATGATGTCTTATTGAGGATTAACAGTTTTTAGTAATATTTTAGCTACTGTTCCTGTATTCGGCCAGTGATTATGTTATTGAATATGGGGTAGTGAATTTATAAATGATTTTACGCTTTTAAAACTTCATGTATTACATGTCT
>Tcruzi_Td11cl7_HQ7137451
ATGTCAGGTTGTTTATATAGGATATATGGAGTGGGGTTCAGTTTAGGTCTATTTATTATGTTACAGATAATATGTGGTGTTTGCTTAGCATGAATGTTTTTTAGTTGTTTTATTTGTGCAAATTGATATTTTATTTTATTTTTGTGAGACTTTGATTTAGGTTTTGTGATTAGAAGTATTCATATCTGTTTTACTTCTTTGCTATATTTTCTATTATATGTGCATATATTTAAATGTATAATATTGGTAATTTTATTTGACACACATTTATTAGTATGATTTATAGGATTTATATTATTTATGTTTATAATAATTATTGCATTTATTGGATACGTGTTACCATGTACAATGATGTCTTATTGAGGATTAACAGTTTTTAGTAATATTTTAGCTACTGTTCCTGTATTCGGCCAGTGATTATGTTATTGAATATGGGGTAGTGAATTTATAAATGATTTTACGCTTTTAAAACTTCATGTATTACATGTCT
>Tcruzi_Td2cl10_HQ7137441
ATGTCAGGTTGTTTATATAGGATATATGGAGTGGGGTTCAGTTTAGGTCTATTTATTATGTTACAGATAATATGTGGTGTTTGCTTAGCATGAATGTTTTTTAGTTGTTTTATTTGTGCAAATTGATATTTTATTTTATTTTTGTGAGACTTTGATTTAGGTTTTGTGATTAGAAGTATTCATATCTGTTTTACTTCTTTGCTATATTTTCTATTATATGTGCATATATTTAAATGTATAATATTGGTAATTTTATTTGACACACATTTATTAGTATGATTTATAGGATTTATATTATTTATGTTTATAATAATTATTGCATTTATTGGATACGTGTTACCATGTACAATGATGTCTTATTGAGGATTAACAGTTTTTAGTAATATTTTAGCTACTGTTCCTGTATTCGGCCAGTGATTATGTTATTGAATATGGGGTAGTGAATTTATAAATGATTTTACGCTTTTAAAACTTCATGTATTACATGTCT
>Tcruzi_Tdcl9_HQ7137431
ATGTCAGGTTGTTTATATAGGATATATGGAGTGGGGTTCAGTTTAGGTCTATTTATTATGTTACAGATAATATGTGGTGTTTGCTTAGCATGAATGTTTTTTAGTTGTTTTATTTGTGCAAATTGATATTTTATTTTATTTTTGTGAGACTTTGATTTAGGTTTTGTGATTAGAAGTATTCATATCTGTTTTACTTCTTTGCTATATTTTCTATTATATGTGCATATATTTAAATGTATAATATTGGTAATTTTATTTGACACACATTTATTAGTATGATTTATAGGATTTATATTATTTATGTTTATAATAATTATTGCATTTATTGGATACGTGTTACCATGTACAATGATGTCTTATTGAGGATTAACAGTTTTTAGTAATATTTTAGCTACTGTTCCTGTATTCGGCCAGTGATTATGTTATTGAATATGGGGTAGTGAATTTATAAATGATTTTACGCTTTTAAAACTTCATGTATTACATGTCT
>Tcruzi_Hap11_JF2679381
ATGTCAGGTTGTTTATATAGGATATATGGAGTGGGGTTCAGTTTAGGTCTATTTATTATGTTACAGATAATATGTGGTGTTTGCTTAGCATGAATGTTTTTTAGTTGTTTTATTTGTGCAAATTGATATTTTATTTTATTTTTGTGAGACTTTGATTTAGGTTTTGTGATTAGAAGTATTCATATCTGTTTTACTTCTTTGCTATATTTTCTATTATATGTGCATATATTTAAATGTATAATATTGGTAATTTTATTTGACACACATTTATTAGTATGATTTATAGGATTTATATTATTTATGTTTATAATAATTATTGCATTTATTGGATACGTGTTACCATGTACAATGATGTCTTATTGAGGATTAACAGTTTTTAGTAATATTTTAGCTACTGTTCCTGTATTCGGCCAGTGATTATGTTATTGAATATGGGGTAGTGAATTTATAAATGATTTTACGCTTTTAAAACTTCATGTATTACATGTCT
>Tcruzi_cruzi_X10_cl1_AJ1309282
ATGTCAGGTTGTTTATATAGGATATATGGAGTGGGGTTCAGTTTAGGTCTATTTATTATGTTACAGATAATATGTGGTGTTTGCTTAGCATGAATGTTTTTTAGTTGTTTTATTTGTGCAAATTGATATTTTATTTTATTTTTGTGAGACTTTGATTTAGGTTTTGTGATTAGAAGTATTCATATCTGTTTTACTTCTTTGCTATATTTTCTATTATATGTGCATATATTTAAATGTATAATATTGGTAATTTTATTTGACACACATTTATTAGTATGATTTATAGGATTTATATTATTTATGTTTATAATAATTATTGCATTTATTGGATACGTGTTACCATGTACAATGATGTCTTATTGAGGATTAACAGTTTTTAGTAATATTTTAGCTACTGTTCCTGTATTCGGCCAGTGATTATGTTATTGAATATGGGGTAGTGAATTTATAAATGATTTTACGCTTTTAAAACTTCATGTATTACATGTCT
>UNVERIFIEDTcruzi_B2085_cytb-like_JQ5813391
ATGTCAGGTTGTTTATATAGGATATATGGAGTGGGGTTCAGTTTAGGTCTATTTATTATGTTACAGATAATATGTGGTGTTTGCTTAGCATGAATGTTTTTTAGTTGTTTTATTTGTGCAAATTGATATTTTATTTTATTTTTGTGAGACTTTGATTTAGGTTTTGTGATTAGAAGTATTCATATCTGTTTTACTTCTTTGCTATATTTTCTATTATATGTGCATATATTTAAATGTATAATATTGGTAATTTTATTTGACACACATTTATTAGTATGATTTATAGGATTTATATTATTTATGTTTATAATAATTATTGCATTTATTGGATACGTGTTACCATGTACAATGATGTCTTATTGAGGATTAACAGTTTTTAGTAATATTTTAGCTACTGTTCCTGTATTCGGCCAGTGATTATGTTATTGAATATGGGGTAGTGAATTTATAAATGATTTTACGCTTTTAAAACTTCATGTATTACATGTCT
>Tcruzi_TCCUSP331_EU8563701
ATGTCAGGTTGTTTATATAGGATATATGGAGTGGGGTTCAGTTTAGGTCTATTTATTATGTTACAGATAATATGTGGTGTTTGCTTAGCATGAATGTTTTTTAGTTGTTTTATTTGTGCAAATTGATATTTTATTTTATTTTTGTGAGACTTTGATTTAGGTTTTGTGATTAGAAGTATTCATATCTGTTTTACTTCTTTGCTATATTTTCTATTATATGTGCATATATTTAAATGTATAATATTGGTAATTTTATTTGACACACATTTATTAGTATGATTTATAGGATTTATATTATTTATGTTTATAATAATTATTGCATTTATTGGGTACGTGTTACCATGTACAATGATGTCTTATTGAGGATTAACAGTTTTTAGTAATATTTTAGCTACTGTTCCTGTATTCGGCCAGTGATTATGTTATTGAATATGGGGGAGTGAATTTATAAATGATTTTACGCTTTTAAAACTTCATGTATTACATGTCT
>UNVERIFIEDTcruzi_M16cl4_cytb-like_JQ5813461
ATGTCAGGTTGTTTATATAGGATATATGGAGTGGGGTTCAGTTTAGGTCTATTTATTATGTTACAGATAATATGTGGTGTTTGCTTAGCATGAATGTTTTTTAGTTGTTTTATTTGTGCAAATTGATATTTTATTTTATTTTTGTGAGACTTTGATTTAGGTTTTGTGATTAGAAGTATTCATATCTGTTTTACTTCTTTGCTATATTTTTTATTATATGTGCATATATTTAAATGTATAATATTGGTAATTTTATTTGACACACATTTATTAGTATGATTTATAGGATTTATATTATTTATGTTTATAATAATTATTGCATTTATTGGGTACGTGTTACCATGTACAATGATGTCTTATTGAGGATTAACAGTTTTTAGTAATATTTTAGCTACTGTTCCTGTATTCGGCCAGTGATTATGTTATTGAATATGGGGTAGTGAATTTATAAATGATTTTACGCTTTTAAAACTTCATGTATTACATGTCT
>UNVERIFIEDTcruzi_M13_cytb-like_JQ5813441
ATGTCAGGTTGTTTATATAGGATATATGGAGTGGGGTTCAGTTTAGGTCTATTTATTATGTTACAGATAATATGTGGTGTTTGCTTAGCATGAATGTTTTTTAGTTGTTTTATTTGTGCAAATTGATATTTTATTTTATTTTTGTGAGACTTTGATTTAGGTTTTGTGATTAGAAGTATTCATATCTGTTTTACTTCTTTGCTATATTTTTTATTATATGTGCATATATTTAAATGTATAATATTGGTAATTTTATTTGACACACATTTATTAGTATGATTTATAGGATTTATATTATTTATGTTTATAATAATTATTGCATTTATTGGGTACGTGTTACCATGTACAATGATGTCTTATTGAGGATTAACAGTTTTTAGTAATATTTTAGCTACTGTTCCTGTATTCGGCCAGTGATTATGTTATTGAATATGGGGTAGTGAATTTATAAATGATTTTACGCTTTTAAAACTTCATGTATTACATGTCT
>UNVERIFIEDTcruzi_M7_cytb-like_JQ5813431
ATGTCAGGTTGTTTATATAGGATATATGGAGTGGGGTTCAGTTTAGGTCTATTTATTATGTTACAGATAATATGTGGTGTTTGCTTAGCATGAATGTTTTTTAGTTGTTTTATTTGTGCAAATTGATATTTTATTTTATTTTTGTGAGACTTTGATTTAGGTTTTGTGATTAGAAGTATTCATATCTGTTTTACTTCTTTGCTATATTTTTTATTATATGTGCATATATTTAAATGTATAATATTGGTAATTTTATTTGACACACATTTATTAGTATGATTTATAGGATTTATATTATTTATGTTTATAATAATTATTGCATTTATTGGGTACGTGTTACCATGTACAATGATGTCTTATTGAGGATTAACAGTTTTTAGTAATATTTTAGCTACTGTTCCTGTATTCGGCCAGTGATTATGTTATTGAATATGGGGTAGTGAATTTATAAATGATTTTACGCTTTTAAAACTTCATGTATTACATGTCT
>Tcruzi_NA3cl4_cytb-likeHQ7137131
ATGTCAGGTTGTTTATATAGGATATATGGAGTGGGGTTCAGTTTAGGTCTATTTATTATGTTACAGATAATATGTGGTGTTTGCTTAGCATGAATGTTTTTTAGTTGTTTTATTTGTGCAAATTGATATTTTATTTTATTTTTGTGAGACTTTGATTTAGGTTTTGTGATTAGAAGTATTCATATCTGTTTTACTTCTTTGCTATATTTTTTATTATATGTGCATATATTTAAATGTATAATATTGGTAATTTTATTTGACACACATTTATTAGTATGATTTATAGGATTTATATTATTTATGTTTATAATAATTATTGCATTTATTGGGTACGTGTTACCATGTACAATGATGTCTTATTGAGGATTAACAGTTTTTAGTAATATTTTAGCTACTGTTCCTGTATTCGGCCAGTGATTATGTTATTGAATATGGGGTAGTGAATTTATAAATGATTTTACGCTTTTAAAACTTCATGTATTACATGTCT
>UNVERIFIEDTcruzi_M18_cytb-like_JQ5813451
ATGTCAGGTTGTTTATATAGGATATATGGAGTGGGGTTCAGTTTAGGTCTATTTATTATGTTACAGATAATATGTGGTGTTTGCTTAGCATGAATGTTTTTTAGTTGTTTTATTTGTGCAAATTGATATTTTATTTTATTTTTGTGAGACTTTGATTTAGGTTTTGTGATTAGAAGTATTCATATCTGTTTTACTTCTTTGCTATATTTTTTATTATATGTGCATATATTTAAATGTATAATATTGGTAATTTTATTTGACACACATTTATTAGTATGATTTATAGGATTTATATTATTTATGTTTATAATAATTATTGCATTTATTGGGTACGTGTTACCATGTACAATGATGTCTTATTGAGGATTAACAGTTTTTAGTAATATTTTAGCTACTGTTCCTGTATTCGGCCAGTGATTATGTTATTGAATATGGGGTAGTGAATTTATAAATGATTTTACGCTTTTAAAACTTCATGTATTACATGTCT
>Tcruzi_SN5cl7_HQ7137361
ATGTCAGGTTGTTTATATAGGATATATGGAGTGGGGTTCAGTTTAGGTCTATTTATTATGTTACAGATAATATGTGGTGTTTGCTTAGCATGAATGTTTTTTAGTTGTTTTATTTGTGCAAATTGATATTTTATTTTATTTTTGTGAGACTTTGATTTAGGTTTTGTGATTAGAAGTATTCATATCTGTTTTACTTCTTTGCTATATTTTTTATTATATGTGCATATATTTAAATGTATAATATTGGTAATTTTATTTGACACACATTTATTAGTATGATTTATAGGATTTATATTATTTATGTTTATAATAATTATTGCATTTATTGGGTACGTGTTACCATGTACAATGATGTCTTATTGAGGATTAACAGTTTTTAGTAATATTTTAGCTACTGTTCCTGTATTCGGCCAGTGATTATGTTATTGAATATGGGGTAGTGAATTTATAAATGATTTTACGCTTTTAAAACTTCATGTATTACATGTCT
>Tcruzi_RP540Cl9_HQ7137161
ATGTCAGGTTGTTTATATAGGATATATGGAGTGGGGTTCAGTTTAGGTCTATTTATTATGTTACAGATAATATGTGGTGTTTGCTTAGCATGAATGTTTTTTAGTTGTTTTATTTGTGCAAATTGATATTTTATTTTATTTTTGTGAGACTTTGATTTAGGTTTTGTGATTAGAAGTATTCATATCTGTTTTACTTCTTTGCTATATTTTTTATTATATGTGCATATATTTAAATGTATAATATTGGTAATTTTATTTGACACACATTTATTAGTATGATTTATAGGATTTATATTATTTATGTTTATAATAATTATTGCATTTATTGGGTACGTGTTACCATGTACAATGATGTCTTATTGAGGATTAACAGTTTTTAGTAATATTTTAGCTACTGTTCCTGTATTCGGCCAGTGATTATGTTATTGAATATGGGGTAGTGAATTTATAAATGATTTTACGCTTTTAAAACTTCATGTATTACATGTCT
>Tcruzi_N5P14cl17_HQ7137151
ATGTCAGGTTGTTTATATAGGATATATGGAGTGGGGTTCAGTTTAGGTCTATTTATTATGTTACAGATAATATGTGGTGTTTGCTTAGCATGAATGTTTTTTAGTTGTTTTATTTGTGCAAATTGATATTTTATTTTATTTTTGTGAGACTTTGATTTAGGTTTTGTGATTAGAAGTATTCATATCTGTTTTACTTCTTTGCTATATTTTTTATTATATGTGCATATATTTAAATGTATAATATTGGTAATTTTATTTGACACACATTTATTAGTATGATTTATAGGATTTATATTATTTATGTTTATAATAATTATTGCATTTATTGGGTACGTGTTACCATGTACAATGATGTCTTATTGAGGATTAACAGTTTTTAGTAATATTTTAGCTACTGTTCCTGTATTCGGCCAGTGATTATGTTATTGAATATGGGGTAGTGAATTTATAAATGATTTTACGCTTTTAAAACTTCATGTATTACATGTCT
>Tcruzi_NC2cl8_HQ7137141
ATGTCAGGTTGTTTATATAGGATATATGGAGTGGGGTTCAGTTTAGGTCTATTTATTATGTTACAGATAATATGTGGTGTTTGCTTAGCATGAATGTTTTTTAGTTGTTTTATTTGTGCAAATTGATATTTTATTTTATTTTTGTGAGACTTTGATTTAGGTTTTGTGATTAGAAGTATTCATATCTGTTTTACTTCTTTGCTATATTTTTTATTATATGTGCATATATTTAAATGTATAATATTGGTAATTTTATTTGACACACATTTATTAGTATGATTTATAGGATTTATATTATTTATGTTTATAATAATTATTGCATTTATTGGGTACGTGTTACCATGTACAATGATGTCTTATTGAGGATTAACAGTTTTTAGTAATATTTTAGCTACTGTTCCTGTATTCGGCCAGTGATTATGTTATTGAATATGGGGTAGTGAATTTATAAATGATTTTACGCTTTTAAAACTTCATGTATTACATGTCT
>Tcruzi_NB2cl15_HQ7137121
ATGTCAGGTTGTTTATATAGGATATATGGAGTGGGGTTCAGTTTAGGTCTATTTATTATGTTACAGATAATATGTGGTGTTTGCTTAGCATGAATGTTTTTTAGTTGTTTTATTTGTGCAAATTGATATTTTATTTTATTTTTGTGAGACTTTGATTTAGGTTTTGTGATTAGAAGTATTCATATCTGTTTTACTTCTTTGCTATATTTTTTATTATATGTGCATATATTTAAATGTATAATATTGGTAATTTTATTTGACACACATTTATTAGTATGATTTATAGGATTTATATTATTTATGTTTATAATAATTATTGCATTTATTGGGTACGTGTTACCATGTACAATGATGTCTTATTGAGGATTAACAGTTTTTAGTAATATTTTAGCTACTGTTCCTGTATTCGGCCAGTGATTATGTTATTGAATATGGGGTAGTGAATTTATAAATGATTTTACGCTTTTAAAACTTCATGTATTACATGTCT
>Tcruzi_Palmascl7_HQ7137101
ATGTCAGGTTGTTTATATAGGATATATGGAGTGGGGTTCAGTTTAGGTCTATTTATTATGTTACAGATAATATGTGGTGTTTGCTTAGCATGAATGTTTTTTAGTTGTTTTATTTGTGCAAATTGATATTTTATTTTATTTTTGTGAGACTTTGATTTAGGTTTTGTGATTAGAAGTATTCATATCTGTTTTACTTCTTTGCTATATTTTTTATTATATGTGCATATATTTAAATGTATAATATTGGTAATTTTATTTGACACACATTTATTAGTATGATTTATAGGATTTATATTATTTATGTTTATAATAATTATTGCATTTATTGGGTACGTGTTACCATGTACAATGATGTCTTATTGAGGATTAACAGTTTTTAGTAATATTTTAGCTACTGTTCCTGTATTCGGCCAGTGATTATGTTATTGAATATGGGGTAGTGAATTTATAAATGATTTTACGCTTTTAAAACTTCATGTATTACATGTCT
>Tcruzi_SLF5cl10_HQ7137081
ATGTCAGGTTGTTTATATAGGATATATGGAGTGGGGTTCAGTTTAGGTCTATTTATTATGTTACAGATAATATGTGGTGTTTGCTTAGCATGAATGTTTTTTAGTTGTTTTATTTGTGCAAATTGATATTTTATTTTATTTTTGTGAGACTTTGATTTAGGTTTTGTGATTAGAAGTATTCATATCTGTTTTACTTCTTTGCTATATTTTTTATTATATGTGCATATATTTAAATGTATAATATTGGTAATTTTATTTGACACACATTTATTAGTATGATTTATAGGATTTATATTATTTATGTTTATAATAATTATTGCATTTATTGGGTACGTGTTACCATGTACAATGATGTCTTATTGAGGATTAACAGTTTTTAGTAATATTTTAGCTACTGTTCCTGTATTCGGCCAGTGATTATGTTATTGAATATGGGGTAGTGAATTTATAAATGATTTTACGCTTTTAAAACTTCATGTATTACATGTCT
>Tcruzi_AAB3cl2_HQ7137071
ATGTCAGGTTGTTTATATAGGATATATGGAGTGGGGTTCAGTTTAGGTCTATTTATTATGTTACAGATAATATGTGGTGTTTGCTTAGCATGAATGTTTTTTAGTTGTTTTATTTGTGCAAATTGATATTTTATTTTATTTTTGTGAGACTTTGATTTAGGTTTTGTGATTAGAAGTATTCATATCTGTTTTACTTCTTTGCTATATTTTTTATTATATGTGCATATATTTAAATGTATAATATTGGTAATTTTATTTGACACACATTTATTAGTATGATTTATAGGATTTATATTATTTATGTTTATAATAATTATTGCATTTATTGGGTACGTGTTACCATGTACAATGATGTCTTATTGAGGATTAACAGTTTTTAGTAATATTTTAGCTACTGTTCCTGTATTCGGCCAGTGATTATGTTATTGAATATGGGGTAGTGAATTTATAAATGATTTTACGCTTTTAAAACTTCATGTATTACATGTCT
>Tcruzi_SLD2cl1_HQ7137061
ATGTCAGGTTGTTTATATAGGATATATGGAGTGGGGTTCAGTTTAGGTCTATTTATTATGTTACAGATAATATGTGGTGTTTGCTTAGCATGAATGTTTTTTAGTTGTTTTATTTGTGCAAATTGATATTTTATTTTATTTTTGTGAGACTTTGATTTAGGTTTTGTGATTAGAAGTATTCATATCTGTTTTACTTCTTTGCTATATTTTTTATTATATGTGCATATATTTAAATGTATAATATTGGTAATTTTATTTGACACACATTTATTAGTATGATTTATAGGATTTATATTATTTATGTTTATAATAATTATTGCATTTATTGGGTACGTGTTACCATGTACAATGATGTCTTATTGAGGATTAACAGTTTTTAGTAATATTTTAGCTACTGTTCCTGTATTCGGCCAGTGATTATGTTATTGAATATGGGGTAGTGAATTTATAAATGATTTTACGCTTTTAAAACTTCATGTATTACATGTCT
>Tcruzi_SLB3cl2_HQ7137051
ATGTCAGGTTGTTTATATAGGATATATGGAGTGGGGTTCAGTTTAGGTCTATTTATTATGTTACAGATAATATGTGGTGTTTGCTTAGCATGAATGTTTTTTAGTTGTTTTATTTGTGCAAATTGATATTTTATTTTATTTTTGTGAGACTTTGATTTAGGTTTTGTGATTAGAAGTATTCATATCTGTTTTACTTCTTTGCTATATTTTTTATTATATGTGCATATATTTAAATGTATAATATTGGTAATTTTATTTGACACACATTTATTAGTATGATTTATAGGATTTATATTATTTATGTTTATAATAATTATTGCATTTATTGGGTACGTGTTACCATGTACAATGATGTCTTATTGAGGATTAACAGTTTTTAGTAATATTTTAGCTACTGTTCCTGTATTCGGCCAGTGATTATGTTATTGAATATGGGGTAGTGAATTTATAAATGATTTTACGCTTTTAAAACTTCATGTATTACATGTCT
>Tcruzi_SLA9cl9_HQ7137041
ATGTCAGGTTGTTTATATAGGATATATGGAGTGGGGTTCAGTTTAGGTCTATTTATTATGTTACAGATAATATGTGGTGTTTGCTTAGCATGAATGTTTTTTAGTTGTTTTATTTGTGCAAATTGATATTTTATTTTATTTTTGTGAGACTTTGATTTAGGTTTTGTGATTAGAAGTATTCATATCTGTTTTACTTCTTTGCTATATTTTTTATTATATGTGCATATATTTAAATGTATAATATTGGTAATTTTATTTGACACACATTTATTAGTATGATTTATAGGATTTATATTATTTATGTTTATAATAATTATTGCATTTATTGGGTACGTGTTACCATGTACAATGATGTCTTATTGAGGATTAACAGTTTTTAGTAATATTTTAGCTACTGTTCCTGTATTCGGCCAGTGATTATGTTATTGAATATGGGGTAGTGAATTTATAAATGATTTTACGCTTTTAAAACTTCATGTATTACATGTCT
>Tcruzi_X236cl8_HQ7137031
ATGTCAGGTTGTTTATATAGGATATATGGAGTGGGGTTCAGTTTAGGTCTATTTATTATGTTACAGATAATATGTGGTGTTTGCTTAGCATGAATGTTTTTTAGTTGTTTTATTTGTGCAAATTGATATTTTATTTTATTTTTGTGAGACTTTGATTTAGGTTTTGTGATTAGAAGTATTCATATCTGTTTTACTTCTTTGCTATATTTTTTATTATATGTGCATATATTTAAATGTATAATATTGGTAATTTTATTTGACACACATTTATTAGTATGATTTATAGGATTTATATTATTTATGTTTATAATAATTATTGCATTTATTGGGTACGTGTTACCATGTACAATGATGTCTTATTGAGGATTAACAGTTTTTAGTAATATTTTAGCTACTGTTCCTGTATTCGGCCAGTGATTATGTTATTGAATATGGGGTAGTGAATTTATAAATGATTTTACGCTTTTAAAACTTCATGTATTACATGTCT
>Tcruzi_X1082cl9_HQ7137021
ATGTCAGGTTGTTTATATAGGATATATGGAGTGGGGTTCAGTTTAGGTCTATTTATTATGTTACAGATAATATGTGGTGTTTGCTTAGCATGAATGTTTTTTAGTTGTTTTATTTGTGCAAATTGATATTTTATTTTATTTTTGTGAGACTTTGATTTAGGTTTTGTGATTAGAAGTATTCATATCTGTTTTACTTCTTTGCTATATTTTTTATTATATGTGCATATATTTAAATGTATAATATTGGTAATTTTATTTGACACACATTTATTAGTATGATTTATAGGATTTATATTATTTATGTTTATAATAATTATTGCATTTATTGGGTACGTGTTACCATGTACAATGATGTCTTATTGAGGATTAACAGTTTTTAGTAATATTTTAGCTACTGTTCCTGTATTCGGCCAGTGATTATGTTATTGAATATGGGGTAGTGAATTTATAAATGATTTTACGCTTTTAAAACTTCATGTATTACATGTCT
>Tcruzi_X1544cl10_HQ7137011
ATGTCAGGTTGTTTATATAGGATATATGGAGTGGGGTTCAGTTTAGGTCTATTTATTATGTTACAGATAATATGTGGTGTTTGCTTAGCATGAATGTTTTTTAGTTGTTTTATTTGTGCAAATTGATATTTTATTTTATTTTTGTGAGACTTTGATTTAGGTTTTGTGATTAGAAGTATTCATATCTGTTTTACTTCTTTGCTATATTTTTTATTATATGTGCATATATTTAAATGTATAATATTGGTAATTTTATTTGACACACATTTATTAGTATGATTTATAGGATTTATATTATTTATGTTTATAATAATTATTGCATTTATTGGGTACGTGTTACCATGTACAATGATGTCTTATTGAGGATTAACAGTTTTTAGTAATATTTTAGCTACTGTTCCTGTATTCGGCCAGTGATTATGTTATTGAATATGGGGTAGTGAATTTATAAATGATTTTACGCTTTTAAAACTTCATGTATTACATGTCT
>Tcruzi_YB1cl2_HQ7137001
ATGTCAGGTTGTTTATATAGGATATATGGAGTGGGGTTCAGTTTAGGTCTATTTATTATGTTACAGATAATATGTGGTGTTTGCTTAGCATGAATGTTTTTTAGTTGTTTTATTTGTGCAAATTGATATTTTATTTTATTTTTGTGAGACTTTGATTTAGGTTTTGTGATTAGAAGTATTCATATCTGTTTTACTTCTTTGCTATATTTTTTATTATATGTGCATATATTTAAATGTATAATATTGGTAATTTTATTTGACACACATTTATTAGTATGATTTATAGGATTTATATTATTTATGTTTATAATAATTATTGCATTTATTGGGTACGTGTTACCATGTACAATGATGTCTTATTGAGGATTAACAGTTTTTAGTAATATTTTAGCTACTGTTCCTGTATTCGGCCAGTGATTATGTTATTGAATATGGGGTAGTGAATTTATAAATGATTTTACGCTTTTAAAACTTCATGTATTACATGTCT
>Tcruzi_YD1cl5_HQ7136991
ATGTCAGGTTGTTTATATAGGATATATGGAGTGGGGTTCAGTTTAGGTCTATTTATTATGTTACAGATAATATGTGGTGTTTGCTTAGCATGAATGTTTTTTAGTTGTTTTATTTGTGCAAATTGATATTTTATTTTATTTTTGTGAGACTTTGATTTAGGTTTTGTGATTAGAAGTATTCATATCTGTTTTACTTCTTTGCTATATTTTTTATTATATGTGCATATATTTAAATGTATAATATTGGTAATTTTATTTGACACACATTTATTAGTATGATTTATAGGATTTATATTATTTATGTTTATAATAATTATTGCATTTATTGGGTACGTGTTACCATGTACAATGATGTCTTATTGAGGATTAACAGTTTTTAGTAATATTTTAGCTACTGTTCCTGTATTCGGCCAGTGATTATGTTATTGAATATGGGGTAGTGAATTTATAAATGATTTTACGCTTTTAAAACTTCATGTATTACATGTCT
>Tcruzi_AAD6cl7_HQ7136981
ATGTCAGGTTGTTTATATAGGATATATGGAGTGGGGTTCAGTTTAGGTCTATTTATTATGTTACAGATAATATGTGGTGTTTGCTTAGCATGAATGTTTTTTAGTTGTTTTATTTGTGCAAATTGATATTTTATTTTATTTTTGTGAGACTTTGATTTAGGTTTTGTGATTAGAAGTATTCATATCTGTTTTACTTCTTTGCTATATTTTTTATTATATGTGCATATATTTAAATGTATAATATTGGTAATTTTATTTGACACACATTTATTAGTATGATTTATAGGATTTATATTATTTATGTTTATAATAATTATTGCATTTATTGGGTACGTGTTACCATGTACAATGATGTCTTATTGAGGATTAACAGTTTTTAGTAATATTTTAGCTACTGTTCCTGTATTCGGCCAGTGATTATGTTATTGAATATGGGGTAGTGAATTTATAAATGATTTTACGCTTTTAAAACTTCATGTATTACATGTCT
>Tcruzi_AAC1cl3_HQ7136971
ATGTCAGGTTGTTTATATAGGATATATGGAGTGGGGTTCAGTTTAGGTCTATTTATTATGTTACAGATAATATGTGGTGTTTGCTTAGCATGAATGTTTTTTAGTTGTTTTATTTGTGCAAATTGATATTTTATTTTATTTTTGTGAGACTTTGATTTAGGTTTTGTGATTAGAAGTATTCATATCTGTTTTACTTCTTTGCTATATTTTTTATTATATGTGCATATATTTAAATGTATAATATTGGTAATTTTATTTGACACACATTTATTAGTATGATTTATAGGATTTATATTATTTATGTTTATAATAATTATTGCATTTATTGGGTACGTGTTACCATGTACAATGATGTCTTATTGAGGATTAACAGTTTTTAGTAATATTTTAGCTACTGTTCCTGTATTCGGCCAGTGATTATGTTATTGAATATGGGGTAGTGAATTTATAAATGATTTTACGCTTTTAAAACTTCATGTATTACATGTCT
>UNVERIFIEDTcruzi_ANT3P1C6_cytb-like_JX4312841
ATGTCAGGTTGTTTATATAGGATATATGGAGTGGGGTTCAGTTTAGGTCTATTTATTATGTTACAGATAATATGTGGTGTTTGCTTAGCATGAATGTTTTTTAGTTGTTTTATTTGTGCAAATTGATATTTTATTTTATTTTTGTGAGACTTTGATTTAGGTTTTGTGATTAGAAGTATTCATATCTGTTTTACTTCTTTGTTATATTTTCTATTATATGTGCATATATTTAAATGTATAATATTGGTAATTTTATTTGACACACATTTATTAGTATGATTTATAGGATTTATATTATTTATGTTTATAATAATTATTGCATTTATTGGGTACGTGTTACCATGTACAATGATGTCTTATTGAGGATTAACAGTTTTTAGTAATATTTTAGCTACTGTTCCTGTATTCGGCCAGTGATTATGTTATTGAATATGGGGTAGTGAATTTATAAATGATTTTACGCTTTTAAAACTTCATGTATTACATGTCT
>UNVERIFIEDTcruzi_USAOPOSSUMcl2_cytb-like_JQ5813551
ATGTCAGGTTGTTTATATAGGATATATGGAGTGGGGTTCAGTTTAGGTCTATTTATTATGTTACAGATAATATGTGGTGTTTGCTTAGCATGAATGTTTTTTAGTTGTTTTATTTGTGCAAATTGATATTTTATTTTATTTTTGTGAGACTTTGATTTAGGTTTTGTGATTAGAAGTATTCATATCTGTTTTACTTCTTTGCTATATTTTCTATTATATGTGCATATATTTAAATGTATAATATTGGTAATTTTATTTGACACACATTTATTAGTATGATTTATAGGATTTATATTATTTATGTTTATAATAATTATTGCATTTATTGGGTACGTGTTACCATGTACAATGATGTCTTATTGAGGATTAACAGTTTTTAGTAATATTTTAGCTACTGTTCCTGTATTCGGCCAGTGATTATGTTATTGAATATGGGGTAGTGAATTTATAAATGATTTTACGCTTTTAAAACTTCATGTATTACATGTCT
>UNVERIFIEDTcruzi_DAVIS990cl1_cytb-like_JQ5813411
ATGTCAGGTTGTTTATATAGGATATATGGAGTGGGGTTCAGTTTAGGTCTATTTATTATGTTACAGATAATATGTGGTGTTTGCTTAGCATGAATGTTTTTTAGTTGTTTTATTTGTGCAAATTGATATTTTATTTTATTTTTGTGAGACTTTGATTTAGGTTTTGTGATTAGAAGTATTCATATCTGTTTTACTTCTTTGCTATATTTTCTATTATATGTGCATATATTTAAATGTATAATATTGGTAATTTTATTTGACACACATTTATTAGTATGATTTATAGGATTTATATTATTTATGTTTATAATAATTATTGCATTTATTGGGTACGTGTTACCATGTACAATGATGTCTTATTGAGGATTAACAGTTTTTAGTAATATTTTAGCTACTGTTCCTGTATTCGGCCAGTGATTATGTTATTGAATATGGGGTAGTGAATTTATAAATGATTTTACGCTTTTAAAACTTCATGTATTACATGTCT
>UNVERIFIEDTcruzi_USAARMAcl3_cytb-like_JQ5813381
ATGTCAGGTTGTTTATATAGGATATATGGAGTGGGGTTCAGTTTAGGTCTATTTATTATGTTACAGATAATATGTGGTGTTTGCTTAGCATGAATGTTTTTTAGTTGTTTTATTTGTGCAAATTGATATTTTATTTTATTTTTGTGAGACTTTGATTTAGGTTTTGTGATTAGAAGTATTCATATCTGTTTTACTTCTTTGCTATATTTTCTATTATATGTGCATATATTTAAATGTATAATATTGGTAATTTTATTTGACACACATTTATTAGTATGATTTATAGGATTTATATTATTTATGTTTATAATAATTATTGCATTTATTGGGTACGTGTTACCATGTACAATGATGTCTTATTGAGGATTAACAGTTTTTAGTAATATTTTAGCTACTGTTCCTGTATTCGGCCAGTGATTATGTTATTGAATATGGGGTAGTGAATTTATAAATGATTTTACGCTTTTAAAACTTCATGTATTACATGTCT
>UNVERIFIEDTcruzi_11804_cytb-like_JQ5813371
ATGTCAGGTTGTTTATATAGGATATATGGAGTGGGGTTCAGTTTAGGTCTATTTATTATGTTACAGATAATATGTGGTGTTTGCTTAGCATGAATGTTTTTTAGTTGTTTTATTTGTGCAAATTGATATTTTATTTTATTTTTGTGAGACTTTGATTTAGGTTTTGTGATTAGAAGTATTCATATCTGTTTTACTTCTTTGCTATATTTTCTATTATATGTGCATATATTTAAATGTATAATATTGGTAATTTTATTTGACACACATTTATTAGTATGATTTATAGGATTTATATTATTTATGTTTATAATAATTATTGCATTTATTGGGTACGTGTTACCATGTACAATGATGTCTTATTGAGGATTAACAGTTTTTAGTAATATTTTAGCTACTGTTCCTGTATTCGGCCAGTGATTATGTTATTGAATATGGGGTAGTGAATTTATAAATGATTTTACGCTTTTAAAACTTCATGTATTACATGTCT
>UNVERIFIEDTcruzi_11713_cytb-like_JQ5813361
ATGTCAGGTTGTTTATATAGGATATATGGAGTGGGGTTCAGTTTAGGTCTATTTATTATGTTACAGATAATATGTGGTGTTTGCTTAGCATGAATGTTTTTTAGTTGTTTTATTTGTGCAAATTGATATTTTATTTTATTTTTGTGAGACTTTGATTTAGGTTTTGTGATTAGAAGTATTCATATCTGTTTTACTTCTTTGCTATATTTTCTATTATATGTGCATATATTTAAATGTATAATATTGGTAATTTTATTTGACACACATTTATTAGTATGATTTATAGGATTTATATTATTTATGTTTATAATAATTATTGCATTTATTGGGTACGTGTTACCATGTACAATGATGTCTTATTGAGGATTAACAGTTTTTAGTAATATTTTAGCTACTGTTCCTGTATTCGGCCAGTGATTATGTTATTGAATATGGGGTAGTGAATTTATAAATGATTTTACGCTTTTAAAACTTCATGTATTACATGTCT
>UNVERIFIEDTcruzi_66_cytb-like_JX4312621
ATGTCAGGTTGTTTATATAGGATATATGGAGTGGGGTTCAGTTTAGGTCTATTTATTATGTTACAGATAATATGTGGTGTTTGCTTAGCATGAATGTTTTTTAGTTGTTTTATTTGTGCAAATTGATATTTTATTTTATTTTTGTGAGACTTTGATTTAGGTTTTGTGATTAGAAGTATTCATATCTGTTTTACTTCTTTGCTATATTTTCTATTATATGTGCATATATTTAAATGTATAATATTGGTAATTTTATTTGACACACATTTATTAGTATGATTTATAGGATTTATATTATTTATGTTTATAATAATTATTGCATTTATTGGGTACGTGTTACCATGTACAATGATGTCTTATTGAGGATTAACAGTTTTTAGTAATATTTTAGCTACTGTTCCTGTATTCGGCCAGTGATTATGTTATTGAATATGGGGTAGTGAATTTATAAATGATTTTACGCTTTTAAAACTTCATGTATTACATGTCT
>UNVERIFIEDTcruzi_70_cytb-like_JX4312641
ATGTCAGGTTGTTTATATAGGATATATGGAGTGGGGTTCAGTTTAGGTCTATTTATTATGTTACAGATAATATGTGGTGTTTGCTTAGCATGAATGTTTTTTAGTTGTTTTATTTGTGCAAATTGATATTTTATTTTATTTTTGTGAGACTTTGATTTAGGTTTTGTGATTAGAAGTATTCATATCTGTTTTACTTCTTTGCTATATTTTCTATTATATGTGCATATATTTAAATGTATAATATTGGTAATTTTATTTGACACACATTTATTAGTATGATTTATAGGATTTATATTATTTATGTTTATAATAATTATTGCATTTATTGGGTACGTGTTACCATGTACAATGATGTCTTATTGAGGATTAACAGTTTTTAGTAATATTTTAGCTACTGTTCCTGTATTCGGCCAGTGATTATGTTATTGAATATGGGGTAGTGAATTTATAAATGATTTTACGCTTTTAAAACTTCATGTATTACATGTCT
>UNVERIFIEDTcruzi_38_cytb-like_JX4312601
ATGTCAGGTTGTTTATATAGGATATATGGAGTGGGGTTCAGTTTAGGTCTATTTATTATGTTACAGATAATATGTGGTGTTTGCTTAGCATGAATGTTTTTTAGTTGTTTTATTTGTGCAAATTGATATTTTATTTTATTTTTGTGAGACTTTGATTTAGGTTTTGTGATTAGAAGTATTCATATCTGTTTTACTTCTTTGCTATATTTTCTATTATATGTGCATATATTTAAATGTATAATATTGGTAATTTTATTTGACACACATTTATTAGTATGATTTATAGGATTTATATTATTTATGTTTATAATAATTATTGCATTTATTGGGTACGTGTTACCATGTACAATGATGTCTTATTGAGGATTAACAGTTTTTAGTAATATTTTAGCTACTGTTCCTGTATTCGGCCAGTGATTATGTTATTGAATATGGGGTAGTGAATTTATAAATGATTTTACGCTTTTAAAACTTCATGTATTACATGTCT
>UNVERIFIEDTcruzi_PLI_cytb-like_JX4312771
ATGTCAGGTTGTTTATATAGGATATATGGAGTGGGGTTCAGTTTAGGTCTATTTATTATGTTACAGATAATATGTGGTGTTTGCTTAGCATGAATGTTTTTTAGTTGTTTTATTTGTGCAAATTGATATTTTATTTTATTTTTGTGAGACTTTGATTTAGGTTTTGTGATTAGAAGTATTCATATCTGTTTTACTTCTTTGCTATATTTTCTATTATATGTGCATATATTTAAATGTATAATATTGGTAATTTTATTTGACACACATTTATTAGTATGATTTATAGGATTTATATTATTTATGTTTATAATAATTATTGCATTTATTGGGTACGTGTTACCATGTACAATGATGTCTTATTGAGGATTAACAGTTTTTAGTAATATTTTAGCTACTGTTCCTGTATTCGGCCAGTGATTATGTTATTGAATATGGGGTAGTGAATTTATAAATGATTTTACGCTTTTAAAACTTCATGTATTACATGTCT
>UNVERIFIEDTcruzi_10968P1C1_cytb-like_JX4312831
ATGTCAGGTTGTTTATATAGGATATATGGAGTGGGGTTCAGTTTAGGTCTATTTATTATGTTACAGATAATATGTGGTGTTTGCTTAGCATGAATGTTTTTTAGTTGTTTTATTTGTGCAAATTGATATTTTATTTTATTTTTGTGAGACTTTGATTTAGGTTTTGTGATTAGAAGTATTCATATCTGTTTTACTTCTTTGCTATATTTTCTATTATATGTGCATATATTTAAATGTATAATATTGGTAATTTTATTTGACACACATTTATTAGTATGATTTATAGGATTTATATTATTTATGTTTATAATAATTATTGCATTTATTGGGTACGTGTTACCATGTACAATGATGTCTTATTGAGGATTAACAGTTTTTAGTAATATTTTAGCTACTGTTCCTGTATTCGGCCAGTGATTATGTTATTGAATATGGGGTAGTGAATTTATAAATGATTTTACGCTTTTAAAACTTCATGTATTACATGTCT
>UNVERIFIEDTcruzi_10462P2C7_cytb-like_JX4312821
ATGTCAGGTTGTTTATATAGGATATATGGAGTGGGGTTCAGTTTAGGTCTATTTATTATGTTACAGATAATATGTGGTGTTTGCTTAGCATGAATGTTTTTTAGTTGTTTTATTTGTGCAAATTGATATTTTATTTTATTTTTGTGAGACTTTGATTTAGGTTTTGTGATTAGAAGTATTCATATCTGTTTTACTTCTTTGCTATATTTTCTATTATATGTGCATATATTTAAATGTATAATATTGGTAATTTTATTTGACACACATTTATTAGTATGATTTATAGGATTTATATTATTTATGTTTATAATAATTATTGCATTTATTGGGTACGTGTTACCATGTACAATGATGTCTTATTGAGGATTAACAGTTTTTAGTAATATTTTAGCTACTGTTCCTGTATTCGGCCAGTGATTATGTTATTGAATATGGGGTAGTGAATTTATAAATGATTTTACGCTTTTAAAACTTCATGTATTACATGTCT
>UNVERIFIEDTcruzi_10462P2C3_cytb-like_JX4312811
ATGTCAGGTTGTTTATATAGGATATATGGAGTGGGGTTCAGTTTAGGTCTATTTATTATGTTACAGATAATATGTGGTGTTTGCTTAGCATGAATGTTTTTTAGTTGTTTTATTTGTGCAAATTGATATTTTATTTTATTTTTGTGAGACTTTGATTTAGGTTTTGTGATTAGAAGTATTCATATCTGTTTTACTTCTTTGCTATATTTTCTATTATATGTGCATATATTTAAATGTATAATATTGGTAATTTTATTTGACACACATTTATTAGTATGATTTATAGGATTTATATTATTTATGTTTATAATAATTATTGCATTTATTGGGTACGTGTTACCATGTACAATGATGTCTTATTGAGGATTAACAGTTTTTAGTAATATTTTAGCTACTGTTCCTGTATTCGGCCAGTGATTATGTTATTGAATATGGGGTAGTGAATTTATAAATGATTTTACGCTTTTAAAACTTCATGTATTACATGTCT
>UNVERIFIEDTcruzi_XAL1_cytb-like_JX4312801
ATGTCAGGTTGTTTATATAGGATATATGGAGTGGGGTTCAGTTTAGGTCTATTTATTATGTTACAGATAATATGTGGTGTTTGCTTAGCATGAATGTTTTTTAGTTGTTTTATTTGTGCAAATTGATATTTTATTTTATTTTTGTGAGACTTTGATTTAGGTTTTGTGATTAGAAGTATTCATATCTGTTTTACTTCTTTGCTATATTTTCTATTATATGTGCATATATTTAAATGTATAATATTGGTAATTTTATTTGACACACATTTATTAGTATGATTTATAGGATTTATATTATTTATGTTTATAATAATTATTGCATTTATTGGGTACGTGTTACCATGTACAATGATGTCTTATTGAGGATTAACAGTTTTTAGTAATATTTTAGCTACTGTTCCTGTATTCGGCCAGTGATTATGTTATTGAATATGGGGTAGTGAATTTATAAATGATTTTACGCTTTTAAAACTTCATGTATTACATGTCT
>UNVERIFIEDTcruzi_TQI_cytb-like_JX4312791
ATGTCAGGTTGTTTATATAGGATATATGGAGTGGGGTTCAGTTTAGGTCTATTTATTATGTTACAGATAATATGTGGTGTTTGCTTAGCATGAATGTTTTTTAGTTGTTTTATTTGTGCAAATTGATATTTTATTTTATTTTTGTGAGACTTTGATTTAGGTTTTGTGATTAGAAGTATTCATATCTGTTTTACTTCTTTGCTATATTTTCTATTATATGTGCATATATTTAAATGTATAATATTGGTAATTTTATTTGACACACATTTATTAGTATGATTTATAGGATTTATATTATTTATGTTTATAATAATTATTGCATTTATTGGGTACGTGTTACCATGTACAATGATGTCTTATTGAGGATTAACAGTTTTTAGTAATATTTTAGCTACTGTTCCTGTATTCGGCCAGTGATTATGTTATTGAATATGGGGTAGTGAATTTATAAATGATTTTACGCTTTTAAAACTTCATGTATTACATGTCT
>UNVERIFIEDTcruzi_QROI_cytb-like_JX4312781
ATGTCAGGTTGTTTATATAGGATATATGGAGTGGGGTTCAGTTTAGGTCTATTTATTATGTTACAGATAATATGTGGTGTTTGCTTAGCATGAATGTTTTTTAGTTGTTTTATTTGTGCAAATTGATATTTTATTTTATTTTTGTGAGACTTTGATTTAGGTTTTGTGATTAGAAGTATTCATATCTGTTTTACTTCTTTGCTATATTTTCTATTATATGTGCATATATTTAAATGTATAATATTGGTAATTTTATTTGACACACATTTATTAGTATGATTTATAGGATTTATATTATTTATGTTTATAATAATTATTGCATTTATTGGGTACGTGTTACCATGTACAATGATGTCTTATTGAGGATTAACAGTTTTTAGTAATATTTTAGCTACTGTTCCTGTATTCGGCCAGTGATTATGTTATTGAATATGGGGTAGTGAATTTATAAATGATTTTACGCTTTTAAAACTTCATGTATTACATGTCT
>UNVERIFIEDTcruzi_NINOA_cytb-like_JX4312761
ATGTCAGGTTGTTTATATAGGATATATGGAGTGGGGTTCAGTTTAGGTCTATTTATTATGTTACAGATAATATGTGGTGTTTGCTTAGCATGAATGTTTTTTAGTTGTTTTATTTGTGCAAATTGATATTTTATTTTATTTTTGTGAGACTTTGATTTAGGTTTTGTGATTAGAAGTATTCATATCTGTTTTACTTCTTTGCTATATTTTCTATTATATGTGCATATATTTAAATGTATAATATTGGTAATTTTATTTGACACACATTTATTAGTATGATTTATAGGATTTATATTATTTATGTTTATAATAATTATTGCATTTATTGGGTACGTGTTACCATGTACAATGATGTCTTATTGAGGATTAACAGTTTTTAGTAATATTTTAGCTACTGTTCCTGTATTCGGCCAGTGATTATGTTATTGAATATGGGGTAGTGAATTTATAAATGATTTTACGCTTTTAAAACTTCATGTATTACATGTCT
>UNVERIFIEDTcruzi_MICH1_cytb-like_JX4312751
ATGTCAGGTTGTTTATATAGGATATATGGAGTGGGGTTCAGTTTAGGTCTATTTATTATGTTACAGATAATATGTGGTGTTTGCTTAGCATGAATGTTTTTTAGTTGTTTTATTTGTGCAAATTGATATTTTATTTTATTTTTGTGAGACTTTGATTTAGGTTTTGTGATTAGAAGTATTCATATCTGTTTTACTTCTTTGCTATATTTTCTATTATATGTGCATATATTTAAATGTATAATATTGGTAATTTTATTTGACACACATTTATTAGTATGATTTATAGGATTTATATTATTTATGTTTATAATAATTATTGCATTTATTGGGTACGTGTTACCATGTACAATGATGTCTTATTGAGGATTAACAGTTTTTAGTAATATTTTAGCTACTGTTCCTGTATTCGGCCAGTGATTATGTTATTGAATATGGGGTAGTGAATTTATAAATGATTTTACGCTTTTAAAACTTCATGTATTACATGTCT
>UNVERIFIEDTcruzi_CRISTY_cytb-like_JX4312741
ATGTCAGGTTGTTTATATAGGATATATGGAGTGGGGTTCAGTTTAGGTCTATTTATTATGTTACAGATAATATGTGGTGTTTGCTTAGCATGAATGTTTTTTAGTTGTTTTATTTGTGCAAATTGATATTTTATTTTATTTTTGTGAGACTTTGATTTAGGTTTTGTGATTAGAAGTATTCATATCTGTTTTACTTCTTTGCTATATTTTCTATTATATGTGCATATATTTAAATGTATAATATTGGTAATTTTATTTGACACACATTTATTAGTATGATTTATAGGATTTATATTATTTATGTTTATAATAATTATTGCATTTATTGGGTACGTGTTACCATGTACAATGATGTCTTATTGAGGATTAACAGTTTTTAGTAATATTTTAGCTACTGTTCCTGTATTCGGCCAGTGATTATGTTATTGAATATGGGGTAGTGAATTTATAAATGATTTTACGCTTTTAAAACTTCATGTATTACATGTCT
>UNVERIFIEDTcruzi_CAM6_cytb-like_JX4312731
ATGTCAGGTTGTTTATATAGGATATATGGAGTGGGGTTCAGTTTAGGTCTATTTATTATGTTACAGATAATATGTGGTGTTTGCTTAGCATGAATGTTTTTTAGTTGTTTTATTTGTGCAAATTGATATTTTATTTTATTTTTGTGAGACTTTGATTTAGGTTTTGTGATTAGAAGTATTCATATCTGTTTTACTTCTTTGCTATATTTTCTATTATATGTGCATATATTTAAATGTATAATATTGGTAATTTTATTTGACACACATTTATTAGTATGATTTATAGGATTTATATTATTTATGTTTATAATAATTATTGCATTTATTGGGTACGTGTTACCATGTACAATGATGTCTTATTGAGGATTAACAGTTTTTAGTAATATTTTAGCTACTGTTCCTGTATTCGGCCAGTGATTATGTTATTGAATATGGGGTAGTGAATTTATAAATGATTTTACGCTTTTAAAACTTCATGTATTACATGTCT
>UNVERIFIEDTcruzi_ANITAII_cytb-like_JX4312721
ATGTCAGGTTGTTTATATAGGATATATGGAGTGGGGTTCAGTTTAGGTCTATTTATTATGTTACAGATAATATGTGGTGTTTGCTTAGCATGAATGTTTTTTAGTTGTTTTATTTGTGCAAATTGATATTTTATTTTATTTTTGTGAGACTTTGATTTAGGTTTTGTGATTAGAAGTATTCATATCTGTTTTACTTCTTTGCTATATTTTCTATTATATGTGCATATATTTAAATGTATAATATTGGTAATTTTATTTGACACACATTTATTAGTATGATTTATAGGATTTATATTATTTATGTTTATAATAATTATTGCATTTATTGGGTACGTGTTACCATGTACAATGATGTCTTATTGAGGATTAACAGTTTTTAGTAATATTTTAGCTACTGTTCCTGTATTCGGCCAGTGATTATGTTATTGAATATGGGGTAGTGAATTTATAAATGATTTTACGCTTTTAAAACTTCATGTATTACATGTCT
>UNVERIFIEDTcruzi_154_cytb-like_JX4312711
ATGTCAGGTTGTTTATATAGGATATATGGAGTGGGGTTCAGTTTAGGTCTATTTATTATGTTACAGATAATATGTGGTGTTTGCTTAGCATGAATGTTTTTTAGTTGTTTTATTTGTGCAAATTGATATTTTATTTTATTTTTGTGAGACTTTGATTTAGGTTTTGTGATTAGAAGTATTCATATCTGTTTTACTTCTTTGCTATATTTTCTATTATATGTGCATATATTTAAATGTATAATATTGGTAATTTTATTTGACACACATTTATTAGTATGATTTATAGGATTTATATTATTTATGTTTATAATAATTATTGCATTTATTGGGTACGTGTTACCATGTACAATGATGTCTTATTGAGGATTAACAGTTTTTAGTAATATTTTAGCTACTGTTCCTGTATTCGGCCAGTGATTATGTTATTGAATATGGGGTAGTGAATTTATAAATGATTTTACGCTTTTAAAACTTCATGTATTACATGTCT
>UNVERIFIEDTcruzi_116_cytb-like_JX4312701
ATGTCAGGTTGTTTATATAGGATATATGGAGTGGGGTTCAGTTTAGGTCTATTTATTATGTTACAGATAATATGTGGTGTTTGCTTAGCATGAATGTTTTTTAGTTGTTTTATTTGTGCAAATTGATATTTTATTTTATTTTTGTGAGACTTTGATTTAGGTTTTGTGATTAGAAGTATTCATATCTGTTTTACTTCTTTGCTATATTTTCTATTATATGTGCATATATTTAAATGTATAATATTGGTAATTTTATTTGACACACATTTATTAGTATGATTTATAGGATTTATATTATTTATGTTTATAATAATTATTGCATTTATTGGGTACGTGTTACCATGTACAATGATGTCTTATTGAGGATTAACAGTTTTTAGTAATATTTTAGCTACTGTTCCTGTATTCGGCCAGTGATTATGTTATTGAATATGGGGTAGTGAATTTATAAATGATTTTACGCTTTTAAAACTTCATGTATTACATGTCT
>UNVERIFIEDTcruzi_113_cytb-like_JX4312691
ATGTCAGGTTGTTTATATAGGATATATGGAGTGGGGTTCAGTTTAGGTCTATTTATTATGTTACAGATAATATGTGGTGTTTGCTTAGCATGAATGTTTTTTAGTTGTTTTATTTGTGCAAATTGATATTTTATTTTATTTTTGTGAGACTTTGATTTAGGTTTTGTGATTAGAAGTATTCATATCTGTTTTACTTCTTTGCTATATTTTCTATTATATGTGCATATATTTAAATGTATAATATTGGTAATTTTATTTGACACACATTTATTAGTATGATTTATAGGATTTATATTATTTATGTTTATAATAATTATTGCATTTATTGGGTACGTGTTACCATGTACAATGATGTCTTATTGAGGATTAACAGTTTTTAGTAATATTTTAGCTACTGTTCCTGTATTCGGCCAGTGATTATGTTATTGAATATGGGGTAGTGAATTTATAAATGATTTTACGCTTTTAAAACTTCATGTATTACATGTCT
>UNVERIFIEDTcruzi_100_cytb-like_JX4312681
ATGTCAGGTTGTTTATATAGGATATATGGAGTGGGGTTCAGTTTAGGTCTATTTATTATGTTACAGATAATATGTGGTGTTTGCTTAGCATGAATGTTTTTTAGTTGTTTTATTTGTGCAAATTGATATTTTATTTTATTTTTGTGAGACTTTGATTTAGGTTTTGTGATTAGAAGTATTCATATCTGTTTTACTTCTTTGCTATATTTTCTATTATATGTGCATATATTTAAATGTATAATATTGGTAATTTTATTTGACACACATTTATTAGTATGATTTATAGGATTTATATTATTTATGTTTATAATAATTATTGCATTTATTGGGTACGTGTTACCATGTACAATGATGTCTTATTGAGGATTAACAGTTTTTAGTAATATTTTAGCTACTGTTCCTGTATTCGGCCAGTGATTATGTTATTGAATATGGGGTAGTGAATTTATAAATGATTTTACGCTTTTAAAACTTCATGTATTACATGTCT
>UNVERIFIEDTcruzi_95_cytb-like_JX4312671
ATGTCAGGTTGTTTATATAGGATATATGGAGTGGGGTTCAGTTTAGGTCTATTTATTATGTTACAGATAATATGTGGTGTTTGCTTAGCATGAATGTTTTTTAGTTGTTTTATTTGTGCAAATTGATATTTTATTTTATTTTTGTGAGACTTTGATTTAGGTTTTGTGATTAGAAGTATTCATATCTGTTTTACTTCTTTGCTATATTTTCTATTATATGTGCATATATTTAAATGTATAATATTGGTAATTTTATTTGACACACATTTATTAGTATGATTTATAGGATTTATATTATTTATGTTTATAATAATTATTGCATTTATTGGGTACGTGTTACCATGTACAATGATGTCTTATTGAGGATTAACAGTTTTTAGTAATATTTTAGCTACTGTTCCTGTATTCGGCCAGTGATTATGTTATTGAATATGGGGTAGTGAATTTATAAATGATTTTACGCTTTTAAAACTTCATGTATTACATGTCT
>UNVERIFIEDTcruzi_83_cytb-like_JX4312661
ATGTCAGGTTGTTTATATAGGATATATGGAGTGGGGTTCAGTTTAGGTCTATTTATTATGTTACAGATAATATGTGGTGTTTGCTTAGCATGAATGTTTTTTAGTTGTTTTATTTGTGCAAATTGATATTTTATTTTATTTTTGTGAGACTTTGATTTAGGTTTTGTGATTAGAAGTATTCATATCTGTTTTACTTCTTTGCTATATTTTCTATTATATGTGCATATATTTAAATGTATAATATTGGTAATTTTATTTGACACACATTTATTAGTATGATTTATAGGATTTATATTATTTATGTTTATAATAATTATTGCATTTATTGGGTACGTGTTACCATGTACAATGATGTCTTATTGAGGATTAACAGTTTTTAGTAATATTTTAGCTACTGTTCCTGTATTCGGCCAGTGATTATGTTATTGAATATGGGGTAGTGAATTTATAAATGATTTTACGCTTTTAAAACTTCATGTATTACATGTCT
>UNVERIFIEDTcruzi_71_cytb-like_JX4312651
ATGTCAGGTTGTTTATATAGGATATATGGAGTGGGGTTCAGTTTAGGTCTATTTATTATGTTACAGATAATATGTGGTGTTTGCTTAGCATGAATGTTTTTTAGTTGTTTTATTTGTGCAAATTGATATTTTATTTTATTTTTGTGAGACTTTGATTTAGGTTTTGTGATTAGAAGTATTCATATCTGTTTTACTTCTTTGCTATATTTTCTATTATATGTGCATATATTTAAATGTATAATATTGGTAATTTTATTTGACACACATTTATTAGTATGATTTATAGGATTTATATTATTTATGTTTATAATAATTATTGCATTTATTGGGTACGTGTTACCATGTACAATGATGTCTTATTGAGGATTAACAGTTTTTAGTAATATTTTAGCTACTGTTCCTGTATTCGGCCAGTGATTATGTTATTGAATATGGGGTAGTGAATTTATAAATGATTTTACGCTTTTAAAACTTCATGTATTACATGTCT
>UNVERIFIEDTcruzi_67_cytb-like_JX4312631
ATGTCAGGTTGTTTATATAGGATATATGGAGTGGGGTTCAGTTTAGGTCTATTTATTATGTTACAGATAATATGTGGTGTTTGCTTAGCATGAATGTTTTTTAGTTGTTTTATTTGTGCAAATTGATATTTTATTTTATTTTTGTGAGACTTTGATTTAGGTTTTGTGATTAGAAGTATTCATATCTGTTTTACTTCTTTGCTATATTTTCTATTATATGTGCATATATTTAAATGTATAATATTGGTAATTTTATTTGACACACATTTATTAGTATGATTTATAGGATTTATATTATTTATGTTTATAATAATTATTGCATTTATTGGGTACGTGTTACCATGTACAATGATGTCTTATTGAGGATTAACAGTTTTTAGTAATATTTTAGCTACTGTTCCTGTATTCGGCCAGTGATTATGTTATTGAATATGGGGTAGTGAATTTATAAATGATTTTACGCTTTTAAAACTTCATGTATTACATGTCT
>UNVERIFIEDTcruzi_46_cytb-like_JX4312611
ATGTCAGGTTGTTTATATAGGATATATGGAGTGGGGTTCAGTTTAGGTCTATTTATTATGTTACAGATAATATGTGGTGTTTGCTTAGCATGAATGTTTTTTAGTTGTTTTATTTGTGCAAATTGATATTTTATTTTATTTTTGTGAGACTTTGATTTAGGTTTTGTGATTAGAAGTATTCATATCTGTTTTACTTCTTTGCTATATTTTCTATTATATGTGCATATATTTAAATGTATAATATTGGTAATTTTATTTGACACACATTTATTAGTATGATTTATAGGATTTATATTATTTATGTTTATAATAATTATTGCATTTATTGGGTACGTGTTACCATGTACAATGATGTCTTATTGAGGATTAACAGTTTTTAGTAATATTTTAGCTACTGTTCCTGTATTCGGCCAGTGATTATGTTATTGAATATGGGGTAGTGAATTTATAAATGATTTTACGCTTTTAAAACTTCATGTATTACATGTCT
>Tcruzi_YTT1cl1_HQ7136911
ATGTCAGGTTGTTTATATAGGATATATGGAGTGGGGTTCAGTTTAGGTCTATTTATTATGTTACAGATAATATGTGGTGTTTGCTTAGCATGAATGTTTTTTAGTTGTTTTATTTGTGCAAATTGATATTTTATTTTATTTTTGTGAGACTTTGATTTAGGTTTTGTGATTAGAAGTATTCATATCTGTTTTACTTCTTTGCTATATTTTCTATTATATGTGCATATATTTAAATGTATAATATTGGTAATTTTATTTGACACACATTTATTAGTATGATTTATAGGATTTATATTATTTATGTTTATAATAATTATTGCATTTATTGGGTACGTGTTACCATGTACAATGATGTCTTATTGAGGATTAACAGTTTTTAGTAATATTTTAGCTACTGTTCCTGTATTCGGCCAGTGATTATGTTATTGAATATGGGGTAGTGAATTTATAAATGATTTTACGCTTTTAAAACTTCATGTATTACATGTCT
>Tcruzi_YDm1Mcl2_HQ7136901
ATGTCAGGTTGTTTATATAGGATATATGGAGTGGGGTTCAGTTTAGGTCTATTTATTATGTTACAGATAATATGTGGTGTTTGCTTAGCATGAATGTTTTTTAGTTGTTTTATTTGTGCAAATTGATATTTTATTTTATTTTTGTGAGACTTTGATTTAGGTTTTGTGATTAGAAGTATTCATATCTGTTTTACTTCTTTGCTATATTTTCTATTATATGTGCATATATTTAAATGTATAATATTGGTAATTTTATTTGACACACATTTATTAGTATGATTTATAGGATTTATATTATTTATGTTTATAATAATTATTGCATTTATTGGGTACGTGTTACCATGTACAATGATGTCTTATTGAGGATTAACAGTTTTTAGTAATATTTTAGCTACTGTTCCTGTATTCGGCCAGTGATTATGTTATTGAATATGGGGTAGTGAATTTATAAATGATTTTACGCTTTTAAAACTTCATGTATTACATGTCT
>Tcruzi_YAS1cl2_HQ7136821
ATGTCAGGTTGTTTATATAGGATATATGGAGTGGGGTTCAGTTTAGGTCTATTTATTATGTTACAGATAATATGTGGTGTTTGCTTAGCATGAATGTTTTTTAGTTGTTTTATTTGTGCAAATTGATATTTTATTTTATTTTTGTGAGACTTTGATTTAGGTTTTGTGATTAGAAGTATTCATATCTGTTTTACTTCTTTGCTATATTTTCTATTATATGTGCATATATTTAAATGTATAATATTGGTAATTTTATTTGACACACATTTATTAGTATGATTTATAGGATTTATATTATTTATGTTTATAATAATTATTGCATTTATTGGGTACGTGTTACCATGTACAATGATGTCTTATTGAGGATTAACAGTTTTTAGTAATATTTTAGCTACTGTTCCTGTATTCGGCCAGTGATTATGTTATTGAATATGGGGTAGTGAATTTATAAATGATTTTACGCTTTTAAAACTTCATGTATTACATGTCT
>Tcruzi_YDm1Bcl3_HQ7136811
ATGTCAGGTTGTTTATATAGGATATATGGAGTGGGGTTCAGTTTAGGTCTATTTATTATGTTACAGATAATATGTGGTGTTTGCTTAGCATGAATGTTTTTTAGTTGTTTTATTTGTGCAAATTGATATTTTATTTTATTTTTGTGAGACTTTGATTTAGGTTTTGTGATTAGAAGTATTCATATCTGTTTTACTTCTTTGCTATATTTTCTATTATATGTGCATATATTTAAATGTATAATATTGGTAATTTTATTTGACACACATTTATTAGTATGATTTATAGGATTTATATTATTTATGTTTATAATAATTATTGCATTTATTGGGTACGTGTTACCATGTACAATGATGTCTTATTGAGGATTAACAGTTTTTAGTAATATTTTAGCTACTGTTCCTGTATTCGGCCAGTGATTATGTTATTGAATATGGGGTAGTGAATTTATAAATGATTTTACGCTTTTAAAACTTCATGTATTACATGTCT
>UNVERIFIEDTcruzi_XE5167cl1_cytb-like_JQ5813631
ATGTCAGGTTGTTTATATAGGATATATGGAGTGGGGTTCAGTTTAGGTCTATTTATTATGTTACAGATAATATGTGGTGTTTGCTTAGCATGAATGTTTTTTAGTTGTTTTATTTGTGCAAATTGATATTTTATTTTATTTTTGTGAGACTTTGATTTAGGTTTTGTGATTAGAAGTATTCATATCTGTTTTACTTCTTTGCTATATTTTCTATTATATGTGCATATATTTAAATGTATAATATTGGTAATTTTATTTGACACACATTTATTAGTATGATTTATAGGATTTATATTATTTATGTTTATAATAATTATTGCATTTATTGGGTACGTGTTACCATGTACAATGATGTCTTATTGAGGATTAACAGTTTTTAGTAATATTTTAGCTACTGTTCCTGTATTCGGCCAGTGATTATGTTATTGAATATGGGGTAGTGAATTTATAAATGATTTTACGCTTTTAAAACTTCATGTATTACATGTCT
>UNVERIFIEDTcruzi_11541_cytb-like_JQ5813351
ATGTCAGGTTGTTTATATAGGATATATGGAGTGGGGTTCAGTTTAGGTCTATTTATTATGTTACAGATAATATGTGGTGTTTGCTTAGCATGAATGTTTTTTAGTTGTTTTATTTGTGCAAATTGATATTTTATTTTATTTTTGTGAGACTTTGATTTAGGTTTTGTGATTAGAAGTATTCATATCTGTTTTACTTCTTTGCTATATTTTCTATTATATGTGCATATATTTAAATGTATAATATTGGTAATTTTATTTGACACACATTTATTAGTATGATTTATAGGATTTATATTATTTATGTTTATAATAATTATTGCATTTATTGGGTACGTGTTACCATGTACAATGATGTCTTATTGAGGATTAACAGTTTTTAGTAATATTTTAGCTACTGTTCCTGTATTCGGCCAGTGATTATGTTATTGAATATGGGGTAGTGAATTTATAAATGATTTTACGCTTTTAAAACTTCATGTATTACATGTCT
>UNVERIFIEDTcruzi_92090802Pcl1_cytb-like_JQ5813321
ATGTCAGGTTGTTTATATAGGATATATGGAGTGGGGTTCAGTTTAGGTCTATTTATTATGTTACAGATAATATGTGGTGTTTGCTTAGCATGAATGTTTTTTAGTTGTTTTATTTGTGCAAATTGATATTTTATTTTATTTTTGTGAGACTTTGATTTAGGTTTTGTGATTAGAAGTATTCATATCTGTTTTACTTCTTTGCTATATTTTCTATTATATGTGCATATATTTAAATGTATAATATTGGTAATTTTATTTGACACACATTTATTAGTATGATTTATAGGATTTATATTATTTATGTTTATAATAATTATTGCATTTATTGGGTACGTGTTACCATGTACAATGATGTCTTATTGAGGATTAACAGTTTTTAGTAATATTTTAGCTACTGTTCCTGTATTCGGCCAGTGATTATGTTATTGAATATGGGGTAGTGAATTTATAAATGATTTTACGCTTTTAAAACTTCATGTATTACATGTCT
>Tcruzi_Cepa2cl6_HQ7137091
ATGTCAGGTTGTTTATATAGGATATATGGAGTGGGGTTCAGTTTAGGTCTATTTATTATGTTACAGATAATATGTGGTGTTTGCTTAGCATGAATGTTTTTTAGTTGTTTTATTTGTGCAAATTGATATTTTATTTTATTTTTGTGAGACTTTGATTTAGGTTTTGTGATTAGAAGTATTCATATCTGTTTTACTTCTTTGCTATATTTTCTATTATATGTGCATATATTTAAATGTATAATATTGGTAATTTTATTTGACACACATTTATTAGTATGATTTATAGGATTTATATTATTTATGTTTATAATAATTATTGCATTTATTGGGTACGTGTTACCATGTACAATGATGTCTTATTGAGGATTAACAGTTTTTAGTAATATTTTAGCTACTGTTCCTGTATTCGGCCAGTGATTATGTTATTGAATATGGGGTAGTGAATTTATAAATGATTTTACGCTTTTAAAACTTCATGTATTACATGTCT
>Tcruzi_D1cl14_HQ7136961
ATGTCAGGTTGTTTATATAGGATATATGGAGTGGGGTTCAGTTTAGGTCTATTTATTATGTTACAGATAATATGTGGTGTTTGCTTAGCATGAATGTTTTTTAGTTGTTTTATTTGTGCAAATTGATATTTTATTTTATTTTTGTGAGACTTTGATTTAGGTTTTGTGATTAGAAGTATTCATATCTGTTTTACTTCTTTGCTATATTTTCTATTATATGTGCATATATTTAAATGTATAATATTGGTAATTTTATTTGACACACATTTATTAGTATGATTTATAGGATTTATATTATTTATGTTTATAATAATTATTGCATTTATTGGGTACGTGTTACCATGTACAATGATGTCTTATTGAGGATTAACAGTTTTTAGTAATATTTTAGCTACTGTTCCTGTATTCGGCCAGTGATTATGTTATTGAATATGGGGTAGTGAATTTATAAATGATTTTACGCTTTTAAAACTTCATGTATTACATGTCT
>Tcruzi_Dm7cl6_HQ7136951
ATGTCAGGTTGTTTATATAGGATATATGGAGTGGGGTTCAGTTTAGGTCTATTTATTATGTTACAGATAATATGTGGTGTTTGCTTAGCATGAATGTTTTTTAGTTGTTTTATTTGTGCAAATTGATATTTTATTTTATTTTTGTGAGACTTTGATTTAGGTTTTGTGATTAGAAGTATTCATATCTGTTTTACTTCTTTGCTATATTTTCTATTATATGTGCATATATTTAAATGTATAATATTGGTAATTTTATTTGACACACATTTATTAGTATGATTTATAGGATTTATATTATTTATGTTTATAATAATTATTGCATTTATTGGGTACGTGTTACCATGTACAATGATGTCTTATTGAGGATTAACAGTTTTTAGTAATATTTTAGCTACTGTTCCTGTATTCGGCCAGTGATTATGTTATTGAATATGGGGTAGTGAATTTATAAATGATTTTACGCTTTTAAAACTTCATGTATTACATGTCT
>Tcruzi_D5cl7_HQ7136941
ATGTCAGGTTGTTTATATAGGATATATGGAGTGGGGTTCAGTTTAGGTCTATTTATTATGTTACAGATAATATGTGGTGTTTGCTTAGCATGAATGTTTTTTAGTTGTTTTATTTGTGCAAATTGATATTTTATTTTATTTTTGTGAGACTTTGATTTAGGTTTTGTGATTAGAAGTATTCATATCTGTTTTACTTCTTTGCTATATTTTCTATTATATGTGCATATATTTAAATGTATAATATTGGTAATTTTATTTGACACACATTTATTAGTATGATTTATAGGATTTATATTATTTATGTTTATAATAATTATTGCATTTATTGGGTACGTGTTACCATGTACAATGATGTCTTATTGAGGATTAACAGTTTTTAGTAATATTTTAGCTACTGTTCCTGTATTCGGCCAGTGATTATGTTATTGAATATGGGGTAGTGAATTTATAAATGATTTTACGCTTTTAAAACTTCATGTATTACATGTCT
>Tcruzi_Dm38cl16_HQ7136931
ATGTCAGGTTGTTTATATAGGATATATGGAGTGGGGTTCAGTTTAGGTCTATTTATTATGTTACAGATAATATGTGGTGTTTGCTTAGCATGAATGTTTTTTAGTTGTTTTATTTGTGCAAATTGATATTTTATTTTATTTTTGTGAGACTTTGATTTAGGTTTTGTGATTAGAAGTATTCATATCTGTTTTACTTCTTTGCTATATTTTCTATTATATGTGCATATATTTAAATGTATAATATTGGTAATTTTATTTGACACACATTTATTAGTATGATTTATAGGATTTATATTATTTATGTTTATAATAATTATTGCATTTATTGGGTACGTGTTACCATGTACAATGATGTCTTATTGAGGATTAACAGTTTTTAGTAATATTTTAGCTACTGTTCCTGTATTCGGCCAGTGATTATGTTATTGAATATGGGGTAGTGAATTTATAAATGATTTTACGCTTTTAAAACTTCATGTATTACATGTCT
>Tcruzi_Dm11cl7_HQ7136921
ATGTCAGGTTGTTTATATAGGATATATGGAGTGGGGTTCAGTTTAGGTCTATTTATTATGTTACAGATAATATGTGGTGTTTGCTTAGCATGAATGTTTTTTAGTTGTTTTATTTGTGCAAATTGATATTTTATTTTATTTTTGTGAGACTTTGATTTAGGTTTTGTGATTAGAAGTATTCATATCTGTTTTACTTCTTTGCTATATTTTCTATTATATGTGCATATATTTAAATGTATAATATTGGTAATTTTATTTGACACACATTTATTAGTATGATTTATAGGATTTATATTATTTATGTTTATAATAATTATTGCATTTATTGGGTACGTGTTACCATGTACAATGATGTCTTATTGAGGATTAACAGTTTTTAGTAATATTTTAGCTACTGTTCCTGTATTCGGCCAGTGATTATGTTATTGAATATGGGGTAGTGAATTTATAAATGATTTTACGCTTTTAAAACTTCATGTATTACATGTCT
>Tcruzi_Gal61cl16_HQ7136891
ATGTCAGGTTGTTTATATAGGATATATGGAGTGGGGTTCAGTTTAGGTCTATTTATTATGTTACAGATAATATGTGGTGTTTGCTTAGCATGAATGTTTTTTAGTTGTTTTATTTGTGCAAATTGATATTTTATTTTATTTTTGTGAGACTTTGATTTAGGTTTTGTGATTAGAAGTATTCATATCTGTTTTACTTCTTTGCTATATTTTCTATTATATGTGCATATATTTAAATGTATAATATTGGTAATTTTATTTGACACACATTTATTAGTATGATTTATAGGATTTATATTATTTATGTTTATAATAATTATTGCATTTATTGGGTACGTGTTACCATGTACAATGATGTCTTATTGAGGATTAACAGTTTTTAGTAATATTTTAGCTACTGTTCCTGTATTCGGCCAGTGATTATGTTATTGAATATGGGGTAGTGAATTTATAAATGATTTTACGCTTTTAAAACTTCATGTATTACATGTCT
>Tcruzi_AADm1cl1_HQ7136881
ATGTCAGGTTGTTTATATAGGATATATGGAGTGGGGTTCAGTTTAGGTCTATTTATTATGTTACAGATAATATGTGGTGTTTGCTTAGCATGAATGTTTTTTAGTTGTTTTATTTGTGCAAATTGATATTTTATTTTATTTTTGTGAGACTTTGATTTAGGTTTTGTGATTAGAAGTATTCATATCTGTTTTACTTCTTTGCTATATTTTCTATTATATGTGCATATATTTAAATGTATAATATTGGTAATTTTATTTGACACACATTTATTAGTATGATTTATAGGATTTATATTATTTATGTTTATAATAATTATTGCATTTATTGGGTACGTGTTACCATGTACAATGATGTCTTATTGAGGATTAACAGTTTTTAGTAATATTTTAGCTACTGTTCCTGTATTCGGCCAGTGATTATGTTATTGAATATGGGGTAGTGAATTTATAAATGATTTTACGCTTTTAAAACTTCATGTATTACATGTCT
>Tcruzi_SR2cl7_HQ7136871
ATGTCAGGTTGTTTATATAGGATATATGGAGTGGGGTTCAGTTTAGGTCTATTTATTATGTTACAGATAATATGTGGTGTTTGCTTAGCATGAATGTTTTTTAGTTGTTTTATTTGTGCAAATTGATATTTTATTTTATTTTTGTGAGACTTTGATTTAGGTTTTGTGATTAGAAGTATTCATATCTGTTTTACTTCTTTGCTATATTTTCTATTATATGTGCATATATTTAAATGTATAATATTGGTAATTTTATTTGACACACATTTATTAGTATGATTTATAGGATTTATATTATTTATGTTTATAATAATTATTGCATTTATTGGGTACGTGTTACCATGTACAATGATGTCTTATTGAGGATTAACAGTTTTTAGTAATATTTTAGCTACTGTTCCTGTATTCGGCCAGTGATTATGTTATTGAATATGGGGTAGTGAATTTATAAATGATTTTACGCTTTTAAAACTTCATGTATTACATGTCT
>Tcruzi_NDm1cl7_HQ7136861
ATGTCAGGTTGTTTATATAGGATATATGGAGTGGGGTTCAGTTTAGGTCTATTTATTATGTTACAGATAATATGTGGTGTTTGCTTAGCATGAATGTTTTTTAGTTGTTTTATTTGTGCAAATTGATATTTTATTTTATTTTTGTGAGACTTTGATTTAGGTTTTGTGATTAGAAGTATTCATATCTGTTTTACTTCTTTGCTATATTTTCTATTATATGTGCATATATTTAAATGTATAATATTGGTAATTTTATTTGACACACATTTATTAGTATGATTTATAGGATTTATATTATTTATGTTTATAATAATTATTGCATTTATTGGGTACGTGTTACCATGTACAATGATGTCTTATTGAGGATTAACAGTTTTTAGTAATATTTTAGCTACTGTTCCTGTATTCGGCCAGTGATTATGTTATTGAATATGGGGTAGTGAATTTATAAATGATTTTACGCTTTTAAAACTTCATGTATTACATGTCT
>Tcruzi_NR1cl10_HQ7136851
ATGTCAGGTTGTTTATATAGGATATATGGAGTGGGGTTCAGTTTAGGTCTATTTATTATGTTACAGATAATATGTGGTGTTTGCTTAGCATGAATGTTTTTTAGTTGTTTTATTTGTGCAAATTGATATTTTATTTTATTTTTGTGAGACTTTGATTTAGGTTTTGTGATTAGAAGTATTCATATCTGTTTTACTTCTTTGCTATATTTTCTATTATATGTGCATATATTTAAATGTATAATATTGGTAATTTTATTTGACACACATTTATTAGTATGATTTATAGGATTTATATTATTTATGTTTATAATAATTATTGCATTTATTGGGTACGTGTTACCATGTACAATGATGTCTTATTGAGGATTAACAGTTTTTAGTAATATTTTAGCTACTGTTCCTGTATTCGGCCAGTGATTATGTTATTGAATATGGGGTAGTGAATTTATAAATGATTTTACGCTTTTAAAACTTCATGTATTACATGTCT
>Tcruzi_SLDm2cl10_HQ7136841
ATGTCAGGTTGTTTATATAGGATATATGGAGTGGGGTTCAGTTTAGGTCTATTTATTATGTTACAGATAATATGTGGTGTTTGCTTAGCATGAATGTTTTTTAGTTGTTTTATTTGTGCAAATTGATATTTTATTTTATTTTTGTGAGACTTTGATTTAGGTTTTGTGATTAGAAGTATTCATATCTGTTTTACTTCTTTGCTATATTTTCTATTATATGTGCATATATTTAAATGTATAATATTGGTAATTTTATTTGACACACATTTATTAGTATGATTTATAGGATTTATATTATTTATGTTTATAATAATTATTGCATTTATTGGGTACGTGTTACCATGTACAATGATGTCTTATTGAGGATTAACAGTTTTTAGTAATATTTTAGCTACTGTTCCTGTATTCGGCCAGTGATTATGTTATTGAATATGGGGTAGTGAATTTATAAATGATTTTACGCTTTTAAAACTTCATGTATTACATGTCT
>Tcruzi_SLDm1cl9_HQ7136831
ATGTCAGGTTGTTTATATAGGATATATGGAGTGGGGTTCAGTTTAGGTCTATTTATTATGTTACAGATAATATGTGGTGTTTGCTTAGCATGAATGTTTTTTAGTTGTTTTATTTGTGCAAATTGATATTTTATTTTATTTTTGTGAGACTTTGATTTAGGTTTTGTGATTAGAAGTATTCATATCTGTTTTACTTCTTTGCTATATTTTCTATTATATGTGCATATATTTAAATGTATAATATTGGTAATTTTATTTGACACACATTTATTAGTATGATTTATAGGATTTATATTATTTATGTTTATAATAATTATTGCATTTATTGGGTACGTGTTACCATGTACAATGATGTCTTATTGAGGATTAACAGTTTTTAGTAATATTTTAGCTACTGTTCCTGTATTCGGCCAGTGATTATGTTATTGAATATGGGGTAGTGAATTTATAAATGATTTTACGCTTTTAAAACTTCATGTATTACATGTCT
>Tcruzi_D16cl8_HQ7136801
ATGTCAGGTTGTTTATATAGGATATATGGAGTGGGGTTCAGTTTAGGTCTATTTATTATGTTACAGATAATATGTGGTGTTTGCTTAGCATGAATGTTTTTTAGTTGTTTTATTTGTGCAAATTGATATTTTATTTTATTTTTGTGAGACTTTGATTTAGGTTTTGTGATTAGAAGTATTCATATCTGTTTTACTTCTTTGCTATATTTTCTATTATATGTGCATATATTTAAATGTATAATATTGGTAATTTTATTTGACACACATTTATTAGTATGATTTATAGGATTTATATTATTTATGTTTATAATAATTATTGCATTTATTGGGTACGTGTTACCATGTACAATGATGTCTTATTGAGGATTAACAGTTTTTAGTAATATTTTAGCTACTGTTCCTGTATTCGGCCAGTGATTATGTTATTGAATATGGGGTAGTGAATTTATAAATGATTTTACGCTTTTAAAACTTCATGTATTACATGTCT
>Tcruzi_D18cl10_HQ7136791
ATGTCAGGTTGTTTATATAGGATATATGGAGTGGGGTTCAGTTTAGGTCTATTTATTATGTTACAGATAATATGTGGTGTTTGCTTAGCATGAATGTTTTTTAGTTGTTTTATTTGTGCAAATTGATATTTTATTTTATTTTTGTGAGACTTTGATTTAGGTTTTGTGATTAGAAGTATTCATATCTGTTTTACTTCTTTGCTATATTTTCTATTATATGTGCATATATTTAAATGTATAATATTGGTAATTTTATTTGACACACATTTATTAGTATGATTTATAGGATTTATATTATTTATGTTTATAATAATTATTGCATTTATTGGGTACGTGTTACCATGTACAATGATGTCTTATTGAGGATTAACAGTTTTTAGTAATATTTTAGCTACTGTTCCTGTATTCGGCCAGTGATTATGTTATTGAATATGGGGTAGTGAATTTATAAATGATTTTACGCTTTTAAAACTTCATGTATTACATGTCT
>Tcruzi_Hap10_JF2679371
ATGTCAGGTTGTTTATATAGGATATATGGAGTGGGGTTCAGTTTAGGTCTATTTATTATGTTACAGATAATATGTGGTGTTTGCTTAGCATGAATGTTTTTTAGTTGTTTTATTTGTGCAAATTGATATTTTATTTTATTTTTGTGAGACTTTGATTTAGGTTTTGTGATTAGAAGTATTCATATCTGTTTTACTTCTTTGCTATATTTTCTATTATATGTGCATATATTTAAATGTATAATATTGGTAATTTTATTTGACACACATTTATTAGTATGATTTATAGGATTTATATTATTTATGTTTATAATAATTATTGCATTTATTGGGTACGTGTTACCATGTACAATGATGTCTTATTGAGGATTAACAGTTTTTAGTAATATTTTAGCTACTGTTCCTGTATTCGGCCAGTGATTATGTTATTGAATATGGGGTAGTGAATTTATAAATGATTTTACGCTTTTAAAACTTCATGTATTACATGTCT
>Tcruzi_cruzi_Tehuentepec_cl2_AJ1309382
ATGTCAGGTTGTTTATATAGGATATATGGAGTGGGGTTCAGTTTAGGTCTATTTATTATGTTACAGATAATATGTGGTGTTTGCTTAGCATGAATGTTTTTTAGTTGTTTTATTTGTGCAAATTGATATTTTATTTTATTTTTGTGAGACTTTGATTTAGGTTTTGTGATTAGAAGTATTCATATCTGTTTTACTTCTTTGCTATATTTTCTATTATATGTGCATATATTTAAATGTATAATATTGGTAATTTTATTTGACACACATTTATTAGTATGATTTATAGGATTTATATTATTTATGTTTATAATAATTATTGCATTTATTGGGTACGTGTTACCATGTACAATGATGTCTTATTGAGGATTAACAGTTTTTAGTAATATTTTAGCTACTGTTCCTGTATTCGGCCAGTGATTATGTTATTGAATATGGGGTAGTGAATTTATAAATGATTTTACGCTTTTAAAACTTCATGTATTACATGTCT
>Tcruzi_TryCC_1456_FJ5556441
ATGTCAGGTTGTTTATATAGGATATATGGAGTGGGGTTCAGTTTAGGTCTATTTATTATGTTACAGATAATATGTGGTGTTTGCTTAGCATGAATGTTTTTTAGTTGTTTTATTTGTGCAAATTGATATTTTATTTTATTTTTGTGAGACTTTGATTTAGGTTTTGTGATTAGAAGTATTCATATCTGTTTTACTTCTTTGCTATATTTTCTATTATATGTGCATATATTTAAATGTATAATATTGGTAATTTTATTTGACACACATTTATTAGTATGATTTATAGGATTTATATTATTTATGTTTATAATAATTATTGCATTTATTGGGTACGTGTTACCATGTACAATGATGTCTTATTGAGGATTAACAGTTTTTAGTAATATTTTAGCTACTGTTCCTGTATTCGGCCAGTGATTATGTTATTGAATATGGGGTAGTGAATTTATAAATGATTTTACGCTTTTAAAACTTCATGTATTACATGTCT
>Tcruzi_TryCC_876_FJ5556361
ATGTCAGGTTGTTTATATAGGATATATGGAGTGGGGTTCAGTTTAGGTCTATTTATTATGTTACAGATAATATGTGGTGTTTGCTTAGCATGAATGTTTTTTAGTTGTTTTATTTGTGCAAATTGATATTTTATTTTATTTTTGTGAGACTTTGATTTAGGTTTTGTGATTAGAAGTATTCATATCTGTTTTACTTCTTTGCTATATTTTCTATTATATGTGCATATATTTAAATGTATAATATTGGTAATTTTATTTGACACACATTTATTAGTATGATTTATAGGATTTATATTATTTATGTTTATAATAATTATTGCATTTATTGGGTACGTGTTACCATGTACAATGATGTCTTATTGAGGATTAACAGTTTTTAGTAATATTTTAGCTACTGTTCCTGTATTCGGCCAGTGATTATGTTATTGAATATGGGGTAGTGAATTTATAAATGATTTTACGCTTTTAAAACTTCATGTATTACATGTCT
>Tcruzi_TCCUSP269_EU8563691
ATGTCAGGTTGTTTATATAGGATATATGGAGTGGGGTTCAGTTTAGGTCTATTTATTATGTTACAGATAATATGTGGTGTTTGCTTAGCATGAATGTTTTTTAGTTGTTTTATTTGTGCAAATTGATATTTTATTTTATTTTTGTGAGACTTTGATTTAGGTTTTGTGATTAGAAGTATTCATATCTGTTTTACTTCTTTGCTATATTTTCTATTATATGTGCATATATTTAAATGTATAATATTGGTAATTTTATTTGACACACATTTATTAGTATGATTTATAGGATTTATATTATTTATGTTTATAATAATTATTGCATTTATTGGGTACGTGTTACCATGTACAATGATGTCTTATTGAGGATTAACAGTTTTTAGTAATATTTTAGCTACTGTTCCTGTATTCGGCCAGTGATTATGTTATTGAATATGGGGTAGTGAATTTATAAATGATTTTACGCTTTTAAAACTTCATGTATTACATGTCT
>Tcruzi_TryCC978_FJ5493951
ATGTCAGGTTGTTTATATAGGATATATGGAGTGGGGTTCAGTTTAGGTCTATTTATTATGTTACAGATAATATGTGGTGTTTGCTTAGCATGAATGTTTTTTAGTTGTTTTATTTGTGCAAATTGATATTTTATTTTATTTTTGTGAGACTTTGATTTAGGTTTTGTGATTAGAAGTATTCATATCTGTTTTACTTCTTTGCTATATTTTCTATTATATGTGCATATATTTAAATGTATAATATTGGTAATTTTATTTGACACACATTTATTAGTATGATTTATAGGATTTATATTATTTATGTTTATAATAATTATTGCATTTATTGGGTACGTGTTACCATGTACAATGATGTCTTATTGAGGATTAACAGTTTTTAGTAATATTTTAGCTACTGTTCCTGTATTCGGCCAGTGATTATGTTATTGAATATGGGGTAGTGAATTTATAAATGATTTTACGCTTTTAAAACTTCATGTATTACATGTCT
>Tcruzi_TryCC971_FJ5493941
ATGTCAGGTTGTTTATATAGGATATATGGAGTGGGGTTCAGTTTAGGTCTATTTATTATGTTACAGATAATATGTGGTGTTTGCTTAGCATGAATGTTTTTTAGTTGTTTTATTTGTGCAAATTGATATTTTATTTTATTTTTGTGAGACTTTGATTTAGGTTTTGTGATTAGAAGTATTCATATCTGTTTTACTTCTTTGCTATATTTTCTATTATATGTGCATATATTTAAATGTATAATATTGGTAATTTTATTTGACACACATTTATTAGTATGATTTATAGGATTTATATTATTTATGTTTATAATAATTATTGCATTTATTGGGTACGTGTTACCATGTACAATGATGTCTTATTGAGGATTAACAGTTTTTAGTAATATTTTAGCTACTGTTCCTGTATTCGGCCAGTGATTATGTTATTGAATATGGGGTAGTGAATTTATAAATGATTTTACGCTTTTAAAACTTCATGTATTACATGTCT
>MCQ1495_cytb
ATGTCAGGTTGTTTATATAGGATATATGGAGTGGGATTCAGTTTAGGTTTATTTATTATGTTACAGATAATATGTGGTGTTTGTTTAGCGTGAATGTTTTTTAGTTGTTTTATTTGTGCGAATTGATATTTTATTTTGTTTTTGTGAGACTTCGATTTAGGTTTTGTGATTAGAAGTATCCATATTTGTTTCACCTCCTTGTTATATTTTTTATTATATGTGCATATATTTAAATGTATAATATTGGTAATTTTATTTGACACACATTTATTAGTGTGATTTGTAGGATTTATATTATTTATGTTTATAATAATTATTGCATTTATTGGGTACGTGTTACCATGTACAATGATGTCTTATTGAGGATTAACAGTTTTTAGTAATATTTTAGCTACTGTTCCTGTATTCGGCCAGTGATTATGTTATTGAATATGAGGTAGTGAATTTATAAATGATTTTACACTTTTAAAACTCCATGTATTGCATGTTT
>MCQ1505_cytb
ATGTCAGGTTGTTTATATAGGATATATGGAGTGGGATTCAGTTTAGGTTTATTTATTATGTTACAGATAATATGTGGTGTTTGTTTAGCGTGAATGTTTTTTAGTTGTTTTATTTGTGCGAATTGATATTTTATTTTGTTTTTGTGAGACTTCGATTTAGGTTTTGTGATTAGAAGTATCCATATTTGTTTCACCTCCTTGTTATATTTTTTATTATATGTGCATATATTTAAATGTATAATATTGGTAATTTTATTTGACACACATTTATTAGTGTGATTTGTAGGATTTATATTATTTATGTTTATAATAATTATTGCATTTATTGGGTACGTGTTACCATGTACAATGATGTCTTATTGAGGATTAACAGTTTTTAGTAATATTTTAGCTACTGTTCCTGTATTCGGCCAGTGATTATGTTATTGAATATGAGGTAGTGAATTTATAAATGATTTTACACTTTTAAAACTCCATGTATTGCATGTTT
>MBC1539_cytb_
ATGTCAGGTTGTTTATATAGAGTATATGGAGTGGGATTTAGTTTAGGATTTTTTATTGCGTTACAAATAATATGTGGTGTTTGTTTAGCATGAATGTTTTTTAGTTGTTTTATATGTGCAAATTGATATTTTATTTTATTTTTATGAGATTTCGATCTAGGTTTTGTAATCAGGAGCGTACATATCTGTTTTACTTCATTGCTATATTTTTTATTGTATGTACACATATTTAAATGTATTATATTAGTAATTTTATTTGATACACATTTATTAGTGTGATTTGTAGGTTTCATATTATTTGTGTTTATAATAATTATAGCATTCATTGGATATGTATTGCCATGCACAATGATGTCATATTGAGGATTAACAGTTTTTAGTAATATATTAGCAACTGTGCCTGTGTTCGGTCAGTGATTATGTTATTGAATATGAGGTAGTGAATTTATAAATGATTTTACACTTTTAAAACTCCATGTGTTGCATGTTT
>MBC1540_cytb
ATGTCAGGTTGTTTATATAGAGTATATGGAGTGGGATTTAGTTTAGGATTTTTTATTGCGTTACAAATAATATGTGGTGTTTGTTTAGCATGAATGTTTTTTAGTTGTTTTATATGTGCAAATTGATATTTTATTTTATTTTTATGAGATTTCGATCTAGGTTTTGTAATCAGGAGCGTACATATCTGTTTTACTTCATTGCTATATTTTTTATTGTATGTACACATATTTAAATGTATTATATTAGTAATTTTATTTGATACACATTTATTAGTGTGATTTGTAGGTTTCATATTATTTGTGTTTATAATAATTATAGCATTCATTGGATATGTATTGCCATGCACAATGATGTCATATTGAGGATTAACAGTTTTTAGTAATATATTAGCAACTGTGCCTGTGTTCGGTCAGTGATTATGTTATTGAATATGAGGTAGTGAATTTATAAATGATTTTACACTTTTAAAACTCCATGTGTTGCATGTTT
>MBC1544_cytb
ATGTCAGGTTGTTTATATAGAGTATATGGAGTGGGATTTAGTTTAGGATTTTTTATTGCGTTACAAATAATATGTGGTGTTTGTTTAGCATGAATGTTTTTTAGTTGTTTTATATGTGCAAATTGATATTTTATTTTATTTTTATGAGATTTCGATCTAGGTTTTGTAATCAGGAGCGTACATATCTGTTTTACTTCATTGCTATATTTTTTATTGTATGTACACATATTTAAATGTATTATATTAGTAATTTTATTTGATACACATTTATTAGTGTGATTTGTAGGTTTCATATTATTTGTGTTTATAATAATTATAGCATTCATTGGATATGTATTGCCATGCACAATGATGTCATATTGAGGATTAACAGTTTTTAGTAATATATTAGCAACTGTGCCTGTGTTCGGTCAGTGATTATGTTATTGAATATGAGGTAGTGAATTTATAAATGATTTTACACTTTTAAAACTCCATGTGTTGCATGTTT
>MBC1549_cytb
ATGTCAGGTTGTTTATATAGAGTATATGGAGTGGGATTTAGTTTAGGATTTTTTATTGCGTTACAAATAATATGTGGTGTTTGTTTAGCATGAATGTTTTTTAGTTGTTTTATATGTGCAAATTGATATTTTATTTTATTTTTATGAGATTTCGATCTAGGTTTTGTAATCAGGAGCGTACATATCTGTTTTACTTCATTGCTATATTTTTTATTGTATGTACACATATTTAAATGTATTATATTAGTAATTTTATTTGATACACATTTATTAGTGTGATTTGTAGGTTTCATATTATTTGTGTTTATAATAATTATAGCATTCATTGGATATGTATTGCCATGCACAATGATGTCATATTGAGGATTAACAGTTTTTAGTAATATATTAGCAACTGTGCCTGTGTTCGGTCAGTGATTATGTTATTGAATATGAGGTAGTGAATTTATAAATGATTTTACACTTTTAAAACTCCATGTGTTGCATGTTT
>MBC1553_cytb_
ATGTCAGGTTGTTTATATAGAGTATATGGAGTGGGATTTAGTTTAGGATTTTTTATTGCGTTACAAATAATATGTGGTGTTTGTTTAGCATGAATGTTTTTTAGTTGTTTTATATGTGCAAATTGATATTTTATTTTATTTTTATGAGATTTCGATCTAGGTTTTGTAATCAGGAGCGTACATATCTGTTTTACTTCATTGCTATATTTTTTATTGTATGTACACATATTTAAATGTATTATATTAGTAATTTTATTTGATACACATTTATTAGTGTGATTTGTAGGTTTCATATTATTTGTGTTTATAATAATTATAGCATTCATTGGATATGTATTGCCATGCACAATGATGTCATATTGAGGATTAACAGTTTTTAGTAATATATTAGCAACTGTGCCTGTGTTCGGTCAGTGATTATGTTATTGAATATGAGGTAGTGAATTTATAAATGATTTTACACTTTTAAAACTCCATGTGTTGCATGTTT
