# Supplementary material for: Bats, Trypanosomes, and Triatomines in Ecuador: New Insights into the Diversity, Transmission, and Origins of Trypanosoma cruzi and Chagas Disease
Source: PLoS One. 2015 Oct 14;10(10):e0139999. doi: 10.1371/journal.pone.0139999 (PMC4605636; doi:10.1371/journal.pone.0139999)
Supplement: S4 Dataset — A subset of the alignment of Additional file 3 containing one sequence per each unique haplotype. This file was used for the cytb maximum likelihood tree and estimations of nucleotide diversity (Fig 3). (TXT) [file pone.0139999.s005.txt]

>Tcruzi_Hap5_JF2679321
ATGTCAGGTTGTTTATATAGAATATATGGAGTGGGATTTAGTTTGGGTTTTTTTATTATGTTACAGATAATATGTGGTGTTTGTTTAGCATGAATGTTTTTCAGTTGCTTTATATGTGCAAATTGGTATTTTATCTTATTTTTATGAGATTTTGATTTAGGTTTCGTGATTAGGAGTGTACACATCTGTTTTACCTCATTATTATATTTTTTATTATATGTGCATATATTTAAATGCATAGTGTTAGTAATTTTATTTGATACGCATTTGTTAGTGTGATTTGTAGGATTTATATTACTTATATTCATAATCATTATTGCATTTATTGGGTATGTGTTACCGTGTACAATGATGTCTTATTGAGGGTTAACAGTCTTTAGCAATATTTTAGCAACTGTTCCCATATTTGGTCAGTGATTATGTTATTGAATTTGAGGTAGTGAATTTATAAACGATTTTACTCTTTTAAAACTTCATGTATTGCATGTTC
>Tcruzi_Hap2_JF2679291
ATGTCAGGTTGTTTATATAGAATATATGGAGTGGGATTTAGTTTGGGTTTTTTTATTATGTTACAGATAATATGTGGTGTTTGTTTAGCATGAATGTTTTTCAGTTGCTTTATATGTGCAAATTGGTATTTTATCTTATTTTTATGAGATTTTGATTTAGGTTTCGTGATTAGGAGTGTACACATCTGTTTCACCTCATTATTATATTTTTTATTATATGTGCATATATTTAAATGCATAGTGTTAGTAATTTTATTTGATACGCATTTGTTAGTGTGATTTGTAGGATTTATATTACTTATATTTATAATCATTATTGCATTTATTGGGTATGTGTTACCGTGTACAATGATGTCTTATTGAGGGTTAACAGTCTTTAGCAATATTTTAGCAACTGTTCCCATATTTGGTCAGTGATTATGTTATTGAATTTGAGGTAGTGAATTTATAAACGATTTTACTCTTTTAAAACTTCATGTATTGCATGTTC
>Tcruzi_Hap4_JF2679311
ATGTCAGGTTGTTTATATAGAATATATGGAGTGGGATTTAGTTTGGGTTTTTTTATTATGTTACAGATAATATGTGGTGTTTGTTTAGCATGAATGTTTTTCAGTTGCTTTATATGTGCAAATTGGTATTTCATCTTATTTTTATGAGATTTTGATTTAGGTTTCGTGATTAGGAGTGTACACATCTGTTTTACCTCATTATTATATTTTTTATTATATGTGCATATATTTAAATGCATAGTGTTAGTAATTTTATTTGATACGCATTTGTTAGTGTGATTTGTAGGATTTATATTACTTATATTTATAATCATTATTGCATTTATTGGGTATGTGTTACCGTGTACAATGATGTCTTATTGAGGGTTAACAGTCTTTAGCAATATTTTAGCAACTGTTCCCATATTTGGTCAGTGATTATGTTATTGAATTTGAGGTAGTGAATTTATAAACGATTTTACTCTTTTAAAACTTCATGTATTGCATGTTC
>Tcruzi_marinkellei_84_JN6512871
ATGTCAGGTTGTTTATATAGAGTATATGGAGTGGGATTTAGTTTAGGATTTTTTATTGCATTACAAATAATATGTGGTGTTTGTTTAGCATGAATGTTTTTTAGTTGTTTTATATGTGCAAATTGATATTTTATTTTATTTTTGTGAGATTTTGATTTAGGTTTTGTAATTAGGAGTATACATATTTGTTTTACTTCATTGTTATATTTTTTATTGTATGTACACATATTTAAATGTATTATACTAGTAATTCTATTTGATACACATCTACTAGTATGATTTGTAGGTTTTATATTATTTGTGTTTATAATAGTTATAGCATTTATTGGATATGTATTACCATGCACAATGATGTCATATTGAGGATTAACAGTTTTTAGCAATATATTAGCAACTGTCCCTGTGTTTGGCCAGTGGTTGTGTTATTGAATATGAGGCAGTGAATTTATAAATGATTTTACACTTTTAAAACTCCATGTGTTACATGTTT
>Tcruzi_marinkellei_278_JN6512841
ATGTCAGGTTGTTTATATAGAGTATATGGAGTGGGATTTAGTTTAGGATTTTTTATTGCATTACAAATAATATGTGGTGTTTGTTTAGCATGAATGTTTTTTAGTTGTTTTATATGTGCAAATTGATATTTTATTTTATTTTTGTGAGATTTTGATTTAGGTTTTGTAATTAGGAGTATACATATTTGTTTTACTTCATTGTTATATTTTTTATTGTATGTACACATATTTAAATGTATTATACTAGTAATTCTATTTGATACACATCTACTAGTATGATTTGTAGGTTTTATATTATTTGTGTTTATAATAGTTATAGCATTTATTGGATATGTATTACCATGCACAATGATGTCATATTGAGGATTAACAGTTTTTAGCAATATATTAGCAACTGTCCCTGTGTTTGGCCAGTGGTTGTGTTATTGAATATGAGGCAGTGAATTTATAAATGATTTTACACTTTTAAAACTCCATGTGTTACATGTTG
>Tcruzi_marinkellei_TryCC_1093_FJ0022621
ATGTCAGGTTGTTTATATAGAGTGTACGGAGTGGGATTTAGTTTAGGATTTTTTATTGCGTTACAAATAATATGTGGTGTTTGTTTAGCATGAATGTTTTTTAGTTGTTTTATATGTGCAAATTGATATTTTATTTTATTTTTATGAGATTTCGACTTAGGTTTTGTAATCAGGAGCGTACATATTTGTTTTACTTCATTGTTATATTTTTTATTGTATGTGCACATATTTAAATGTATTATATTAGTAATTTTATTCGATACACATCTATTAGTGTGATTTGTAGGTTTTATATTATTTGTGTTTATAATAGTTATAGCATTTATTGGATATGTATTGCCATGTACAATGATGTCATATTGAGGATTAACAGTTTTTAGTAATATATTAGCAACTGTTCCTGTGTTCGGCCAGTGACTGTGTTATTGAATATGAGGCAGTGAATTTATAAATGATTTTACACTTTTAAAACTCCATGTGTTACATGTTT
>Tcruzi_marinkellei_TryCC_1089_FJ9002481
ATGTCAGGTTGTTTATATAGAGTGTATGGAGTGGGATTTAGTTTAGGATTTTTTATTGCGTTACAAATAATATGTGGTGTTTGTTTAGCATGAATGTTTTTTAGTTGTTTTATATGTGCAAATTGATATTTTATTTTATTTTTATGAGATTTCGATTTAGGTTTTGTAATCAGGAGCGTACATATTTGTTTTACTTCATTGTTATATTTTTTATTGTATGTACACATATTTAAATGTATTATATTAGTAATCTTATTTGATACACATCTATTAGTGTGGTTTGTAGGTTTTATATTATTTGTGTTTATAATAATTATAGCATTTATCGGATATGTATTGCCATGCACAATGATGTCATATTGAGGATTAACAGTTTTTAGTAATATATTAGCAACTGTTCCTGTGTTCGGTCAGTGATTATGTTATTGAATATGAGGCAGTGAATTTATAAATGATTTTACACTTTTAAAACTCCATGTGTTACATGTTT
>Tcruzi_Griffin_FJ5556501
ATGTCAGGTTGCTTATATAGAATATATGGAGTGGGGTTTAGTTTAGGTTTTTTTATTATGTTACAGATAATATGTGGTGTTTGTTTAGCGTGAATGTTTTTTAGTTGTTTTATTTGTGCGAATTGATATTTTATTTTATTTTTGTGAGATTTTGACTTAGGTTTTGTAATTAGAAGTATTCATATCTGTTTCACTTCCTTATTATATTTTTTATTATATGTACATATATTTAAATGTATAATATTGGTAATTTTATTCGACACACATTTATTAGTGTGATTTGTAGGATTTGTATTATTAATGTTTATAATAATTATTGCATTTATCGGATATGTGTTACCATGTACAATGATGTCTTATTGAGGATTAACAGTTTTTAGTAATATTTTAGCAACTGTACCTGTGATCGGCCAGTGATTGTGTTATTGAATATGAGGTAGTGAATTTATAAACGATTTTACGCTTTTAAAACTTCACGTATTACACGTTT
>Tcruzi_STC10R_FJ5556511
ATGTCAGGTTGCTTATATAGAATATATGGAGTGGGGTTTAGTTTAGGTTTTTTTATTATGTTACAGATAATATGTGGTGTTTGTTTAGCGTGAATGTTTTTTAGTTGTTTTATTTGTGCGAATTGATATTTTATTTTATTTTTGTGAGATTTTGACTTAGGTTTTGTAATTAGAAGTATTCATATCTGTTTCACTTCCTTATTATATTTTTTATTATATGTACATATATTTAAATGTATAATATTGGTAATTTTATTCGACACACATTTATTAGTGTGATTTGTAGGATTTGTATTATTAATGTTTATAATAATTATTGCATTTATCGGATATGTGTTACCATGTACAATGATGTCTTATTGAGGATTAACAGTTTTTAGTAATATTTTAGCAACTGTACCTGTGATCGGCCAGTGATTGTGTTATTGAATATGAGGTAGTGAATTTATAAATGATTTTACGCTTTTAAAACTTCACGTATTACACGTTT
>Tcruzi_cruzi_Stc33RAJ4397271
ATGTCAGGTTGCTTATATAGAATATATGGAGTGGGGTTTAGTTTAGGTTTTTTTATTATGTTACAGATAATATGTGGTGTTTGTTTAGCGTGAATGTTTTTTAGTTGTTTTATTTGTGCGAATTGATATTTTATTTTATTTTTGTGAGATTTTGACTTAGGTTTTGTAATTAGAAGTATTCATATCTGTTTCACTTCCTTATTATATTTTTTATTATATGTACATATATTTAAATGTATAATATTGGTAATTTTATTCGACACACATTTATTAGTGTGATTTGTAGGATTTGTATTATTAATGTTTATAATAATTATTGCATTTATCGGATATGTGTTACCATGTACAATGATGTCTTATTGAGGATTAACAGTTTTTAGTAATATTTTAGCAACTGTACCTGTGATCGGCCAGTGATTGTGTTATTGAATATGAGGTAGTGAATTTATAAATGATTTTACGCTTTTAAAACTTCACGTATTGCACGTTT
>UNVERIFIEDTcruzi_93070103Pcl1_cytb-like_JQ5813331
ATGTCAGGTTGCTTATATAGAATATATGGAGTGGGGTTTAGTTTAGGTTTTTTTATTATGTTACAGATAATATGTGGTGTTTGTTTAGCGTGAATGTTTTTTAGTTGTTTTATTTGTGCGAATTGATATTTTATTTTATTTTTGTGAGATTTTGACTTAGGTTTTGTAATTAGAAGTATTCATATCTGTTTCACTTCCTTATTATATTTTTTATTATATGTACATATATTTAAATGTATAATATTGGTAATTTTATTCGACACACATTTATTAGTGTGATTTGTAGGATTTGTATTATTAATGTTTATAATAATTATTGCATTTATCGGATATGTGTTACCATGTACAATGATGTCTTATTGAGGATTAACAGTTTTTAGTAATATTTTAGCAACTGTACCTGTGATCGGCCAGTGATTGTGTTATTGAATATGAGGTAGTGAATTTATAAACGATTTTACGCTTTTAAAACTTCACGTATTGCACGTTT
>UNVERIFIEDTcruzi_CM17_cytb-like_JQ5813691
ATGTCAGGTTGCTTATATAGAATATATGGAGTGGGGTTTAGTTTAGGTTTTTTTATTATGTTACAGATAATATGTGGTGTCTGTTTAGCGTGAATGTTTTTTAGTTGTTTTATTTGTGCAAATTGATATTTTATTTTATTTTTATGAGATTTTGATTTAGGTTTTGTAATTAGAAGTATTCATATTTGTTTCACTTCCTTATTATATTTTTTATTATATGTGCATATATTTAAATGTATAATATTGGTAATTTTATTCGACACACATTTATTAGTGTGATTTGTAGGATTTGTATTATTTATGTTCATAATAGTTATTGCATTTATTGGATATGTGTTACCATGTACAATGATGTCTTATTGAGGATTAACAGTTTTTAGTAATATTTTAGCAACTGTACCTGTGATCGGTCAGTGATTGTGTTATTGAATATGAGGTAGTGAATTTATAAATGATTTTACGCTTTTAAAACTTCACGTATTGCACGTTT
>Tcruzi_Hap9_JF2679361
ATGTCAGGTTGCTTATATAGAATATATGGAGTGGGGTTTAGTTTAGGTTTTTTTATTATGTTACAGATAATATGTGGTGTCTGTTTAGCGTGAATGTTTTTTAGTTGTTTTATTTGTGCAAATTGATATTTTATTTTATTTTTGTGAGATTTTGATTTAGGTTTTGTAATTAGAAGTATTCATATTTGTTTCACTTCCTTATTATATTTTTTATTATATGTGCATATATTTAAATGTATAATATTGGTAATTTTATTCGACACACATTTATTAGTGTGATTTGTAGGATTTGTATTATTTATGTTCATAATAGTTATTGCATTTATTGGATATGTGTTACCATGTACAATGATGTCTTATTGAGGATTAACAGTTTTTAGTAATATTTTAGCAACTGTCCCTGTGATCGGTCAGTGATTGTGTTATTGAATATGAGGTAGTGAATTTATAAATGATTTTACGCTTTTAAAACTTCACGTATTACACGTTC
>Tcruzi_TCCUSP668_EU8563721
ATGTCAGGTTGCTTATATAGAATATATGGAGTGGGGTTTAGTTTAGGTTTTTTTATTATGTTTCAGATAATATGTGGTGTCTGTTTAGCGTGAATGTTTTTTAGTTGTTTTATTTGTGCAAATTGATATTTTATTTTATTTTTGTGAGATTTTGATTTAGGTTTTGTAATTAGAAGTATTCATATTTGTTTCACTTCCTTATTATATTTTTTATTATATGTGCATATATTTAAATGTATAATATTGGTAATTTTATTCGACACACATTTATTAGTGTGATTTGTAGGATTTGTATTATTTATGTTCATAATAGTTATTGCATTTATTGGATATGTGTTACCATGTACAATGATGTCTTATTGAGGATTAACAGTTTTTAGTAATATTTTAGCAACTGTACCTGTGATCGGTCAGTGATTGTGTTATTGAATATGAGGTAGTGAATTTATAAATGATTTTACGCTTTTAAAACTTCACGTATTACACGTTT
>Tcruzi_Hap8_JF2679351
ATGTCAGGTTGCTTATATAGAATATATGGAGTGGGGTTTAGCTTAGGTTTTTTTATTATGTTACAGATAATATGTGGTGTCTGTTTAGCGTGAATGTTTTTTAGTTGTTTTATTTGTGCAAATTGATATTTTATTTTATTTTTGTGAGATTTTGATTTAGGTTTTGTAATTAGAAGTATTCATATTTGTTTCACTTCCTTATTATATTTTTTATTATATGTGCATATATTTAAATGTATAATATTGGTAATTTTATTCGACACACATTTATTAGTGTGATTTGTAGGATTTGTATTATTTATGTTCATAATAGTTATTGCATTTATTGGATATGTGTTACCATGTACAATGATGTCTTATTGAGGATTAACAGTTTTTAGTAATATTTTAGCAACTGTACCTGTGATCGGTCAGTGATTGTGTTATTGAATATGAGGTAGTGAATTTATAAATGATTTTACGCTTTTAAAACTTCACGTATTACACGTTC
>UNVERIFIEDTcruzi_Saimiri3cl1_cytb-like_JQ5813701
ATGTCAGGTTGCTTATATAGAATATATGGAGTGGGGTTTAGTTTAGGTTTTTTTATTATGTTACAGATAATATGTGGTGTCTGTTTAGCGTGAATGTTTTTTAGTTGTTTTATTTGTGCAAATTGATATTTTATTTTATTTTTGTGAGATTTTGATTTAGGTTTTGTAATTAGAAGTATTCATATTTGTTTCACTTCCTTATTATATTTTTTATTATATGTGCATATATTTAAATGTATAATATTGGTAATTTTATTCGACACACATTTATTAGTGTGATTTGTAGGATTTGTATTATTTATGTTCATAATAGTTATTGCATTTATTGGATATGTGTTACCATGTACAATGATGTCTTATTGAGGATTAACAGTTTTTAGTAATATTTTAGCAACTGTACCTGTGATCGGTCAGTGATTGTGTTATTGAATATGAGGTAGTGAATTTATAAATGATTTTACGCTTTTAAATCTTCACGTATTACACGTTT
>Tcruzi_Hap6_JF2679331
ATGTCAGGTTGCTTATATAGAATATATGGAGTGGGGTTTAGTTTAGGTTTTTTTATTATGTTACAGATAATATGTGGTGTCTGTTTAGCGTGAATGTTTTTTAGTTGTTTTATTTGTGCAAATTGATATTTTATTTTATTTTTGTGAGATTTTGATTTAGGTTTTGTAATTAGAAGTATTCATATTTGTTTCACTTCCTTATTATATTTTTTATTATATGTGCATATATTTAAATGTATAATATTGGTAATTTTATTCGACACACATTTATTAGTGTGATTTGTAGGATTTGTATTATTTATGTTCATAATAGTTATTGCATTTATTGGATATGTGTTACCATGTACAATGATGTCTTATTGAGGATTAACAGTTTTTAGTAATATTTTAGCAACTGTACCTGTGATCGGTCAGTGATTGTGTTATTGAATATGAGGTAGTGAATTTATAAATGATTTTACGCTTTTAAAACTTCACGTATTACACGTTC
>Tcruzi_SPcl11_HQ7137351
ATGTCAGGTTGCTTATATAGAATATATGGAGTGGGGTTTAGTTTAGGTTTTTTTATTATGTTACAGATAATATGTGGTGTCTGTTTAGCGTGAATGTTTTTTAGTTGTTTTATTTGTGCAAATTGATATTTTATTTTATTTTTGTGAGATTTTGATTTAGGTTTTGTAATTAGAAGTATTCATATTTGTTTCACTTCCTTATTATATTTTTTATTATATGTGCATATATTTAAATGTATAATATTGGTAATTTTATTCGACACACATTTATTAGTGTGATTTGTAGGATTTGTATTATTTATGTTCATAATAGTTATTGCATTTATTGGATATGTGTTACCATGTACAATGATGTCTTATTGAGGATTAACAGTTTTTAGTAATATTTTAGCAACTGTACCTGTGATCGGTCAGTGATTGTGTTATTGAATATGAGGTAGTGAATTTATAAATGATTTTACGCTTTTAAAACTTCACGTATTACACGTTT
>Tcruzi_TCCUSP712_EU8563741
ATGTCAGGTTGCTTATATAGAATATATGGAGTGGGGTTTAGTTTAGGTTTTTTTATTATGTTACAGATAATATGTGGTGTCTGTTTAGCGTGAATGTTTTTTAGTTGTTTTATTTGTGCAAATTGATATTTTATTTTATTTTTGTGAGATTTTGATTTAGGTTTTGTAATTAGAAGTATTCATATTTGTTTTACTTCCTTATTATATTTTTTATTATATGTGCATATATTTAAATGTATAATATTGGTAATTTTATTCGACACACATTTATTAGTGTGATTTGTAGGATTTGTATTATTTATGTTCATAATAATTATCGCATTTATCGGATATGTGTTACCATGTACAATGATGTCTTATTGAGGATTAACAGTTTTTAGTAATATTTTAGCAACTGTACCTGTGATCGGTCAGTGATTGTGTTATTGAATATGAGGTAGTGAATTTATAAATGATTTTACGCTTTTAAAACTTCACGTATTACATGTTC
>Tcruzi_Arma18_FJ5556491
ATGTCAGGTTGCTTATATAGAATATATGGAGTGGGGTTTAGTTTAGGTTTTTTTATTATGTTACAGATAATATGTGGTGTCTGTTTAGCGTGAATGTTTTTTAGTTGTTTTATTTGTGCAAATTGATATTTTATTTTATTTTTGTGAGATTTTGATTTAGGTTTTGTAATTAGAAGTATTCATATTTGTTTCACTTCCTTATTATATTTTTTATTATATGTGCATATATTTAAATGTATAATATTGGTAATTTTATTCGACACACATTTATTAGTGTGATTTGTAGGATTTGTATTATTTATGTTCATAATAATTATCGCATTTATCGGATATGTGTTACCATGTACAATGATGTCTTATTGAGGATTAACAGTTTTTAGTAATATTTTAGCAACTGTACCTGTGATCGGTCAGTGATTGTGTTATTGAATATGAGGTAGTGAATTTATAAATGATTTTACGCTTTTAAAACTTCACGTATTACACGTTC
>Tcruzi_TryCC_1079_FJ5556381
ATGTCAGGTTGCTTATATAGAATATATGGAGTGGGGTTTAGTTTAGGTTTTTTTATTATGTTACAGATAATATGTGGTGTCTGTTTAGCGTGAATGTTTTTTAGTTGTTTTATTTGTGCAAATTGATATTTTATTTTATTTTTGTGAGATTTTGATTTAGGTTTTGTAATTAGAAGTATTCATATTTGTTTCACTTCCTTATTATATTTTTTATTATATGTGCATATATTTAAATGTATAATATTGGTAATTTTATTCGACACACATTTATTAGTGTGATTTGTAGGATTTGTATTATTTATGTTCATAATAATTATCGCATTTATCGGATATGTGTTACCATGTACAATGATGTCTTATTGAGGATTAACAGTTTTTAGTAATATTTTAGCAACTGTACCTGTGATCGGTCAGTGATTGTGTTATTGAATATGAGGTAGTGAATTTATAAATGATTTTACGCTTTTAAAACTTCACGTATTGCACGTTC
>Tcruzi_cruzi_M5631AJ4397201
ATGTCAGGTTGTTTATATAGAATATATGGAGTGGGGTTTAGTTTAGGTTTTTTTATTATGTTACAGATAATATGTGGTGTCTGTTTAGCGTGAATGTTTTTTAGTTGTTTTATTTGTGCAAATTGATATTTTATTTTATTTTTGTGAGATTTTGATTTAGGTTTTGTAATTAGAAGTATTCATATTTGTTTCACTTCCTTATTATATTTTTTATTATATGTGCATATATTTAAATGTATAATATTGGTAATTTTATTTGACACACATTTATTAGTGTGATTTGTAGGATTTGTATTATTTATGTTCATAATAATTATTGCATTTATTGGATATGTGTTACCATGTACAATGATGTCTTATTGAGGATTAACAGTTTTTAGTAATATTTTAGCAACTGTACCTGTGATCGGTCAGTGATTGTGTTATTGAATATGAGGTAGTGAATTTATAAATGATTTTACGCTTTTAAAACTTCACGTACTACACGTTC
>Tcruzi_TryCC_132_FJ5556311
ATGTCAGGTTGCTTATATAGAATATATGGAGTGGGGTTTAGTTTAGGTTTTTTTATTATGTTACAGATAATATGTGGTGTCTGTTTAGCGTGAATGTTTTTTAGTTGTTTTATTTGTGCAAATTGATATTTTATTTTATTTTTGTGAGATTTTGATTTAGGTTTTGTAATTAGAAGTATTCATATTTGTTTCACTTCTTTATTATATTTTTTATTATATGTGCATATATTTAAATGTATAATATTGGTAATTTTATTTGACACACATTTATTAGTGTGATTTGTAGGATTTGTATTATTTATGTTCATAATAATTATCGCATTTATCGGATATGTGTTACCATGTACAATGATGTCTTATTGAGGATTAACAGTTTTTAGTAATATTTTAGCAACTGTACCTGTGATCGGTCAGTGATTGTGTTATTGAATATGAGGTAGTGAATTTATAAATGATTTTACGCTTTTAAAACTTCACGTATTACATGTTC
>Tcruzi_cruzi_CanIII_cl1_AJ1309292
ATGTCAGGTTGCTTATATAGAATATATGGAGTGGGGTTTAGTTTAGGTTTTTTAATTATGTTACAGATAATATGTGGTGTCTGTTTAGCGTGAATGTTTTTTAGTTGTTTTATTTGTGCAAATTGATATTTTATTTTATTTTTGTGAGATTTTGATTTAGGTTTTGTAATTAGAAGTATTCATATTTGTTTCACTTCTTTATTATATTTTTTATTATATGTGCATATATTTAAATGTATAATATTGGTAATTTTATTTGACACACATTTATTAGTGTGATTTGTAGGATTTGTATTATTTATGTTCATAATAATTATTGCATTTATTGGATATGTGTTACCATGTACAATGATGTCTTATTGAGGATTAACAGTTTTTAGTAATATTTTAGCAACTGTACCTGTGATCGGTCAGTGATTGTGTTATTGAATATGAGGTAGTGAATTTATAAATGATTTTACGCTTTTAAAACTTCACGTATTACATGTTC
>UNVERIFIEDTcruzi_CanIIIcl1_cytb-like_JQ5813641
ATGTCAGGTTGCTTATATAGAATATATGGAGTGGGGTTTAGTTTAGGTTTTTTTATTATGTTACAGATAATATGTGGTGTCTGTTTAGCGTGAATGTTTTTTAGTTGTTTTATTTGTGCAAATTGATATTTTATTTTATTTTTGTGAGATTTTGATTTAGGTTTTGTAATTAGAAGTATTCATATTTGTTTCACTTCTTTATTATATTTTTTATTATATGTGCATATATTTAAATGTATAATATTGGTAATTTTATTTGACACACATTTATTAGTGTGATTTGTAGGATTTGTATTATTTATGTTCATAATAATTATTGCATTTATTGGATATGTGTTACCATGTACAATGATGTCTTATTGAGGATTAACAGTTTTTAGTAATATTTTAGCAACTGTACCTGTGATCGGTCAGTGATTGTGTTATTGAATATGAGGTAGTGAATTTATAAATGATTTTACGCTTTTAAAACTTCACGTATTACATGTTC
>Tcruzi_TryCC863_FJ5493931
ATGTCAGGTTGCTTATATAGAATATATGGAGTGGGGTTTAGTTTAGGTTTTTTTATTATGTTACAGATAATATGTGGTGTCTGTTTAGCGTGAATGTTTTTTAGTTGTTTTATTTGTGCAAATTGATATTTTATTTTATTTTTGTGAGATTTTGATTTAGGTTTTGTAATTAGAAGTATTCATATTTGTTTCACTTCTTTATTATATTTTTTATTATATGTGCATATATTTAAATGTATAATATTGGTAATTTTATTTGACACACATTTATTAGTGTGATTTGTAGGATTTGTATTATTTATGTTCATAATAATTATTGCATTTATTGGATATGTGTTACCATGTACAATGATGTCTTATTGAGGATTAACAGTTTTTAGTAATATTTTAGCAACTGTACCTGTGATCGGTCAGTGATTGTGTTATTGAATATGAGGTAGTGAATTTATAAATGATTTTACGCTTTTAAAACTTCACGTATTACACGTTC
>Tcruzi_TryCC_949_FJ0022601
ATGTCAGGTTGTTTATATAGGATATATGGAGTGGGGTTCAGTTTAGGTTTATTTATTATGTTACAGATAATATGTGGTGTTTGTTTAGCGTGAATGTTTTTTAGTTGTTTTATTTGTGCGAATTGATATTTTATTTTGTTTTTGTGAGACTTTGATTTAGGTTTTGTGATTAGAAGTATCCATATTTGTTTCACCTCCTTGCTATATTTTTTATTATATGTGCATATATTTAAATGTATAATATTGGTAATTTTATTTGACACACATTTATTAGTGTGATTTGTAGGATTTATATTATTTATGTTTATAATAATTATTGCATTTATTGGGTATGTGTTACCATGTACAATGATGTCTTATTGAGGATTAACAGTTTTTAGTAATATTTTAGCTACTGTTCCTGTATTCGGCCAGTGATTGTGTTATTGAATATGAGGAAGTGAATTTATAAATGATTTTACGCTTTTAAAACTTCACGTATTACACGTTT
>Tcruzi_TryCC_1122_FJ0022611
ATGTCAGGTTGTTTATATAGGATATATGGAGTGGGGTTCAGTTTAGGTTTATTTATTATGTTACAGATAATATGTGGTGTTTGTTTAGCGTGAATGTTTTTTAGTTGTTTTATTTGTGCGAATTGATATTTTATTTTGTTTTTGTGAGACTTTGATTTAGGTTTTGTGATTAGAAGTATCCATATTTGTTTCACCTCCTTGCTATATTTTTTATTATATGTGCATATATTTAAATGTATAATATTGGTAATTTTATTTGACACACATTTATTAGTGTGATTTGTAGGATTTATATTATTTATGTTTATAATAATTATTGCATTTATTGGGTATGTGTTACCATGTACAATGATGTCTTATTGAGGATTAACAGTTTTTAGTAATATTTTAGCTACTGTTCCTGTATTCGGCCAGTGATTGTGTTATTGAATATGAGGAAGAGAATTTATAAATGATTTTACGCTTTTAAAACTTCACGTATTACACGTTT
>Tcruzi_TryCC_294_FJ0022541
ATGTCAGGTTGTTTATATAGGATATATGGAGTGGGGTTCAGTTTAGGTTTATTTATTATGTTACAGATAATATGTGGTGTTTGTTTAGCGTGAATGTTTTTTAGTTGTTTTATTTGTGCGAATTGATATTTTATTTTATTTTTGTGAGACTTTGATTTAGGTTTTGTGATTAGAAGTATCCATATTTGTTTCACCTCCTTGCTATATTTTTTATTATATGTGCATATATTTAAATGTATAATATTGGTAATTTTATTTGACACACATTTATTAGTGTGATTTGTAGGATTTATATTATTTATGTTTATAATAATTATTGCATTTATTGGGTATGTGTTACCATGTACAATGATGTCTTATTGAGGATTAACAGTTTTTAGTAATATTTTAGCTACTGTTCCTGTATTCGGCCAGTGATTGTGTTATTGAATATGAGGAAGAGAATTTATAAATGATTTTACGCTTTTAAAACTTCACGTATTACACGTTT
>Tcruzi_TryCC_793_FJ0022581
ATGTCAGGTTGTTTATATAGGATATATGGAGTGGGGTTCAGTTTAGGTTTATTTATTATGTTACAGATAATATGTGGTGTTTGTTTAGCGTGAATGTTTTTTAGTTGTTTTATTTGTGCGAATTGATATTTTATTTTATTTTTGTGAGACTTTGATTTAGGTTTTGTGATTAGAAGTATCCATATTTGTTTCACCTCCTTGCTATATTTTTTATTATATGTGCATATATTTAAATGTATAATATTGGTAATTTTATTTGACACACATTTATTAGTGTGATTTGTAGGATTTATATTATTTATGTTTATAATAATTATTGCATTTATTGGGTATGTGTTACCATGTACAATGATGTCTTATTGAGGATTAACAGTTTTTAGTAATATTTTAGCTACTGTTCCTGTATTCGGCCAGTGATTGTGTTATTGAATATGAGGAAGTGAATTTATAAATGATTTTACGCTTTTAAAACTTCACGTATTACACGTTT
>Tcruzi_26tp18_EU5593261
ATGTCAGGTTGTTTATATAGGATATATGGAGTGGGGTTCAGTTTAGGTCTATTTATTATGTTACAGATAATATGTGGTGTTTGCTTAGCATGAATGTTTTTTAGTTGTTTTATTTGTGCAAATTGATATTTTATTTTATTTTTGTGAGACTTTGATTTAGGTTTGGTGATTAGAAGTATTCATATCTGTTTCACTTCTTTGCTATATTTTCTATTATATGTGCATATATTTAAATGTATAATATTGGTAATTTTATTTGACACCCATTTATTAGTATGATTTATAGGATTAATATTATTTAGGTTTATAATAATTATCGCATTTATTGGGTACGTGTTACCATGTACAATGATGTCTTATTGAGGATTAACAGTTTTTAGTAATATTTTAGCTACTGTTCCTGTGATATGCCAGTGATTGTGATATTGAATATGAGGTAGTGAATTTATAAATGATTTTACGCTTTTAAAACTTCGCGTTTTGCAAGTTT
>Tcruzi_54p18_EU5593281
ATGTCAGGTTGTTTATATAGGATATATGGAGTGGGGTTCAGTTTAGGTCTATTTATTATGTTACAGATAATATGTGGTGTTTGCTTAGCATGAATGTTTTTTAGTTGTTTTATTTGTGCAAATTGATATTTTATTTTATTTTTGTGAGACTTTGATTTAGGTTTTGTGATTAGAAGTATTCATATCTGTTTCACTTCTTTGCTATATTTTCTATTATATGTGCATATATTTAAATGTATTCTATTGGTAATTTTATTTGACACACATTTATTAGTATGATTTATAGGATTTATATTATTTATGTTTATAATAATTATTGCATTTATTGGGTACGTGTTACCATGTACAATGATGTCTTATTGAGGATTAACAGTTTTTAGTAATATTTTAGCTACTGTTCCTGTGATATGCCAGTGATTGTGATATTGAATATGAGGGAGTGAATTTATAAATGATTTTACGCTTTTAAAACTTCACGGTTTGCAAGTTT
>Tcruzi_5p18_EU5593291
ATGTCAGGTTGTTTATATAGGATATATGGAGTGGGGTTCAGTTTAGGTCTATTTATTATGTTACAGATAATATGTGGTGTTTGCTTAGCATGAATGTTTTTTAGTTGTTTTATTTGTGCAAATTGATATTTTATTTTATTTTTGTGAGACTTTGATTTAGGTTTTGTGATTAGAAGTATTCATATCTGTTTCACTTCTTTGCTATATTTTCTATTATATGTGCATATATTTAAATGTATAATATTGGTAATTTTATTTGACACACATTTATTAGTATGATTTATAGGATTTATATTATTTATGTTTATAATAATTATTGCATTTATTGGGTACGTGTTACCATGTACAATGATGTCTTATTGAGGATTAACAGTTTTTAGTAATATTTTAGCTACTGTTCCTGTGATATGCCAGTGATTGTGATATTGAATATGAGGGAGTGAATTTATAAATGATTTTACGCTTTTAAAACTTCACGTTTTGCAAGTTT
>Tcruzi_58p18_EU5593271
ATGTCAGGTTGTTTATATAGGATATATGGAGTGGGGTTCAGTTTCGGTCTATTTATTATGTTACAGATAATATGTGGTGTTTGCTTAGCATGAATGTTTTTTAGTTGTTTTATTTGTGCAAATTGATATTTTATTTTATTTTTGTGAGACTTTGATTTAGGTTTTGTGATTAGAAGTATTCATATCTGTTTCACTTCTTTGCTATATTTTCTATTATATGTGCATATATTTAAATGTATAATATTGGTAATTTTATTTGACACACATTTATTAGTATGATTTATAGGATTTATATTATTTATGTTTATAATAATTATTGCATTTATTGGGTACGTGTTACCATGTACAATGATGTCTTATTGAGGATTAACAGTTTTTAGTAATATTTTAGCTACTGTTCCTGTGATATGCCAGTGATTGTGATATTGAATATGAGGGAGTGAATTTATAAATGATTTTACGCTTTTAAAACTTCACGTTTTGCAAGTTT
>Tcruzi_TVcl9_HQ7137421
ATGGCAGGTTGTTTAGATAGGATATCGGGAGGGGGGGGCAGTTTAGGTCTATTTATTATGTTGCAGATAATCTGTGGTGTTTGCTTAGCATGAATGTTTTTTAGTTGTTTTATTTGTGCAAATTGATATTTTATTTTATTTTTGTGAGACTTTGATTTAGGTTTTGTGATTAGAAGTATTCATATCTGTTTTACTTCTTTGCTATATTTTTTATTATATGTGCATATATTTAAATGTATAATATTGGTAATTTTATTTGACACACATTTATTAGTATGATTTATAGGATTTATATTATTTATGTTTATAATAATTATTGCATTTATTGGGTACGTGTTACCATGTACAATGATGTCTTATTGAGGATTAACAGTTTTTAGTAATATTTTAGCTACTGTTCCTGTATTCGGCCAGTGATTATGTTATTGAATATGGAGTAGTGAATTTATAAATGATTTTACGCTTTTAAAACTTCATGTATTACATGTCT
>Tcruzi_24tp18_EU5593241
ATGTCAGGTTGTTTATATAGGATATATGGAGTGGGGTTCAGTTTAGGTCTATTTATTATGTTACAGATAATATGTGGTGTTTGCTTAGCATGAATGTTTTTTAGTTGTTTTATTTGTGCAAATTGATATTTTATTTTATTTTTGTGAGACTTTGATTTAGGTTTTGTGATTAGAAGTATTCATATCTGTTTCACTTCTTTGCTATATTTTCTATTATATGTGCATATATTTAAATGTATAATATTGGTAATTTTATTTGACACACATTTATTAGTATGATTTATAGGATTTATATTATTTATGTTTATAATAATTATTGCATTTATTGGGTACGTGTTACCATGTACAATGATGTCTTATTGAGGATTAACAGTTTTTAGTAATATTTTAGCTACTGTTCCTGTATTCGGCCAGTGATTATGTTATTGAATATGGGGTACTGAATTTATAAATCACTTTACGCTTTTAAAACTTCATGTATTACATGTCC
>Tcruzi_TryCC_507_FJ0022561
ATGTCAGGTTGTTTATATAGGATATATGGAGTGGGGTTCAGTTTAGGTCTATTTATTATGTTACAGATAATATGTGGTGTTTGCTTAGCATGAATGTTTTTTAGTTGTTTTATTTGTGCAAATTGATATTTTATTTTATTTTTGTGAGACTTTGATTTAGGTTTTGTGATTAGAAGTATTCATATCTGTTTTACTTCTTTGCTATATTTTCTATTATATGTGCATATATTTAAATGTATAATATTGGTAATTTTATTTGACACACATTTATTAGTATGATTTATAGGATTTATATTATTTATGTTTATAATAATTATTGCATTTATTGGGTACGTGTTACCATGTACAATGATGTCTTATTGAGGATTAACAGTTTTTAGTAATATTTTAGCTACTGTTCCTGTATTCGGCCAGTGATTGTGTTATTGAATATGAGGAAGTGAATTTATAAATGATTTTACGCTTTTAAAACTTCACGTATTACACGTTT
>Tcruzi_A04F_EU5593231
ATGTCAGGTTGTTTATATAGGATATATGGAGTGGGGTTCAGTTTAGGTCTATTTATTATGTTACAGATAATATGTGGTGTTTGCTTAGCATGAATGTTTTTTAGTTGTTTTATTTGTGCAAATTGATATTTTATTTTATTTTTGTGAGACTTTGATTTAGGTTTTGTGATTAGAAGTATTCATATCTGTTTCACTTCTTTGCTATATTTTCTATTATATGTGCATATATTTAAATGTATAATATTGGTAATTTTATTTGACACACATTTATTAGTATGATTTATAGGATTTATATTATTTATGTTTATAATAATTATTGCATTTATTGGGTACGTGTTACCATGTACAATGATGTCTTATTGAGGATTAACAGTTTTTAGTAATATTTTAGCTACTGTGCCTGTATTCGGCCAGTGATTATGTTATTGAATATGGGGTAGTGAATTTATAAATGACTTTACGCTTTTAAAACTTCATGTATTACATGTCC
>UNVERIFIEDTcruzi_P268_cytb-like_JQ5813491
ATGTCAGGTTGTTTATATAGGATATATGGAGTGGGGTTCAGTTTAGGTCTATTTATTATGTTACAGATAATATGTGGTGTTTGCTTAGCATGAATGTTTTTTAGTTGTTTTATTTGTGCAAATTGATATTTTATTTTATTTTTGTGAGACTTTGATTTAGGTTTTGTGATTAGAAGTATTCATATCTGTTTCACTTCTTTGCTATATTTTCTATTATATGTGCATATATTTAAATGTATAATATTGGTAATTTTATTTGACACACATTTATTAGTATGATTTATAGGATTTATATTATTTATGTTTATAATAATTATTGCATTTATTGGGTACGTGTTACCATGTACAATGATGTCTTATTGAGGATTAACAGTTTTTAGTAATATTTTAGCTACTGTTCCTGTATTCGGCCAGTGATTATGTTATTGAATATGGGGTAGTGAATTTATAAATGACTTTACGCTTTTGAAACTTCATGTATTACATGTCC
>Tcruzi_Hap7_JF2679341
ATGTCAGGTTGTTTATATAGGATATATGGAGTGGGGTTCAGTTTAGGTCTATTTATTATGTTACAGATAATATGTGGTGTTTGCTTAGCATGAATGTTTTTTAGTTGTTTTATTTGTGCAAATTGATATTTTATTTTATTTTTGTGAGACTTTGATTTAGGTTTTGTGATTAGAAGTATTCATATCTGTTTCACTTCTTTGCTATATTTTCTATTATATGTGCATATATTTAAATGTATAATATTGGTAATTTTATTTGACACACATTTATTAGTATGATTTATAGGATTTATATTATTTATGTTTATAATAATTATTGCATTTATTGGGTACGTGTTACCATGTACAATGATGTCTTATTGAGGATTAACAGTTTTTAGTAATATTTTAGCTACTGTTCCTGTATTCGGCCAGTGATTATGTTATTGAATATGGGGTAGTGAATTTATAAATGACTTTACGCTTTTAAAACTTCATGTATTACATGTCC
>UNVERIFIEDTcruzi_XE2929_cytb-like_JQ5813621
ATGTCAGGTTGTTTATATAGGATATATGGAGTGGGGTTCAGTTTAGGTCTATTTATTATGTTACAGATAATATGTGGTGTTTGCTTAGCATGAATGTTTTTTAGTTGTTTTATTTGTGCAAATTGATATTTTATTTTATTTTTGTGAGACTTTGATTTAGGTTTTGTGATTAGAAGTATTCATATCTGTTTTACTTCTTTGCTATATTTTCTATTATATGTGCATATATTTAAAAGTATAATATTGGTAATTTTATTTGACACACATTTATTAGTATGATTTATAGGATTTATATTACTTATGTTTATAATAATTATTGCATTTATTGGGTACGTGTTACCATGTACAATGATGTCTTATTGAGGATTAACAGTTTTTAGTAATATTTTAGCTACTGTTCCTGTATTCGGCCAGTGATTATGTTATTGAATATGGGGTAGTGAATTTATAAATGATTTTACGCTTTTAAAACTTCATGTATTACATGTCT
>Tcruzi_TryCC_1620_FJ5556461
ATGTCAGGTTGTTTATATAGGATATATGGAGTGGGGTTCAGTTTAGGTCTATTTATTATGTTACAGATAATATGTGGTGTTTGCTTAGCATGAATGTTTTTTAGTTGTTTTATTTGTGCAAATTGATATTTTATTTTATTTTTGTGAGACTTTGATTTAGGTTTTGTGATTAGAAGTATTCATATCTGTTTTACTTCTTTGCTATATTTTCTATTATATGTGCATATATTTAAATGTATAATATTGGTAATTTTATTTGACACACATTTATTAGTATGATTTATAGGATTTATATTACTTATGTTTATAATAATTATTGCATTTATTGGGTACGTGTTACCATGTACAATGATGTCTTATTGAGGATTAACAGTTTTTAGTAATATTTTAGCTACTGTTCCTGTATTCGGCCAGTGATTATGTTATTGAATAGGGGGTAGTGAATTTATAAATGATTTTACGCTTTTAAAACTTCATGTATTACATGTCT
>Tcruzi_TryCC_884_FJ5556371
ATGTCAGGTTGTTTATATAGGATATATGGAGTGGGGTTCAGTTTAGGTCTATTTATTATGTTACAGATAATATGCGGTGTTTGCTTAGCATGAATGTTTTTTAGTTGTTTTATTTGTGCAAATTGATATTTTATTTTATTTTTGTGAGACTTTGATTTAGGTTTTGTGATTAGAAGTATTCATATTTGTTTTACTTCTTTGCTATATTTTCTATTATATGTGCATATATTTAAATGTATAATATTGGTAATTTTATTTGATACACATTTATTAGTATGATTTATAGGATTTATATTATTTATGTTTATAATAATTATTGCATTTATTGGGTACGTGTTACCATGTACAATGATGTCTTATTGAGGATTAACAGTTTTTAGTAATATTTTAGCTACTGTTCCTGTATTCGGCCAGTGATTATGTTATTGAATATGGGGTAGTGAATTTATAAATGATTTTACGCTTTTAAAACTTCATGTATTACATGTCT
>Tcruzi_TryCC_1107_FJ5556391
ATGTCAGGTTGTTTATATAGGATATATGGAGTGGGGTTCAGTTTAGGTCTATTTATTATGTTACAGATAATATGTGGTGTTTGCTTAGCATGAATGTTTTTTAGTTGTTTTATTTGTGCAAATTGATATTTTATTTTATTTTTGTGAGACTTTGATTTAGGTTTTGTGATTAGAAGTATTCATATCTGTTTTACTTCTTTGCTATATTTTCTATTATATGTGCATATATTTAAATGTATAATATTGGTAATTTTATTTGACACACATTTATTAGTATGATTTATAGGATTTATATTATTTATGTTTATAATAATTATTGCATTTATTGGGTACGTGTTACCATGTACAATGATGTCTTATTGAGGATTAACAGTTTTTAGTAATATTTTAGCTACTGTTCCTGTATTCGGCCAGTGATTATGTTATTGAATAGGGGGTAGTGAATTTATAAATGATTTTACGCTTTTAAAACTTCATGTATTACATGTCC
>Tcruzi_Hap13_JF2679401
ATGTCAGGTTGTTTATATAGGATATATGGAGTGGGGTTCAGTTTAGGTCTATTTATTATGTTACAGATAATATGTGGTGTTTGCTTAGCATGAATGTTTTTTAGTTGTTTTATTTGTGCAAATTGATATTTTATTTTATTTTTGTGAGACTTTGATTTAGGTTTTGTGATTAGAAGTATTCATATCTGTTTTACTTCTTTGCTATATTTTCTATTATATGTGCATATATTTAAATGTATAATATTGGTAATTTTATTTGACACACATTTATTAGTATGATTTATAGGATTTATATTATTTATGTTTATAATAATTATTGCATTTATTGGGTACGTGTTACCATGTACAATGATGTCTTATTGAGGATTAACAGTTTTTAGTAATATTTTAGCTACTGTTCCTGTATTCGGCCAGTGATTATGTTATTGAATATGGGGTAGTGAATTTATAAATGATTTTACGCTTTTAAAACTTCATGTATTACATATCC
>Tcruzi_SMAcl1_KF2207481
ATGTCAGGTTGTTTATATAGGATATATGGAGTGGGGTTCAGTTTAGGTCTATTTATTATGTTACAGATAATATGTGGTGTTTGCTTAGCATGAATGTTTTTTAGTTGTTTTATTTGTGCAAATTGATATTTTATTTTATTTTTGTGAGACTTTGATTTAGGTTTTGTGATTAGAAGTATTCATATCTGTTTTACTTCTTTGCTATATTTTTTATTATATGTGCATATATTTAAATGTATAATATTGGTAATTTTATTTGACACACATTTATTAGTATGATTTATAGGATTTATATTATTTATGTTTATAATAATTATTGCATTTATTGGGTACGTGTTACCATGTACAATGATGTCTTATTGAGGATTAACAGTTTTTAGTAATATTTTAGCTACTGTTCCTGTATTCGGCCAGTGATTATGTTATTGAATATGGGGTAGTGAATTTATAAATGATTTTACGCTTTTAAAACTTCATGTATTACATGTCC
>Tcruzi_XCHcl14_KF2207311
ATGTCAGGTTGTTTATATAGGATATATGGAGTGGGGTTCAGTTTAGGTCTATTTATTATGTTACAGATAATATGTGGTGTTTGCTTAGCATGAATGTTTTTTAGTTGTTTTATTTGTGCAAATTGATATTTTATTTTATTTTTGTGAGACTTTGATTTAGGTTTTGTGATTAGAAGTATTCATATCTGTTTTACTTCTTTGCTATATTTTTTATTATATGTGCATATATTTAAATGTATAATATTGGTAATTTTATTTGACACACATTTATTAGTATGATTTATAGGATTTATATTATTTATATTTATAATAATTATTGCATTTATTGGGTACGTGTTACCATGTACAATGATGTCTTATTGAGGATTAACAGTTTTTAGTAATATTTTAGCTACTGTTCCTGTATTCGGCCAGTGATTATGTTATTGAATATGGGGTAGTGAATTTATAAATGATTTTACGCTTTTAAAACTTCATGTATTACATGTCC
>Tcruzi_LJVPcl6_KF2207411
ATGTCAGGTTGTTTATATAGGATATATGGAGTGGGGTTCAGTTTAGGTCTATTTATTATGTTACAGATAATATGTGGTGTTTGCTTAGCATGAATGTTTTTTAGTTGTTTTATTTGTGCAAATTGATATTTTATTTTATTTTTGTGAGACTTTGATTTAGGTTTTGTGATTAGAAGTATTCATATCTGTTTTACTTCTTTGCTATATTTTCTATTATATGTGCATATATTTAAATGCATAATATTGGTAATTTTATTTGACACACATTTATTAGTATGATTTATAGGATTTATATTATTTATGTTTATAATAATTATTGCATTTATTGGGTACGTGTTACCATGTACAATGATGTCTTATTGAGGATTAACAGTTTTTAGTAATATTTTAGCTACTGTTCCTGTATTCGGCCAGTGATTATGTTATTGAATATGGGGTAGTGAATTTATAAATGATTTTACGCTTTTAAAACTTCATGTATTACATGTCC
>Tcruzi_SMAcl7_KF2207461
ATGTCAGGTTGTTTATATAGGATATATGGAGTGGGGTTCAGTTTAGGTCTATTTATTATGTTACAGATAATATGTGGTGTTTGCTTAGCATGAATGTTTTTTAGTTGTTTTATTTGTGCAAATTGATATTTTATTTTATTTTTGTGAGACTTTGATTTAGGTTTTGTGATTAGAAGTATTCATATCTGTTTTACTTCTTTGCTATATTTTCTATTATATGTGCATATATTTAAATGTATAATATTGGTAATTTTATTTGACACACATTTATTAGTATGATTTATAGGATTTATATTATTTATGTTTATAATAATTATTGCATTTATTGGGTACGTGTTACCATGTACAATGATGTCTTATTGAGGATTAACAGTTTTTAGTAATATTTTAGCTACTGTTCCTGTATTCGGCCAGTGATTATGTTATTGAATATGGGGTAGTGAATTTATAAATGATTTTACGCTTTTAAAACTTCATGTATTACATGTCC
>Tcruzi_Hap12_JF2679391
ATGTCAGGTTGTTTATATAGGATATATGGAGTGGGGTTCAGTTTAGGTCTATTTATTATGTTACAGATAATATGTGGTGTTTGCTTAGCATGAATGTTTTTTAGTTGTTTTATTTGTGCAAATTGATATTTTATTTTATTTTTGTGAGACTTTGATTTAGGTTTTGTGATTAGAAGTATTCATATCTGTTTTACTTCTTTGCTATATTTTCTATTATATGTGCATATATTTAAATGTATAAGATTGGTAATTTTATTTGACACACATTTATTAGTATGATTTATAGGATTTATATTATTTATGTTTATAATAATTATTGCATTTATTGGATACGTGTTACCATGTACAATGATGTCTTATTGAGGATTAACAGTTTTTAGTAATATTTTAGCTACTGTTCCTGTATTCGGCCAGTGATTATGTTATTGAATATGGGGTAGTGAATTTATAAATGATTTTACGCTTTTAAAACTTCATGTATTACATGTCC
>Tcruzi_TryCC128_FJ5493871
ATGTCAGGTTGTTTATATAGGATATATGGAGTGGGGTTCAGTTTAGGTCTATTTATTATGTTACAGATAATATGTGGTGTTTGCTTAGCATGAATGTTTTTTAGTTGTTTTATTTGTGCAAATTGATATTTTATTTTATTTTTGTGAGACTTTGATTTAGGTTTTGTGATTAGAAGTATTCATATTTGTTTTACTTCTTTGCTATATTTTCTATTATATGTGCATATATTTAAATGTATAATATTGGTAATTTTATTTGACACACATTTATTAGTATGATTTATAGGATTTATATTATTTATGTTTATAATAATTATTGCATTTATTGGGTACGTGTTACCATGTACAATGATGTCTTATTGAGGATTAACAGTTTTTAGTAATATTTTAGCTACTGTTCCTGTATTCGGCCAGTGATTATGTTATTGAATATGGGGTAGTGAATTTATAAATGATTTTACGCTTTTAAAACTTCATGTATTACATGTCT
>Tcruzi_TryCC_540_FJ5556341
ATGTCAGGTTGTTTATATAGGATATATGGAGTGGGGTTCAGTTTAGGTCTATTTATTATGTTACAGATAATATGTGGTGTTTGCTTAGCATGAATGTTTTTTAGTTGTTTTATTTGTGCAAATTGATATTTTATTTTATTTTTGTGAGACTTTGATTTAGGTTTTGTGATTAGAAGTATTCATATCTGTTTTACTTCTTTGCTATATTTTTTATTATATGTGCATATATTTAAATGTATAATATTGGTAATTTTATTTGACACACATTTATTAGTATGATTTATAGGATTTATATTATTTATGTTTATAATAATTATTGCATTTATTGGGTACGTGTTACCATGTACAATGATGTCTTATTGAGGATTAACAGTTTTTAGTAATATTTTAGCTACTGTTCCTGTATTCGGCCAGTGATTATGTTATTGAATAGGGGGTAGTGAATTTATAAATGATTTTACGCTTTTAAAACTTCATGTATTACATGTCT
>Tcruzi_SN10cl3_HQ7137481
ATGTCAGGTTGTTTATATAGGATATATGGAGTGGGGTTCAGTTTAGGTCTATTTATTATGTTACAGATAATATGTGGTGTTTGCTTAGCATGAATGTTTTTTAGTTGTTTTATTTGTGCAAATTGATATTTTATTTTATTTTTGTGAGACTTTGATTTAGGTTTTGTGATTAGAAGTATTCATATCTGTTTTACTTCTTTGCTATATTTTCTATTATATGTGCATATATTTAAATGTATAATATTGGTAATTTTATTTGACACACATTTATTAGTATGATTTATAGGATTTATATTATTTATGTTTATAATAATTATTGCATTTATTGGATACGTGTTACCATGTACAATGATGTCTTATTGAGGATTAACAGTTTTTAGTAATATTTTAGCTACTGTTCCTGTATTCGGCCAGTGATTATGTTATTGAATATGGGGTAGTGAATTTATAAATGATTTTACGCTTTTAAAACTTCATGTATTACATGTCT
>Tcruzi_TCCUSP331_EU8563701
ATGTCAGGTTGTTTATATAGGATATATGGAGTGGGGTTCAGTTTAGGTCTATTTATTATGTTACAGATAATATGTGGTGTTTGCTTAGCATGAATGTTTTTTAGTTGTTTTATTTGTGCAAATTGATATTTTATTTTATTTTTGTGAGACTTTGATTTAGGTTTTGTGATTAGAAGTATTCATATCTGTTTTACTTCTTTGCTATATTTTCTATTATATGTGCATATATTTAAATGTATAATATTGGTAATTTTATTTGACACACATTTATTAGTATGATTTATAGGATTTATATTATTTATGTTTATAATAATTATTGCATTTATTGGGTACGTGTTACCATGTACAATGATGTCTTATTGAGGATTAACAGTTTTTAGTAATATTTTAGCTACTGTTCCTGTATTCGGCCAGTGATTATGTTATTGAATATGGGGGAGTGAATTTATAAATGATTTTACGCTTTTAAAACTTCATGTATTACATGTCT
>UNVERIFIEDTcruzi_M16cl4_cytb-like_JQ5813461
ATGTCAGGTTGTTTATATAGGATATATGGAGTGGGGTTCAGTTTAGGTCTATTTATTATGTTACAGATAATATGTGGTGTTTGCTTAGCATGAATGTTTTTTAGTTGTTTTATTTGTGCAAATTGATATTTTATTTTATTTTTGTGAGACTTTGATTTAGGTTTTGTGATTAGAAGTATTCATATCTGTTTTACTTCTTTGCTATATTTTTTATTATATGTGCATATATTTAAATGTATAATATTGGTAATTTTATTTGACACACATTTATTAGTATGATTTATAGGATTTATATTATTTATGTTTATAATAATTATTGCATTTATTGGGTACGTGTTACCATGTACAATGATGTCTTATTGAGGATTAACAGTTTTTAGTAATATTTTAGCTACTGTTCCTGTATTCGGCCAGTGATTATGTTATTGAATATGGGGTAGTGAATTTATAAATGATTTTACGCTTTTAAAACTTCATGTATTACATGTCT
>UNVERIFIEDTcruzi_ANT3P1C6_cytb-like_JX4312841
ATGTCAGGTTGTTTATATAGGATATATGGAGTGGGGTTCAGTTTAGGTCTATTTATTATGTTACAGATAATATGTGGTGTTTGCTTAGCATGAATGTTTTTTAGTTGTTTTATTTGTGCAAATTGATATTTTATTTTATTTTTGTGAGACTTTGATTTAGGTTTTGTGATTAGAAGTATTCATATCTGTTTTACTTCTTTGTTATATTTTCTATTATATGTGCATATATTTAAATGTATAATATTGGTAATTTTATTTGACACACATTTATTAGTATGATTTATAGGATTTATATTATTTATGTTTATAATAATTATTGCATTTATTGGGTACGTGTTACCATGTACAATGATGTCTTATTGAGGATTAACAGTTTTTAGTAATATTTTAGCTACTGTTCCTGTATTCGGCCAGTGATTATGTTATTGAATATGGGGTAGTGAATTTATAAATGATTTTACGCTTTTAAAACTTCATGTATTACATGTCT
>UNVERIFIEDTcruzi_USAOPOSSUMcl2_cytb-like_JQ5813551
ATGTCAGGTTGTTTATATAGGATATATGGAGTGGGGTTCAGTTTAGGTCTATTTATTATGTTACAGATAATATGTGGTGTTTGCTTAGCATGAATGTTTTTTAGTTGTTTTATTTGTGCAAATTGATATTTTATTTTATTTTTGTGAGACTTTGATTTAGGTTTTGTGATTAGAAGTATTCATATCTGTTTTACTTCTTTGCTATATTTTCTATTATATGTGCATATATTTAAATGTATAATATTGGTAATTTTATTTGACACACATTTATTAGTATGATTTATAGGATTTATATTATTTATGTTTATAATAATTATTGCATTTATTGGGTACGTGTTACCATGTACAATGATGTCTTATTGAGGATTAACAGTTTTTAGTAATATTTTAGCTACTGTTCCTGTATTCGGCCAGTGATTATGTTATTGAATATGGGGTAGTGAATTTATAAATGATTTTACGCTTTTAAAACTTCATGTATTACATGTCT
>MCQ1495_cytb
ATGTCAGGTTGTTTATATAGGATATATGGAGTGGGATTCAGTTTAGGTTTATTTATTATGTTACAGATAATATGTGGTGTTTGTTTAGCGTGAATGTTTTTTAGTTGTTTTATTTGTGCGAATTGATATTTTATTTTGTTTTTGTGAGACTTCGATTTAGGTTTTGTGATTAGAAGTATCCATATTTGTTTCACCTCCTTGTTATATTTTTTATTATATGTGCATATATTTAAATGTATAATATTGGTAATTTTATTTGACACACATTTATTAGTGTGATTTGTAGGATTTATATTATTTATGTTTATAATAATTATTGCATTTATTGGGTACGTGTTACCATGTACAATGATGTCTTATTGAGGATTAACAGTTTTTAGTAATATTTTAGCTACTGTTCCTGTATTCGGCCAGTGATTATGTTATTGAATATGAGGTAGTGAATTTATAAATGATTTTACACTTTTAAAACTCCATGTATTGCATGTTT
>MBC1539_cytb_
ATGTCAGGTTGTTTATATAGAGTATATGGAGTGGGATTTAGTTTAGGATTTTTTATTGCGTTACAAATAATATGTGGTGTTTGTTTAGCATGAATGTTTTTTAGTTGTTTTATATGTGCAAATTGATATTTTATTTTATTTTTATGAGATTTCGATCTAGGTTTTGTAATCAGGAGCGTACATATCTGTTTTACTTCATTGCTATATTTTTTATTGTATGTACACATATTTAAATGTATTATATTAGTAATTTTATTTGATACACATTTATTAGTGTGATTTGTAGGTTTCATATTATTTGTGTTTATAATAATTATAGCATTCATTGGATATGTATTGCCATGCACAATGATGTCATATTGAGGATTAACAGTTTTTAGTAATATATTAGCAACTGTGCCTGTGTTCGGTCAGTGATTATGTTATTGAATATGAGGTAGTGAATTTATAAATGATTTTACACTTTTAAAACTCCATGTGTTGCATGTTT
>Tdionisii_TryCC211_FJ900249 A new nucleotide sequence entered manually
ATGTCAGGTTGTTTATATAGAATATATGGAGTAGGCTTTAGTTTAGGTTTTTTTATTGCATTACAAATTATTTGTGGTGTTTGTTTAGCATGGTTGTTTTTTAGTTGTTTTATATGTGCAAATTGATATTTCGTTTTATTTTTATGGGATTTTGATTTAGGTTTTGTAGTCAGAAGTGTACATATTTGTTTTACTTCATTATTATATTTTTTGTTATATGTGCATATATTCAAATGCATTGTATTGGTAATTCTGTTCGATACTCATCTATTGGTATGATTTGTAGGATTTATACTATTTATATTCATAATAGTTATAGCGTTTATAGGTTATGTACTACCATGTACGATGATGTCTTATTGAGGGTTAACGGTGTTTAGTAATATATTAGCAACTGTACCTGTATTTGGTCAGTGATTGTGTTATTGGATATGGGGAAGTGAATTTATAAACGACTTTACATTATTAAAATTACATGTATTGCATGTAC
